# Supplementary material for: Combinatorial effects of environmental parameters on transcriptional regulation in Saccharomyces cerevisiae: A quantitative analysis of a compendium of chemostat-based transcriptome data
Source: BMC Genomics. 2009 Jan 27;10:53. doi: 10.1186/1471-2164-10-53 (PMC2640415; doi:10.1186/1471-2164-10-53)
Supplement: Additional file 6 — Cultivation parameters across the compendium. This file states the settings of the ten cultivation parameters for each of the 170 cultivations and subsequent microarray analysis. For each array, GEO sample and series numbers are given. For arrays that have been published along with previous studies the Pubmed IDs are given. The file also contains the normalized expression levels across the 170 microarrays for all genes. [file 1471-2164-10-53-S6.zip]

Archive with 1 entries (1 files):
- AD1.xls
