# Supplementary material for: Combinatorial effects of environmental parameters on transcriptional regulation in Saccharomyces cerevisiae: A quantitative analysis of a compendium of chemostat-based transcriptome data
Source: BMC Genomics. 2009 Jan 27;10:53. doi: 10.1186/1471-2164-10-53 (PMC2640415; doi:10.1186/1471-2164-10-53)
Supplement: Additional file 6 — Cultivation parameters across the compendium. This file states the settings of the ten cultivation parameters for each of the 170 cultivations and subsequent microarray analysis. For each array, GEO sample and series numbers are given. For arrays that have been published along with previous studies the Pubmed IDs are given. The file also contains the normalized expression levels across the 170 microarrays for all genes. [file 1471-2164-10-53-S6.zip › AD1.xls]

## Sheet: Array descriptions
'Array ID'	'Strain'	'Aeration type'	'Medium type'	'C-source(s)'	'N-source'	'S-source'	'P-source'	'Limiting element'	'Growth rate'	'Temperature (C)'	'pH'	'Extra compound'	'Protocol'		GEO serie 1	GEO serie 2	GEO serie 3	GEO serie 4	GEO serie 5	GEO sample	PUBMED ID - 1	PUBMED ID - 2	PUBMED ID - 3	PUBMED ID - 4
1	'CEN.PK 113-7D'	'Anaerobic'	'Minimal medium'	'Glucose'	'Sulfate (Ammonium)'	'Sulate'	'Phosphate'	'Carbon'	'.1'	'30'	'5'	'Benzoate'	'B'		GSE5926	_	_	_	GSE11452	GSM137679	17484738	_	_	_
2	'CEN.PK 113-7D'	'Anaerobic'	'Minimal medium'	'Glucose'	'Sulfate (Ammonium)'	'Sulate'	'Phosphate'	'Carbon'	'.1'	'30'	'5'	'Propionate'	'B'		GSE5926	_	_	_	GSE11452	GSM137684	17484738	_	_	_
3	'CEN.PK 113-7D'	'Anaerobic'	'Minimal medium'	'Glucose'	'Sulfate (Ammonium)'	'Sulate'	'Phosphate'	'Carbon'	'.1'	'30'	'5'	'Sorbate'	'B'		GSE5926	_	_	_	GSE11452	GSM137685	17484738	_	_	_
4	'CEN.PK 113-7D'	'Anaerobic'	'Minimal medium'	'Glucose'	'Sulfate (Ammonium)'	'Sulate'	'Phosphate'	'Carbon'	'.1'	'30'	'5'	'Acetate'	'B'		GSE5926	_	_	_	GSE11452	GSM137676	17484738	_	_	_
5	'CEN.PK 113-7D'	'Anaerobic'	'Minimal medium'	'Glucose'	'Sulfate (Ammonium)'	'Sulate'	'Phosphate'	'Carbon'	'.1'	'30'	'5'	'Propionate'	'B'		GSE5926	_	_	_	GSE11452	GSM137682	17484738	_	_	_
6	'CEN.PK 113-7D'	'Anaerobic'	'Minimal medium'	'Glucose'	'Sulfate (Ammonium)'	'Sulate'	'Phosphate'	'Carbon'	'.1'	'30'	'5'	'Sorbate'	'B'		GSE5926	_	_	_	GSE11452	GSM137687	17484738	_	_	_
7	'CEN.PK 113-7D'	'Anaerobic'	'Minimal medium'	'Glucose'	'Sulfate (Ammonium)'	'Sulate'	'Phosphate'	'Carbon'	'.1'	'30'	'5'	'Acetate'	'B'		GSE5926	_	_	_	GSE11452	GSM137678	17484738	_	_	_
8	'CEN.PK 113-7D'	'Anaerobic'	'Minimal medium'	'Glucose'	'Sulfate (Ammonium)'	'Sulate'	'Phosphate'	'Carbon'	'.1'	'30'	'5'	'Benzoate'	'B'		GSE5926	_	_	_	GSE11452	GSM137681	17484738	_	_	_
9	'CEN.PK 113-7D'	'Anaerobic'	'Minimal medium'	'Glucose'	'Sulfate (Ammonium)'	'Sulate'	'Phosphate'	'Carbon'	'.1'	'30'	'5'	'none'	'B'		GSE5926	_	_	_	GSE11452	GSM137497	17484738	_	_	_
10	'CEN.PK 113-7D'	'Anaerobic'	'Minimal medium'	'Glucose'	'Sulfate (Ammonium)'	'Sulate'	'Phosphate'	'Carbon'	'.1'	'30'	'5'	'none'	'B'		GSE5926	_	_	_	GSE11452	GSM137498	17484738	_	_	_
11	'CEN.PK 113-7D'	'Anaerobic'	'Minimal medium'	'Glucose'	'Sulfate (Ammonium)'	'Sulate'	'Phosphate'	'Carbon'	'.1'	'30'	'5'	'none'	'B'		GSE5926	_	_	_	GSE11452	GSM137675	17484738	_	_	_
12	'CEN.PK 113-7D'	'Anaerobic'	'Minimal medium'	'Glucose'	'Sulfate (Ammonium)'	'Sulate'	'Phosphate'	'Carbon'	'.1'	'30'	'5'	'Sorbate'	'B'		GSE5926	_	_	_	GSE11452	GSM137686	17484738	_	_	_
13	'CEN.PK 113-7D'	'Anaerobic'	'Minimal medium'	'Glucose'	'Sulfate (Ammonium)'	'Sulate'	'Phosphate'	'Carbon'	'.1'	'30'	'5'	'Acetate'	'B'		GSE5926	_	_	_	GSE11452	GSM137677	17484738	_	_	_
14	'CEN.PK 113-7D'	'Anaerobic'	'Minimal medium'	'Glucose'	'Sulfate (Ammonium)'	'Sulate'	'Phosphate'	'Carbon'	'.1'	'30'	'5'	'Propionate'	'B'		GSE5926	_	_	_	GSE11452	GSM137683	17484738	_	_	_
15	'CEN.PK 113-7D'	'Anaerobic'	'Minimal medium'	'Glucose'	'Sulfate (Ammonium)'	'Sulate'	'Phosphate'	'Carbon'	'.1'	'30'	'5'	'Benzoate'	'B'		GSE5926	_	_	_	GSE11452	GSM137680	17484738	_	_	_
16	'CEN.PK 113-7D'	'Anaerobic'	'Minimal medium'	'Glucose'	'Sulfate (Ammonium)'	'Sulate'	'Phosphate'	'Carbon'	'.05'	'30'	'5'	'none'	'B'		_	_	_	_	GSE11452	GSM283692	_	_	_	_
17	'CEN.PK 113-7D'	'Anaerobic'	'Minimal medium'	'Glucose'	'Sulfate (Ammonium)'	'Sulate'	'Phosphate'	'Carbon'	'.05'	'30'	'5'	'none'	'B'		_	_	_	_	GSE11452	GSM283693	_	_	_	_
18	'CEN.PK 113-7D'	'Anaerobic'	'Minimal medium'	'Glucose'	'Sulfate (Ammonium)'	'Sulate'	'Phosphate'	'Carbon'	'.05'	'30'	'5'	'none'	'B'		_	_	_	_	GSE11452	GSM283694	_	_	_	_
19	'CEN.PK 113-7D'	'Aerobic'	'Minimal medium'	'Galactose'	'Sulfate (Ammonium)'	'Sulate'	'Phosphate'	'Carbon'	'.1'	'30'	'5'	'none'	'A'		_	_	_	_	GSE11452	GSM283695	_	_	_	_
20	'CEN.PK 113-7D'	'Aerobic'	'Minimal medium'	'Glucose'	'Chloride (Ammonium)'	'Sulate'	'Phosphate'	'Sulfur'	'.1'	'30'	'5'	'none'	'B'		_	_	_	_	GSE11452	GSM283868	_	_	_	_
21	'CEN.PK 113-7D'	'Aerobic'	'Minimal medium'	'Glucose'	'Chloride (Ammonium)'	'Sulate'	'Phosphate'	'Sulfur'	'.1'	'30'	'5'	'none'	'B'		_	_	_	_	GSE11452	GSM283869	_	_	_	_
22	'CEN.PK 113-7D'	'Aerobic'	'Minimal medium'	'Galactose'	'Sulfate (Ammonium)'	'Sulate'	'Phosphate'	'Carbon'	'.1'	'30'	'5'	'none'	'A'		_	_	_	_	GSE11452	GSM283696	_	_	_	_
23	'CEN.PK 113-7D'	'Aerobic'	'Minimal medium'	'Glucose'	'Sulfate (Ammonium)'	'Sulate'	'Phosphate'	'Carbon'	'.1'	'30'	'5'	'Ethanol 18.72 mM'	'B'		GSE5238	_	_	_	GSE11452	GSM317837	18174152	_	_	_
24	'CEN.PK 113-7D'	'Aerobic'	'Minimal medium'	'Glucose'	'Sulfate (Ammonium)'	'Sulate'	'Phosphate'	'Carbon'	'.1'	'30'	'5'	'Ethanol 18.72 mM'	'B'		GSE5238	_	_	_	GSE11452	GSM317838	18174152	_	_	_
25	'CEN.PK 113-7D'	'Aerobic'	'Minimal medium'	'Glucose'	'Sulfate (Ammonium)'	'Sulate'	'Phosphate'	'Carbon'	'.1'	'30'	'5'	'Ethanol 18.72 mM'	'B'		GSE5238	_	_	_	GSE11452	GSM317839	18174152	_	_	_
26	'CEN.PK 113-7D'	'Anaerobic'	'Minimal medium'	'Glucose'	'Sulfate (Ammonium)'	'Sulate'	'Phosphate'	'Carbon'	'.03'	'30'	'5'	'none'	'B'		_	_	_	_	GSE11452	GSM283870	_	_	_	_
27	'CEN.PK 113-7D'	'Anaerobic'	'Minimal medium'	'Glucose'	'Sulfate (Ammonium)'	'Sulate'	'Phosphate'	'Carbon'	'.2'	'30'	'5'	'none'	'B'		_	_	_	_	GSE11452	GSM283872	_	_	_	_
28	'CEN.PK 113-7D'	'Anaerobic'	'Minimal medium'	'Glucose'	'Sulfate (Ammonium)'	'Sulate'	'Phosphate'	'Carbon'	'.2'	'30'	'5'	'none'	'B'		_	_	_	_	GSE11452	GSM283873	_	_	_	_
29	'CEN.PK 113-7D'	'Anaerobic'	'Minimal medium'	'Glucose'	'Sulfate (Ammonium)'	'Sulate'	'Phosphate'	'Nitrogen'	'.2'	'30'	'5'	'none'	'B'		_	_	_	_	GSE11452	GSM290744	_	_	_	_
30	'CEN.PK 113-7D'	'Anaerobic'	'Minimal medium'	'Glucose'	'Sulfate (Ammonium)'	'Sulate'	'Phosphate'	'Nitrogen'	'.03'	'30'	'5'	'none'	'B'		_	_	_	_	GSE11452	GSM283871	_	_	_	_
31	'CEN.PK 113-7D'	'Anaerobic'	'Minimal medium'	'Glucose'	'Sulfate (Ammonium)'	'Sulate'	'Phosphate'	'Nitrogen'	'.03'	'30'	'5'	'none'	'B'		_	_	_	_	GSE11452	GSM296157	_	_	_	_
32	'CEN.PK 113-7D'	'Anaerobic'	'Minimal medium'	'Glucose'	'Sulfate (Ammonium)'	'Sulate'	'Phosphate'	'Carbon'	'.1'	'30'	'5'	'none'	'A'		_	_	_	_	GSE11452	GSM296158	_	_	_	_
33	'CEN.PK 113-7D'	'Anaerobic'	'Minimal medium'	'Glucose'	'Sulfate (Ammonium)'	'Sulate'	'Phosphate'	'Carbon'	'.1'	'30'	'5'	'CO_2'	'A'		GSE8900	_	_	_	GSE11452	GSM225469	15780657	_	_	_
34	'CEN.PK 113-7D'	'Anaerobic'	'Minimal medium'	'Glucose'	'Sulfate (Ammonium)'	'Sulate'	'Phosphate'	'Carbon'	'.1'	'30'	'5'	'CO_2'	'A'		GSE8900	_	_	_	GSE11452	GSM225482	15780657	_	_	_
35	'CEN.PK 113-7D'	'Anaerobic'	'Minimal medium'	'Glucose'	'Sulfate (Ammonium)'	'Sulate'	'Phosphate'	'Carbon'	'.1'	'30'	'5'	'CO_2'	'A'		GSE8900	_	_	_	GSE11452	GSM225514	15780657	_	_	_
36	'CEN.PK 113-7D'	'Aerobic'	'Minimal medium'	'Glucose'	'Sulfate (Ammonium)'	'Sulate'	'Phosphate'	'Nitrogen'	'.1'	'30'	'5'	'CO_2'	'A'		GSE8900	_	_	_	GSE11452	GSM225520	15780657	_	_	_
37	'CEN.PK 113-7D'	'Aerobic'	'Minimal medium'	'Glucose'	'Sulfate (Ammonium)'	'Sulate'	'Phosphate'	'Nitrogen'	'.1'	'30'	'5'	'CO_2'	'A'		GSE8900	_	_	_	GSE11452	GSM225521	15780657	_	_	_
38	'CEN.PK 113-7D'	'Aerobic'	'Minimal medium'	'Glucose'	'Sulfate (Ammonium)'	'Sulate'	'Phosphate'	'Carbon'	'.1'	'30'	'5'	'CO_2'	'A'		GSE8900	_	_	_	GSE11452	GSM225515	15780657	_	_	_
39	'CEN.PK 113-7D'	'Aerobic'	'Minimal medium'	'Glucose'	'Sulfate (Ammonium)'	'Sulate'	'Phosphate'	'Carbon'	'.1'	'30'	'5'	'CO_2'	'A'		GSE8900	_	_	_	GSE11452	GSM225517	15780657	_	_	_
40	'CEN.PK 113-7D'	'Aerobic'	'Minimal medium'	'Glucose'	'Sulfate (Ammonium)'	'Sulate'	'Phosphate'	'Nitrogen'	'.1'	'30'	'5'	'CO_2'	'A'		GSE8900	_	_	_	GSE11452	GSM225519	15780657	_	_	_
41	'CEN.PK 113-7D'	'Aerobic'	'Minimal medium'	'Glucose'	'Sulfate (Ammonium)'	'Sulate'	'Phosphate'	'Carbon'	'.1'	'30'	'5'	'CO_2'	'A'		GSE8900	_	_	_	GSE11452	GSM225516	15780657	_	_	_
42	'CEN.PK 113-7D'	'Anaerobic'	'Minimal medium'	'Glucose'	'Sulfate (Ammonium)'	'Sulate'	'Phosphate'	'Nitrogen'	'.1'	'30'	'5'	'none'	'A'		_	GSE1723	GSE4807	_	GSE11452	GSM29939	17241460	_	15496405	_
43	'CEN.PK 113-7D'	'Anaerobic'	'Minimal medium'	'Glucose'	'Sulfate (Ammonium)'	'Sulate'	'Phosphate'	'Nitrogen'	'.1'	'30'	'5'	'none'	'A'		_	GSE1723	GSE4807	_	GSE11452	GSM29940	17241460	_	15496405	_
44	'CEN.PK 113-7D'	'Aerobic'	'Minimal medium'	'Glucose'	'Sulfate (Ammonium)'	'Sulate'	'Phosphate'	'Nitrogen'	'.1'	'30'	'5'	'none'	'B'		GSE8089	_	_	_	GSE11452	GSM200688	17933919	_	_	_
45	'CEN.PK 113-7D'	'Aerobic'	'Minimal medium'	'Glucose'	'Chloride (Ammonium)'	'Sulate'	'Phosphate'	'Sulfur'	'.1'	'30'	'5'	'none'	'B'		_	_	_	_	GSE11452	GSM291418	_	_	_	_
46	'CEN.PK 113-7D'	'Aerobic'	'Minimal medium'	'Glucose'	'Sulfate (Ammonium)'	'Sulate'	'Phosphate'	'Nitrogen'	'.1'	'30'	'5'	'none'	'B'		GSE8089	_	_	_	GSE11452	GSM200689	17933919	_	_	_
47	'CEN.PK 113-7D'	'Aerobic'	'Minimal medium'	'Glucose'	'Chloride (Ammonium)'	'Sulate'	'Phosphate'	'Sulfur'	'.1'	'30'	'5'	'none'	'B'		_	_	_	_	GSE11452	GSM317639	_	_	_	_
48	'CEN.PK 113-7D'	'Aerobic'	'Minimal medium'	'Glucose'	'Phenylalanine'	'Sulate'	'Phosphate'	'Carbon'	'.1'	'30'	'5'	'none'	'B'		_	_	_	_	GSE11452	GSM291419	_	_	_	_
49	'CEN.PK 113-7D'	'Anaerobic'	'Minimal medium'	'Glucose'	'Sulfate (Ammonium)'	'Sulate'	'Phosphate'	'Zinc'	'.1'	'30'	'5'	'none'	'B'		GSE8035	_	_	_	GSE11452	GSM198367	17933919	_	_	_
50	'CEN.PK 113-7D'	'Anaerobic'	'Minimal medium'	'Glucose'	'Sulfate (Ammonium)'	'Sulate'	'Phosphate'	'Zinc'	'.1'	'30'	'5'	'none'	'B'		GSE8035	_	_	_	GSE11452	GSM198368	17933919	_	_	_
51	'CEN.PK 113-7D'	'Aerobic'	'Minimal medium'	'Glucose'	'Phenylalanine'	'Sulate'	'Phosphate'	'Carbon'	'.1'	'30'	'5'	'none'	'B'		_	_	_	_	GSE11452	GSM291420	_	_	_	_
52	'CEN.PK 113-7D'	'Anaerobic'	'Minimal medium'	'Glucose'	'Sulfate (Ammonium)'	'Sulate'	'Phosphate'	'Zinc'	'.1'	'30'	'5'	'none'	'B'		GSE8035	_	_	_	GSE11452	GSM198369	17933919	_	_	_
53	'CEN.PK 113-7D'	'Aerobic'	'Minimal medium'	'Glucose'	'Sulfate (Ammonium)'	'Sulate'	'Phosphate'	'Zinc'	'.1'	'30'	'5'	'none'	'B'		GSE8035	_	_	_	GSE11452	GSM198364	17933919	_	_	_
54	'CEN.PK 113-7D'	'Aerobic'	'Minimal medium'	'Glucose'	'Sulfate (Ammonium)'	'Sulate'	'Phosphate'	'Zinc'	'.1'	'30'	'5'	'none'	'B'		GSE8035	_	_	_	GSE11452	GSM198365	17933919	_	_	_
55	'CEN.PK 113-7D'	'Aerobic'	'Minimal medium'	'Glucose'	'Sulfate (Ammonium)'	'Sulate'	'Phosphate'	'Zinc'	'.1'	'30'	'5'	'none'	'B'		GSE8035	_	_	_	GSE11452	GSM198366	17933919	_	_	_
56	'CEN.PK 113-7D'	'Aerobic'	'Minimal medium'	'Glucose'	'Sulfate (Ammonium)'	'Sulate'	'Phosphate'	'Nitrogen'	'.1'	'30'	'5'	'none'	'B'		GSE8089	_	_	_	GSE11452	GSM200690	17933919	_	_	_
57	'CEN.PK 113-7D'	'Anaerobic'	'Minimal medium'	'Glucose'	'Sulfate (Ammonium)'	'Sulate'	'Phosphate'	'Nitrogen'	'.1'	'30'	'5'	'none'	'B'		GSE8089	_	_	_	GSE11452	GSM200691	17933919	_	_	_
58	'CEN.PK 113-7D'	'Anaerobic'	'Minimal medium'	'Glucose'	'Sulfate (Ammonium)'	'Sulate'	'Phosphate'	'Nitrogen'	'.1'	'30'	'5'	'none'	'B'		GSE8089	_	_	_	GSE11452	GSM200692	17933919	_	_	_
59	'CEN.PK 113-7D'	'Anaerobic'	'Minimal medium'	'Glucose'	'Sulfate (Ammonium)'	'Sulate'	'Phosphate'	'Nitrogen'	'.1'	'30'	'5'	'none'	'B'		GSE8089	_	_	_	GSE11452	GSM200693	17933919	_	_	_
60	'CEN.PK 113-7D'	'Aerobic'	'Minimal medium'	'Maltose'	'Sulfate (Ammonium)'	'Sulate'	'Phosphate'	'Carbon'	'.1'	'30'	'5'	'none'	'A'		_	_	_	_	GSE11452	GSM317840	_	_	_	_
61	'CEN.PK 113-7D'	'Aerobic'	'Minimal medium'	'Glucose'	'Sulfate (Ammonium)'	'Sulate'	'Phosphate'	'Nitrogen'	'.1'	'30'	'5'	'none'	'A'		_	GSE1723	GSE4807	_	GSE11452	GSM29920	17241460	_	15496405	12414795
62	'CEN.PK 113-7D'	'Aerobic'	'Minimal medium'	'Glucose'	'Sulfate (Ammonium)'	'Sulate'	'Phosphate'	'Phosphorus'	'.1'	'30'	'5'	'none'	'A'		_	GSE1723	GSE4807	_	GSE11452	GSM29924	17241460	_	15496405	12414795
63	'CEN.PK 113-7D'	'Aerobic'	'Minimal medium'	'Glucose'	'Sulfate (Ammonium)'	'Sulate'	'Phosphate'	'Phosphorus'	'.1'	'30'	'5'	'none'	'A'		_	GSE1723	GSE4807	_	GSE11452	GSM29926	17241460	_	15496405	12414795
64	'CEN.PK 113-7D'	'Aerobic'	'Minimal medium'	'Glucose'	'Sulfate (Ammonium)'	'Sulate'	'Phosphate'	'Phosphorus'	'.1'	'30'	'5'	'none'	'A'		_	GSE1723	GSE4807	_	GSE11452	GSM29927	17241460	_	15496405	12414795
65	'CEN.PK 113-7D'	'Aerobic'	'Minimal medium'	'Glucose'	'Chloride (Ammonium)'	'Sulate'	'Phosphate'	'Sulfur'	'.1'	'30'	'5'	'none'	'A'		_	GSE1723	GSE4807	_	GSE11452	GSM29929	17241460	_	15496405	12414795
66	'CEN.PK 113-7D'	'Aerobic'	'Minimal medium'	'Glucose'	'Chloride (Ammonium)'	'Sulate'	'Phosphate'	'Sulfur'	'.1'	'30'	'5'	'none'	'A'		_	GSE1723	GSE4807	_	GSE11452	GSM29930	17241460	_	15496405	12414795
67	'CEN.PK 113-7D'	'Aerobic'	'Minimal medium'	'Glucose'	'Chloride (Ammonium)'	'Sulate'	'Phosphate'	'Sulfur'	'.1'	'30'	'5'	'none'	'A'		_	GSE1723	GSE4807	_	GSE11452	GSM29932	17241460	_	15496405	12414795
68	'CEN.PK 113-7D'	'Aerobic'	'Minimal medium'	'Glucose'	'Leucine'	'Sulate'	'Phosphate'	'Carbon'	'.1'	'30'	'5'	'none'	'A'		GSE6405	_	_	_	GSE11452	GSM147753	17419774	_	_	_
69	'CEN.PK 113-7D'	'Aerobic'	'Minimal medium'	'Glucose'	'Leucine'	'Sulate'	'Phosphate'	'Carbon'	'.1'	'30'	'5'	'none'	'A'		GSE6405	_	_	_	GSE11452	GSM147754	17419774	_	_	_
70	'CEN.PK 113-7D'	'Aerobic'	'Minimal medium'	'Glucose'	'Leucine'	'Sulate'	'Phosphate'	'Carbon'	'.1'	'30'	'5'	'none'	'A'		GSE6405	_	_	_	GSE11452	GSM147755	17419774	_	_	_
71	'CEN.PK 113-7D'	'Aerobic'	'Minimal medium'	'Glucose'	'Proline'	'Sulate'	'Phosphate'	'Carbon'	'.1'	'30'	'5'	'none'	'A'		GSE6405	_	_	_	GSE11452	GSM147749	17419774	_	_	_
72	'CEN.PK 113-7D'	'Aerobic'	'Minimal medium'	'Glucose'	'Proline'	'Sulate'	'Phosphate'	'Carbon'	'.1'	'30'	'5'	'none'	'A'		GSE6405	_	_	_	GSE11452	GSM147750	17419774	_	_	_
73	'CEN.PK 113-7D'	'Aerobic'	'Minimal medium'	'Glucose'	'Proline'	'Sulate'	'Phosphate'	'Carbon'	'.1'	'30'	'5'	'none'	'A'		GSE6405	_	_	_	GSE11452	GSM147751	17419774	_	_	_
74	'CEN.PK 113-7D'	'Aerobic'	'Minimal medium'	'Glucose'	'Methionine'	'Sulate'	'Phosphate'	'Carbon'	'.1'	'30'	'5'	'none'	'A'		GSE6405	_	_	_	GSE11452	GSM147759	17419774	_	_	_
75	'CEN.PK 113-7D'	'Aerobic'	'Minimal medium'	'Glucose'	'Methionine'	'Sulate'	'Phosphate'	'Carbon'	'.1'	'30'	'5'	'none'	'A'		GSE6405	_	_	_	GSE11452	GSM147761	17419774	_	_	_
76	'CEN.PK 113-7D'	'Aerobic'	'Minimal medium'	'Glucose'	'Methionine'	'Sulate'	'Phosphate'	'Carbon'	'.1'	'30'	'5'	'none'	'A'		GSE6405	_	_	_	GSE11452	GSM147762	17419774	_	_	_
77	'CEN.PK 113-7D'	'Aerobic'	'Minimal medium'	'Glucose'	'Phenylalanine'	'Sulate'	'Phosphate'	'Carbon'	'.1'	'30'	'5'	'none'	'A'		GSE6405	_	_	_	GSE11452	GSM147757	17419774	_	_	_
78	'CEN.PK 113-7D'	'Aerobic'	'Minimal medium'	'Glucose'	'Asparagine'	'Sulate'	'Phosphate'	'Carbon'	'.1'	'30'	'5'	'none'	'A'		GSE6405	_	_	_	GSE11452	GSM147746	17419774	_	_	_
79	'CEN.PK 113-7D'	'Aerobic'	'Minimal medium'	'Glucose'	'Asparagine'	'Sulate'	'Phosphate'	'Carbon'	'.1'	'30'	'5'	'none'	'A'		GSE6405	_	_	_	GSE11452	GSM147747	17419774	_	_	_
80	'CEN.PK 113-7D'	'Aerobic'	'Minimal medium'	'Glucose'	'Asparagine'	'Sulate'	'Phosphate'	'Carbon'	'.1'	'30'	'5'	'none'	'A'		GSE6405	_	_	_	GSE11452	GSM147748	17419774	_	_	_
81	'CEN.PK 113-7D'	'Aerobic'	'Minimal medium'	'Glucose'	'Sulfate (Ammonium)'	'Sulate'	'Phosphate'	'Carbon'	'.1'	'30'	'3.5'	'none'	'A'		GSE8895	_	_	_	GSE11452	GSM283897	14630934	_	_	_
82	'CEN.PK 113-7D'	'Aerobic'	'Minimal medium'	'Glucose'	'Sulfate (Ammonium)'	'Sulate'	'Phosphate'	'Carbon'	'.1'	'30'	'3.5'	'none'	'A'		_	_	_	_	GSE11452	GSM283898	_	_	_	_
83	'CEN.PK 113-7D'	'Aerobic'	'Minimal medium'	'Glucose'	'Sulfate (Ammonium)'	'Sulate'	'Phosphate'	'Carbon'	'.1'	'30'	'3.5'	'none'	'A'		_	_	_	_	GSE11452	GSM283899	_	_	_	_
84	'CEN.PK 113-7D'	'Aerobic'	'Minimal medium'	'Glucose'	'Sulfate (Ammonium)'	'Sulate'	'Phosphate'	'Carbon'	'.1'	'30'	'6.5'	'none'	'A'		_	_	_	_	GSE11452	GSM283900	_	_	_	_
85	'CEN.PK 113-7D'	'Aerobic'	'Minimal medium'	'Glucose'	'Sulfate (Ammonium)'	'Sulate'	'Phosphate'	'Carbon'	'.1'	'30'	'6.5'	'none'	'A'		_	_	_	_	GSE11452	GSM283901	_	_	_	_
86	'CEN.PK 113-7D'	'Aerobic'	'Minimal medium'	'Glucose'	'Sulfate (Ammonium)'	'Sulate'	'Phosphate'	'Carbon'	'.1'	'30'	'6.5'	'none'	'A'		_	_	_	_	GSE11452	GSM283903	_	_	_	_
87	'CEN.PK 113-7D'	'Aerobic'	'Minimal medium'	'Acetate'	'Sulfate (Ammonium)'	'Sulate'	'Phosphate'	'Carbon'	'.1'	'30'	'5'	'none'	'A'		_	_	_	_	GSE11452	GSM290691	_	_	_	_
88	'CEN.PK 113-7D'	'Aerobic'	'Minimal medium'	'Ethanol'	'Sulfate (Ammonium)'	'Sulate'	'Phosphate'	'Carbon'	'.1'	'30'	'5'	'none'	'A'		_	_	_	_	GSE11452	GSM290692	_	_	_	_
89	'CEN.PK 113-7D'	'Aerobic'	'Minimal medium'	'Galactose'	'Sulfate (Ammonium)'	'Sulate'	'Phosphate'	'Carbon'	'.1'	'30'	'5'	'none'	'A'		_	_	_	_	GSE11452	GSM283697	_	_	_	_
90	'CEN.PK 113-7D'	'Aerobic'	'Minimal medium'	'Galactose'	'Sulfate (Ammonium)'	'Sulate'	'Phosphate'	'Carbon'	'.1'	'30'	'5'	'none'	'A'		_	_	_	_	GSE11452	GSM283698	_	_	_	_
91	'CEN.PK 113-7D'	'Aerobic'	'Minimal medium'	'Galactose'	'Sulfate (Ammonium)'	'Sulate'	'Phosphate'	'Carbon'	'.1'	'30'	'5'	'none'	'A'		_	_	_	_	GSE11452	GSM283699	_	_	_	_
92	'CEN.PK 113-7D'	'Aerobic'	'Minimal medium'	'Glucose'	'Sulfate (Ammonium)'	'Sulate'	'Phosphate'	'Carbon'	'.1'	'30'	'5'	'none'	'A'		_	_	GSE4807	_	GSE11452	GSM108392	17241460	_	_	_
93	'CEN.PK 113-7D'	'Aerobic'	'Minimal medium'	'Glucose'	'Sulfate (Ammonium)'	'Sulate'	'Phosphate'	'Carbon'	'.1'	'30'	'5'	'none'	'A'		_	_	GSE4807	_	GSE11452	GSM108393	17241460	_	_	_
94	'CEN.PK 113-7D'	'Aerobic'	'Minimal medium'	'Glucose'	'Sulfate (Ammonium)'	'Sulate'	'Phosphate'	'Carbon'	'.1'	'30'	'5'	'none'	'A'		_	_	GSE4807	_	GSE11452	GSM108394	17241460	_	_	_
95	'CEN.PK 113-7D'	'Anaerobic'	'Minimal medium'	'Glucose'	'Sulfate (Ammonium)'	'Sulate'	'Phosphate'	'Carbon'	'.1'	'30'	'5'	'none'	'A'		_	_	GSE4807	_	GSE11452	GSM108368	17241460	_	_	_
96	'CEN.PK 113-7D'	'Anaerobic'	'Minimal medium'	'Glucose'	'Sulfate (Ammonium)'	'Sulate'	'Phosphate'	'Carbon'	'.1'	'30'	'5'	'none'	'A'		_	_	GSE4807	_	GSE11452	GSM108369	17241460	_	_	_
97	'CEN.PK 113-7D'	'Anaerobic'	'Minimal medium'	'Glucose'	'Sulfate (Ammonium)'	'Sulate'	'Phosphate'	'Carbon'	'.1'	'30'	'5'	'none'	'A'		_	_	GSE4807	_	GSE11452	GSM108370	17241460	_	_	_
98	'CEN.PK 113-7D'	'Anaerobic'	'Minimal medium'	'Glucose'	'Sulfate (Ammonium)'	'Sulate'	'Phosphate'	'Carbon'	'.1'	'30'	'5'	'Benzoate'	'A'		_	_	_	GSE9232	GSE11452	GSM234643	17898166	_	_	_
99	'CEN.PK 113-7D'	'Anaerobic'	'Minimal medium'	'Glucose'	'Sulfate (Ammonium)'	'Sulate'	'Phosphate'	'Carbon'	'.1'	'30'	'5'	'Benzoate'	'A'		_	_	_	GSE9232	GSE11452	GSM234644	17898166	_	_	_
100	'CEN.PK 113-7D'	'Anaerobic'	'Minimal medium'	'Glucose'	'Sulfate (Ammonium)'	'Sulate'	'Phosphate'	'Carbon'	'.1'	'30'	'5'	'Benzoate'	'A'		_	_	_	GSE9232	GSE11452	GSM234645	17898166	_	_	_
101	'CEN.PK 113-7D'	'Aerobic'	'Minimal medium'	'Glucose'	'Sulfate (Ammonium)'	'Sulate'	'Phosphate'	'Carbon'	'.1'	'30'	'5'	'none'	'B'		GSE8088	_	_	_	GSE11452	GSM200687	17933919	_	_	_
102	'CEN.PK 113-7D'	'Aerobic'	'Minimal medium'	'Glucose'	'Sulfate (Ammonium)'	'Sulate'	'Phosphate'	'Carbon'	'.1'	'30'	'5'	'none'	'B'		GSE8088	_	_	_	GSE11452	GSM200685	17933919	_	_	_
103	'CEN.PK 113-7D'	'Aerobic'	'Minimal medium'	'Glucose'	'Sulfate (Ammonium)'	'Sulate'	'Phosphate'	'Carbon'	'.1'	'30'	'5'	'none'	'B'		GSE8088	_	_	_	GSE11452	GSM200686	17933919	_	_	_
104	'CEN.PK 113-7D'	'Aerobic'	'Minimal medium'	'Galactose'	'Sulfate (Ammonium)'	'Sulate'	'Phosphate'	'Carbon'	'.1'	'30'	'5'	'none'	'A'		_	_	_	_	GSE11452	GSM283700	_	_	_	_
105	'CEN.PK 113-7D'	'Anaerobic'	'Minimal medium'	'Glucose'	'Sulfate (Ammonium)'	'Sulate'	'Phosphate'	'Carbon'	'.03'	'30'	'5'	'none'	'B'		_	_	_	_	GSE11452	GSM284060	_	_	_	_
106	'CEN.PK 113-7D'	'Anaerobic'	'Minimal medium'	'Glucose'	'Sulfate (Ammonium)'	'Sulate'	'Phosphate'	'Nitrogen'	'.03'	'30'	'5'	'none'	'B'		_	_	_	_	GSE11452	GSM290745	_	_	_	_
107	'CEN.PK 113-7D'	'Anaerobic'	'Minimal medium'	'Glucose'	'Sulfate (Ammonium)'	'Sulate'	'Phosphate'	'Nitrogen'	'.2'	'30'	'5'	'none'	'B'		_	_	_	_	GSE11452	GSM284058	_	_	_	_
108	'CEN.PK 113-7D'	'Anaerobic'	'Minimal medium'	'Glucose'	'Sulfate (Ammonium)'	'Sulate'	'Phosphate'	'Nitrogen'	'.2'	'30'	'5'	'none'	'B'		_	_	_	_	GSE11452	GSM290746	_	_	_	_
109	'CEN.PK 113-7D'	'Anaerobic'	'Minimal medium'	'Glucose'	'Sulfate (Ammonium)'	'Sulate'	'Phosphate'	'Carbon'	'.03'	'30'	'5'	'none'	'B'		_	_	_	_	GSE11452	GSM284061	_	_	_	_
110	'CEN.PK 113-7D'	'Anaerobic'	'Minimal medium'	'Glucose'	'Sulfate (Ammonium)'	'Sulate'	'Phosphate'	'Nitrogen'	'.2'	'30'	'5'	'none'	'B'		_	_	_	_	GSE11452	GSM284059	_	_	_	_
111	'CEN.PK 113-7D'	'Aerobic'	'Minimal medium'	'Glucose'	'Phenylalanine'	'Sulate'	'Phosphate'	'Carbon'	'.1'	'30'	'5'	'none'	'A'		GSE6405	_	_	_	GSE11452	GSM147758	17419774	_	_	_
112	'CEN.PK 113-7D'	'Aerobic'	'Minimal medium'	'Glucose'	'Sulfate (Ammonium)'	'Sulate'	'Phosphate'	'Carbon'	'.1'	'30'	'5'	'none'	'A'		GSE8895	GSE1723	GSE4807	GSE9232	GSE11452	GSM29912	17241460	17898166	15496405	12414795
113	'CEN.PK 113-7D'	'Aerobic'	'Minimal medium'	'Glucose'	'Sulfate (Ammonium)'	'Sulate'	'Phosphate'	'Carbon'	'.1'	'30'	'5'	'none'	'A'		GSE8895	GSE1723	GSE4807	GSE9232	GSE11452	GSM29917	17241460	17898166	15496405	12414795
114	'CEN.PK 113-7D'	'Anaerobic'	'Minimal medium'	'Glucose'	'Sulfate (Ammonium)'	'Sulate'	'Phosphate'	'Carbon'	'.1'	'30'	'5'	'none'	'A'		GSE8900	GSE1723	GSE4807	GSE9232	GSE11452	GSM29934	17241460	17898166	15496405	_
115	'CEN.PK 113-7D'	'Aerobic'	'Minimal medium'	'Ethanol'	'Sulfate (Ammonium)'	'Sulate'	'Phosphate'	'Carbon'	'.1'	'30'	'5'	'none'	'A'		GSE8895	_	_	_	GSE11452	GSM225399	14630934	_	_	_
116	'CEN.PK 113-7D'	'Aerobic'	'Minimal medium'	'Ethanol'	'Sulfate (Ammonium)'	'Sulate'	'Phosphate'	'Carbon'	'.1'	'30'	'5'	'none'	'A'		GSE8895	_	_	_	GSE11452	GSM225400	14630934	_	_	_
117	'CEN.PK 113-7D'	'Aerobic'	'Minimal medium'	'Glucose'	'Sulfate (Ammonium)'	'Sulate'	'Phosphate'	'Carbon'	'.1'	'30'	'5'	'Formate'	'A'		_	_	_	_	GSE11452	GSM296159	_	_	_	_
118	'CEN.PK 113-7D'	'Aerobic'	'Minimal medium'	'Glucose'	'Sulfate (Ammonium)'	'Sulate'	'Phosphate'	'Carbon'	'.1'	'30'	'5'	'Formate'	'A'		_	_	_	_	GSE11452	GSM317647	_	_	_	_
119	'CEN.PK 113-7D'	'Aerobic'	'Minimal medium'	'Ethanol'	'Sulfate (Ammonium)'	'Sulate'	'Phosphate'	'Carbon'	'.1'	'30'	'5'	'none'	'A'		GSE8896	_	_	_	GSE11452	GSM225401	14630934	_	_	_
120	'CEN.PK 113-7D'	'Aerobic'	'Minimal medium'	'Acetate'	'Sulfate (Ammonium)'	'Sulate'	'Phosphate'	'Carbon'	'.1'	'30'	'5'	'none'	'A'		GSE8895	_	_	_	GSE11452	GSM225402	14630934	_	_	_
121	'CEN.PK 113-7D'	'Aerobic'	'Minimal medium'	'Acetate'	'Sulfate (Ammonium)'	'Sulate'	'Phosphate'	'Carbon'	'.1'	'30'	'5'	'none'	'A'		GSE8895	_	_	_	GSE11452	GSM225403	14630934	_	_	_
122	'CEN.PK 113-7D'	'Aerobic'	'Minimal medium'	'Acetate'	'Sulfate (Ammonium)'	'Sulate'	'Phosphate'	'Carbon'	'.1'	'30'	'5'	'none'	'A'		GSE8895	_	_	_	GSE11452	GSM225404	14630934	_	_	_
123	'CEN.PK 113-7D'	'Aerobic'	'Minimal medium'	'Maltose'	'Sulfate (Ammonium)'	'Sulate'	'Phosphate'	'Carbon'	'.1'	'30'	'5'	'none'	'A'		GSE8895	_	_	_	GSE11452	GSM225407	14630934	_	_	_
124	'CEN.PK 113-7D'	'Aerobic'	'Minimal medium'	'Glucose'	'Sulfate (Ammonium)'	'Sulate'	'Phosphate'	'Carbon'	'.1'	'30'	'5'	'Ethanol 9.38mM'	'B'		GSE8451	_	_	_	GSE11452	GSM209979	_	_	_	_
125	'CEN.PK 113-7D'	'Aerobic'	'Minimal medium'	'Glucose'	'Sulfate (Ammonium)'	'Sulate'	'Phosphate'	'Carbon'	'.1'	'30'	'5'	'Ethanol 9.38mM'	'B'		GSE8451	_	_	_	GSE11452	GSM209980	_	_	_	_
126	'CEN.PK 113-7D'	'Aerobic'	'Minimal medium'	'Glucose'	'Sulfate (Ammonium)'	'Sulate'	'Phosphate'	'Carbon'	'.1'	'30'	'5'	'Ethanol 9.38mM'	'B'		GSE8451	_	_	_	GSE11452	GSM209981	_	_	_	_
127	'CEN.PK 113-7D'	'Aerobic'	'Minimal medium'	'Glucose'	'Sulfate (Ammonium)'	'Sulate'	'Phosphate'	'Carbon'	'.1'	'30'	'5'	'Ethanol 9.38mM'	'B'		GSE8451	_	_	_	GSE11452	GSM209982	_	_	_	_
128	'CEN.PK 113-7D'	'Anaerobic'	'Minimal medium'	'Glucose'	'Chloride (Ammonium)'	'Sulate'	'Phosphate'	'Sulfur'	'.1'	'30'	'5'	'none'	'A'		_	GSE1723	GSE4807	_	GSE11452	GSM29948	17241460	_	15496405	_
129	'CEN.PK 113-7D'	'Anaerobic'	'Minimal medium'	'Glucose'	'Chloride (Ammonium)'	'Sulate'	'Phosphate'	'Sulfur'	'.1'	'30'	'5'	'none'	'A'		_	GSE1723	GSE4807	_	GSE11452	GSM29949	17241460	_	15496405	_
130	'CEN.PK 113-7D'	'Anaerobic'	'Minimal medium'	'Glucose'	'Chloride (Ammonium)'	'Sulate'	'Phosphate'	'Sulfur'	'.1'	'30'	'5'	'none'	'A'		_	GSE1723	GSE4807	_	GSE11452	GSM29951	17241460	_	15496405	_
131	'CEN.PK 113-7D'	'Anaerobic'	'Minimal medium'	'Glucose'	'Sulfate (Ammonium)'	'Sulate'	'Phosphate'	'Phosphorus'	'.1'	'30'	'5'	'none'	'A'		_	GSE1723	GSE4807	_	GSE11452	GSM29943	17241460	_	15496405	_
132	'CEN.PK 113-7D'	'Anaerobic'	'Minimal medium'	'Glucose'	'Sulfate (Ammonium)'	'Sulate'	'Phosphate'	'Phosphorus'	'.1'	'30'	'5'	'none'	'A'		_	GSE1723	GSE4807	_	GSE11452	GSM29945	17241460	_	15496405	_
133	'CEN.PK 113-7D'	'Anaerobic'	'Minimal medium'	'Glucose'	'Sulfate (Ammonium)'	'Sulate'	'Phosphate'	'Phosphorus'	'.1'	'30'	'5'	'none'	'A'		_	GSE1723	GSE4807	_	GSE11452	GSM29946	17241460	_	15496405	_
134	'CEN.PK 113-7D'	'Anaerobic'	'Minimal medium'	'Glucose'	'Sulfate (Ammonium)'	'Sulate'	'Phosphate'	'Nitrogen'	'.1'	'30'	'5'	'none'	'A'		_	GSE1723	GSE4807	_	GSE11452	GSM29942	17241460	_	15496405	_
135	'CEN.PK 113-7D'	'Anaerobic'	'Minimal medium'	'Glucose'	'Methionine'	'Sulate'	'Phosphate'	'Carbon'	'.1'	'30'	'5'	'none'	'A'		_	_	_	_	GSE11452	GSM291100	_	_	_	_
136	'CEN.PK 113-7D'	'Anaerobic'	'Minimal medium'	'Glucose'	'Methionine'	'Sulate'	'Phosphate'	'Carbon'	'.1'	'30'	'5'	'none'	'A'		_	_	_	_	GSE11452	GSM291103	_	_	_	_
137	'CEN.PK 113-7D'	'Anaerobic'	'Minimal medium'	'Glucose'	'Methionine'	'Sulate'	'Phosphate'	'Carbon'	'.1'	'30'	'5'	'none'	'A'		_	_	_	_	GSE11452	GSM291104	_	_	_	_
138	'CEN.PK 113-7D'	'Aerobic'	'Minimal medium'	'Glucose'	'Sulfate (Ammonium)'	'Sulate'	'Phosphate'	'Carbon'	'.1'	'30'	'5'	'Tween 80'	'A'		_	_	_	_	GSE11452	GSM291105	_	_	_	_
139	'CEN.PK 113-7D'	'Aerobic'	'Minimal medium'	'Glucose'	'Sulfate (Ammonium)'	'Sulate'	'Phosphate'	'Carbon'	'.1'	'30'	'5'	'Tween 80'	'A'		_	_	_	_	GSE11452	GSM291106	_	_	_	_
140	'CEN.PK 113-7D'	'Aerobic'	'Minimal medium'	'Glucose'	'Sulfate (Ammonium)'	'Sulate'	'Phosphate'	'Carbon'	'.1'	'30'	'5'	'Tween 80'	'A'		_	_	_	_	GSE11452	GSM291107	_	_	_	_
141	'CEN.PK 113-7D'	'Aerobic'	'Minimal medium'	'Glucose'	'Sulfate (Ammonium)'	'Sulate'	'Phosphate'	'Phosphorus'	'.1'	'30'	'5'	'Tween 80'	'A'		_	_	_	_	GSE11452	GSM291340	_	_	_	_
142	'CEN.PK 113-7D'	'Aerobic'	'Minimal medium'	'Glucose'	'Sulfate (Ammonium)'	'Sulate'	'Phosphate'	'Phosphorus'	'.1'	'30'	'5'	'Tween 80'	'A'		_	_	_	_	GSE11452	GSM291341	_	_	_	_
143	'CEN.PK 113-7D'	'Aerobic'	'Minimal medium'	'Glucose'	'Sulfate (Ammonium)'	'Sulate'	'Phosphate'	'Phosphorus'	'.1'	'30'	'5'	'Tween 80'	'A'		_	_	_	_	GSE11452	GSM291342	_	_	_	_
144	'CEN.PK 113-7D'	'Anaerobic'	'Minimal medium'	'Glucose'	'Sulfate (Ammonium)'	'Sulate'	'Phosphate'	'Nitrogen'	'.03'	'30'	'5'	'none'	'A'		GSE6190	_	_	_	GSE11452	GSM143085	17928405	17251183	_	_
145	'CEN.PK 113-7D'	'Anaerobic'	'Minimal medium'	'Glucose'	'Sulfate (Ammonium)'	'Sulate'	'Phosphate'	'Nitrogen'	'.03'	'30'	'5'	'none'	'A'		GSE6190	_	_	_	GSE11452	GSM143088	17928405	17251183	_	_
146	'CEN.PK 113-7D'	'Anaerobic'	'Minimal medium'	'Glucose'	'Sulfate (Ammonium)'	'Sulate'	'Phosphate'	'Nitrogen'	'.03'	'30'	'5'	'none'	'A'		GSE6190	_	_	_	GSE11452	GSM143089	17928405	17251183	_	_
147	'CEN.PK 113-7D'	'Anaerobic'	'Minimal medium'	'Glucose'	'Sulfate (Ammonium)'	'Sulate'	'Phosphate'	'Nitrogen'	'.03'	'12'	'5'	'none'	'A'		GSE6190	_	_	_	GSE11452	GSM143082	17928405	17251183	_	_
148	'CEN.PK 113-7D'	'Anaerobic'	'Minimal medium'	'Glucose'	'Sulfate (Ammonium)'	'Sulate'	'Phosphate'	'Nitrogen'	'.03'	'12'	'5'	'none'	'A'		GSE6190	_	_	_	GSE11452	GSM143083	17928405	17251183	_	_
149	'CEN.PK 113-7D'	'Anaerobic'	'Minimal medium'	'Glucose'	'Sulfate (Ammonium)'	'Methionine'	'Phosphate'	'Carbon'	'.1'	'30'	'5'	'none'	'A'		_	_	_	_	GSE11452	GSM291343	_	_	_	_
150	'CEN.PK 113-7D'	'Anaerobic'	'Minimal medium'	'Glucose'	'Sulfate (Ammonium)'	'Methionine'	'Phosphate'	'Carbon'	'.1'	'30'	'5'	'none'	'A'		_	_	_	_	GSE11452	GSM291344	_	_	_	_
151	'CEN.PK 113-7D'	'Anaerobic'	'Minimal medium'	'Glucose'	'Sulfate (Ammonium)'	'Methionine'	'Phosphate'	'Carbon'	'.1'	'30'	'5'	'none'	'A'		_	_	_	_	GSE11452	GSM291345	_	_	_	_
152	'CEN.PK 113-7D'	'Anaerobic'	'Minimal medium'	'Glucose'	'Sulfate (Ammonium)'	'Sulate'	'Phosphate'	'Nitrogen'	'.03'	'12'	'5'	'none'	'A'		GSE6190	_	_	_	GSE11452	GSM143084	17928405	17251183	_	_
153	'CEN.PK 113-7D'	'Anaerobic'	'Minimal medium'	'Glucose'	'Sulfate (Ammonium)'	'Sulate'	'Phosphate'	'Carbon'	'.03'	'12'	'5'	'none'	'A'		GSE6190	_	_	_	GSE11452	GSM143071	17928405	17251183	_	_
154	'CEN.PK 113-7D'	'Anaerobic'	'Minimal medium'	'Glucose'	'Sulfate (Ammonium)'	'Sulate'	'Phosphate'	'Carbon'	'.03'	'12'	'5'	'none'	'A'		GSE6190	_	_	_	GSE11452	GSM143073	17928405	17251183	_	_
155	'CEN.PK 113-7D'	'Anaerobic'	'Minimal medium'	'Glucose'	'Sulfate (Ammonium)'	'Sulate'	'Phosphate'	'Carbon'	'.03'	'12'	'5'	'none'	'A'		GSE6190	_	_	_	GSE11452	GSM143076	17928405	17251183	_	_
156	'CEN.PK 113-7D'	'Anaerobic'	'Minimal medium'	'Glucose'	'Sulfate (Ammonium)'	'Sulate'	'Phosphate'	'Carbon'	'.03'	'30'	'5'	'none'	'A'		GSE6190	_	_	_	GSE11452	GSM143077	17928405	17251183	_	_
157	'CEN.PK 113-7D'	'Anaerobic'	'Minimal medium'	'Glucose'	'Sulfate (Ammonium)'	'Sulate'	'Phosphate'	'Carbon'	'.03'	'30'	'5'	'none'	'A'		GSE6190	_	_	_	GSE11452	GSM143079	17928405	17251183	_	_
158	'CEN.PK 113-7D'	'Anaerobic'	'Minimal medium'	'Glucose'	'Sulfate (Ammonium)'	'Sulate'	'Phosphate'	'Carbon'	'.03'	'30'	'5'	'none'	'A'		GSE6190	_	_	_	GSE11452	GSM143081	17928405	17251183	_	_
159	'CEN.PK 113-7D'	'Anaerobic'	'Minimal medium'	'Glucose'	'Methionine'	'Sulate'	'Phosphate'	'Nitrogen'	'.1'	'30'	'5'	'none'	'A'		_	_	_	_	GSE11452	GSM291346	_	_	_	_
160	'CEN.PK 113-7D'	'Anaerobic'	'Minimal medium'	'Glucose'	'Methionine'	'Sulate'	'Phosphate'	'Nitrogen'	'.1'	'30'	'5'	'none'	'A'		_	_	_	_	GSE11452	GSM291347	_	_	_	_
161	'CEN.PK 113-7D'	'Anaerobic'	'Minimal medium'	'Glucose'	'Methionine'	'Sulate'	'Phosphate'	'Nitrogen'	'.1'	'30'	'5'	'none'	'A'		_	_	_	_	GSE11452	GSM291348	_	_	_	_
162	'CEN.PK 113-7D'	'Anaerobic'	'Minimal medium'	'Glucose'	'Methionine'	'Methionine'	'Phosphate'	'Nitrogen'	'.1'	'30'	'5'	'none'	'A'		_	_	_	_	GSE11452	GSM291349	_	_	_	_
163	'CEN.PK 113-7D'	'Anaerobic'	'Minimal medium'	'Glucose'	'Methionine'	'Methionine'	'Phosphate'	'Nitrogen'	'.1'	'30'	'5'	'none'	'A'		_	_	_	_	GSE11452	GSM291350	_	_	_	_
164	'CEN.PK 113-7D'	'Anaerobic'	'Minimal medium'	'Glucose'	'Methionine'	'Methionine'	'Phosphate'	'Nitrogen'	'.1'	'30'	'5'	'none'	'A'		_	_	_	_	GSE11452	GSM291351	_	_	_	_
165	'CEN.PK 113-7D'	'Aerobic'	'Minimal medium'	'Glucose'	'Sulfate (Ammonium)'	'Sulate'	'Phosphate'	'Nitrogen'	'.1'	'30'	'5'	'none'	'A'		_	GSE1723	GSE4807	_	GSE11452	GSM29922	17241460	_	15496405	12414795
166	'CEN.PK 113-7D'	'Aerobic'	'Minimal medium'	'Glucose'	'Sulfate (Ammonium)'	'Sulate'	'Phosphate'	'Carbon'	'.1'	'30'	'5'	'none'	'A'		GSE8895	GSE1723	GSE4807	GSE9232	GSE11452	GSM29914	17241460	17898166	15496405	12414795
167	'CEN.PK 113-7D'	'Aerobic'	'Minimal medium'	'Ethanol'	'Sulfate (Ammonium)'	'Sulate'	'Phosphate'	'Iron'	'.1'	'30'	'5'	'none'	'A'		_	_	_	_	GSE11452	GSM291448	_	_	_	_
168	'CEN.PK 113-7D'	'Aerobic'	'Minimal medium'	'Ethanol'	'Sulfate (Ammonium)'	'Sulate'	'Phosphate'	'Iron'	'.1'	'30'	'5'	'none'	'A'		_	_	_	_	GSE11452	GSM291449	_	_	_	_
169	'CEN.PK 113-7D'	'Aerobic'	'Minimal medium'	'Glucose'	'Leucine'	'Sulate'	'Phosphate'	'Nitrogen'	'.1'	'30'	'5'	'none'	'A'		_	_	_	_	GSE11452	GSM291431	_	_	_	_
170	'CEN.PK 113-7D'	'Aerobic'	'Minimal medium'	'Glucose'	'Leucine'	'Sulate'	'Phosphate'	'Nitrogen'	'.1'	'30'	'5'	'none'	'A'		_	_	_	_	GSE11452	GSM291432	_	_	_	_

## Sheet: Expression data
Chip IDs	yeast systematic name	gene symbol	array IDs->	1	2	3	4	5	6	7	8	9	10	11	12	13	14	15	16	17	18	19	20	21	22	23	24	25	26	27	28	29	30	31	32	33	34	35	36	37	38	39	40	41	42	43	44	45	46
'10000_at'	'YLR331C'	'---'		3.46763	3.68901	4.35379	3.37754	3.90161	3.80401	3.49379	3.6427	3.83218	3.80926	3.86925	3.76012	3.56558	3.73829	3.55331	3.30787	3.54703	3.54874	3.73096	3.22708	3.58374	3.97262	3.21585	3.47621	3.13882	3.36373	3.12723	3.47877	3.72897	3.25896	3.4925	3.46393	3.30286	3.26489	3.10504	3.1457	3.13294	3.42112	3.5388	3.08303	4.51387	3.04259	2.99281	3.26884	3.32568	3.21675
'10001_at'	'YLR332W'	'MID2'		8.0458	8.19335	8.19102	8.06223	8.0295	8.15299	7.92072	7.77646	8.27683	8.05723	8.04224	8.31737	7.80974	8.14308	8.12216	8.57891	8.35187	8.38268	8.76488	7.50455	7.42697	8.34747	7.45253	7.52529	7.82681	8.2947	7.74785	7.6222	7.70882	7.36962	7.05494	7.75826	8.06684	7.92469	8.0342	7.76106	7.5204	8.60463	8.90668	7.32351	8.12172	7.80093	7.72721	6.9055	7.56682	7.19665
'10002_i_at'	'YLR333C'	'---'		8.69995	9.538	9.00221	9.73964	9.19254	9.19963	9.01435	8.86923	9.02458	8.87931	9.03632	9.45866	9.54807	9.28397	8.29692	8.39198	8.04976	8.76519	10.3524	8.4406	8.81635	10.4848	9.05016	9.22125	9.03312	9.2828	9.77668	8.7574	8.94922	9.09525	7.75981	10.4741	10.2756	10.4307	10.6951	10.3753	10.5079	10.7109	10.3369	10.4216	10.5745	9.61922	10.2356	8.68389	9.20984	8.93653
'10003_f_at'	'YLR333C'	'RPS25B'		12.0209	12.0109	12.0167	11.9013	11.7794	11.9664	12.068	11.8395	12.0529	12.0161	12.0276	11.9944	11.9948	11.7455	11.9235	12.0044	11.8555	11.9276	12.3345	11.7216	11.857	11.2249	11.6183	11.7496	11.5987	11.7885	12.3309	12.3165	12.2274	11.7362	11.5026	11.8171	11.8965	11.946	12.2046	11.8779	11.8339	12.0815	11.8447	11.845	11.8863	11.9751	12.0419	11.3796	11.8463	11.8752
'10004_at'	'YLR334C'	'---'		2.96582	3.16603	3.60371	3.04746	3.1173	3.33638	3.03738	3.25671	2.87173	3.07245	3.0471	3.20824	2.94387	2.97265	3.07132	3.24752	3.18567	3.47559	3.26845	3.25256	3.12441	3.24783	2.86848	2.92527	3.06158	3.17161	2.9863	3.46021	3.19308	3.08267	2.98651	3.35895	3.44827	3.59747	3.67952	3.61362	3.63852	3.7529	3.40625	3.65939	3.6693	3.60384	3.62224	2.99698	3.16976	3.09247
'10005_at'	'YLR335W'	'NUP2'		8.17414	8.30177	8.22754	7.88451	7.89425	8.08023	8.02838	8.00673	8.17845	7.8808	7.54371	8.055	8.15593	7.95799	8.29289	8.38557	8.30375	8.12098	7.68811	8.38952	8.35604	7.76432	7.82938	8.07797	7.8527	7.68447	8.15405	7.9745	7.93731	7.76551	7.74474	7.96613	7.60907	7.82857	7.92243	8.2345	8.16289	8.19335	7.86484	8.07497	7.87476	8.37102	8.16808	8.08899	8.14113	8.16675
'10006_at'	'YLR336C'	'SGD1'		6.24126	6.39833	6.75181	6.27024	6.29472	6.27174	6.07498	6.17395	6.73227	6.72643	6.7401	6.2314	6.38849	6.16307	6.52843	6.80969	6.49387	6.60271	7.34627	6.84284	6.66295	6.12827	6.45058	6.3283	6.56367	6.26078	6.28082	6.33844	5.99135	6.51508	6.64095	6.95259	6.65603	6.84623	6.99175	7.25893	7.11175	6.9503	6.64916	6.89999	6.78893	7.09292	7.00957	6.63381	6.69417	6.80336
'10007_at'	'YLR337C'	'VRP1'		9.01318	8.69629	8.06174	8.53908	8.41232	7.9303	8.48766	8.47951	7.32362	7.46313	6.86806	7.62037	8.60944	8.60716	8.67085	8.01945	8.39598	8.02052	7.14718	9.00357	8.87062	8.65512	8.29695	8.31164	8.64485	8.11024	7.88947	7.87078	7.94523	8.07548	8.18765	7.68373	7.23335	7.17286	7.44729	7.73797	7.93536	7.48949	8.01892	7.77661	7.32404	7.75297	8.00859	9.01906	8.62831	9.05575
'10008_at'	'YLR338W'	'---'		5.32586	5.37902	4.83675	5.0948	5.83925	5.33999	4.77677	5.10987	4.52756	4.77141	4.74151	4.72932	5.02381	4.95275	4.91609	4.54608	4.91401	4.88585	4.47635	4.78245	4.50997	5.03491	4.54917	5.25293	4.45081	4.76826	4.69171	4.83417	5.361	4.47074	4.66979	4.69303	4.32129	4.56805	4.79781	4.63431	4.83641	4.77346	4.86159	4.79157	4.83584	4.7195	5.04403	4.37569	4.49415	4.73423
'10009_at'	'YLR339C'	'---'		5.8479	5.56657	5.4992	5.67248	5.74903	5.49385	5.82869	5.49252	5.2425	4.78723	5.4638	5.1524	5.47586	5.162	6.12067	4.63752	5.45327	5.26833	5.35093	5.46671	5.34224	4.75174	4.77148	5.21409	4.781	4.56153	5.23115	5.47918	6.33472	4.78345	4.92949	6.2614	6.10715	6.22985	6.06811	4.66328	5.15008	5.15353	5.2385	5.19517	5.77757	5.00141	5.38144	5.24836	5.34866	5.11076
'10010_at'	'YLR295C'	'ATP14'		9.39754	9.6065	10.2783	9.85554	8.97895	10.1694	10.1396	9.45651	10.3228	10.267	10.4441	10.1742	10.0763	9.4651	9.90011	11.1157	10.8657	10.848	11.3529	10.1928	10.2251	11.2076	10.7663	10.5407	10.6682	10.7604	9.84167	9.85014	8.85808	9.71627	9.46883	9.84883	10.0378	9.83397	9.7055	10.45	10.2916	11.3041	11.4369	9.92379	10.8619	8.93874	9.13259	9.79874	9.75902	10.3469
'10011_at'	'YLR296W'	'---'		3.98711	3.85165	4.70474	3.95977	3.86476	3.96035	3.78549	3.82152	3.79573	4.08721	3.89262	4.1014	4.16674	3.84012	4.02194	3.50369	4.00606	4.08997	4.64909	3.78919	3.52149	3.88874	4.13152	3.84341	3.75093	4.01184	3.66952	3.81198	4.0064	3.5887	3.98457	4.02437	3.4744	3.54753	3.98303	3.99125	3.84557	4.90715	4.69187	3.48635	4.91319	3.99276	3.89443	3.81289	3.8534	3.78288
'10012_at'	'YLR297W'	'---'		7.38326	8.31131	8.0748	8.0297	8.20693	7.47845	8.191	7.36294	7.30501	7.06748	7.05849	7.66747	8.30895	7.94545	7.50537	7.29263	6.62656	6.71119	7.8752	6.55393	6.49741	9.87627	6.64048	7.07165	6.79621	7.03304	6.38511	6.42228	6.91675	7.95782	7.79102	6.49157	6.87046	6.49801	6.73633	7.2874	7.58659	6.85407	7.01229	7.36532	7.01625	7.28458	7.573	6.92188	6.51398	6.75775
'10013_at'	'YLR298C'	'YHC1'		5.67547	5.64139	6.71593	6.14193	5.58084	6.1789	6.13708	5.67543	6.52108	6.55191	6.24352	6.18692	6.04341	5.93682	6.10047	6.4721	6.39105	6.09463	7.66473	6.28301	6.4308	7.92573	5.77096	5.79025	5.91811	6.29116	6.30724	6.24535	6.69523	6.87371	6.8427	6.47245	6.64251	6.64764	6.6054	6.85777	7.00585	6.072	6.14891	7.06017	6.33855	7.0328	7.13396	6.13216	6.06639	6.28137
'10014_at'	'YLR299W'	'ECM38'		8.92647	9.16628	8.81187	7.9644	8.76547	8.45189	7.83003	8.45697	8.04596	8.2174	7.88695	8.26674	7.94773	8.68154	8.5928	8.54661	8.6844	8.44856	8.29765	9.68331	9.82635	9.57957	9.20952	9.42496	9.27947	8.39745	8.17898	8.00508	9.29249	9.47382	9.68536	7.76408	7.45898	7.64052	7.46337	9.78677	9.70024	8.05174	8.40341	9.64298	8.27762	9.59006	9.43489	10.753	9.65021	10.9273
'10015_at'	'YLR300W'	'EXG1'		10.6461	11.0334	10.1523	10.1686	10.823	9.96574	10.391	10.5015	10.6988	10.4939	10.6145	10.2474	10.4667	10.93	10.5752	10.6307	10.4055	10.5882	10.5817	11.0497	11.0711	7.83264	9.89125	10.0481	10.0312	10.359	10.765	10.5029	10.7048	10.4292	10.5754	10.8481	10.7424	10.8125	10.9591	11.362	11.1745	10.5137	10.5576	11.1818	9.94944	10.7815	10.8592	10.4699	10.9487	10.8484
'10016_at'	'YLR301W'	'---'		10.112	10.2264	10.0475	10.081	10.0011	9.66953	10.1598	10.0221	10.0866	10.1989	9.9887	9.95896	10.1913	9.87312	9.86957	9.5416	9.30626	9.45209	10.0307	10.1512	10.0975	8.19686	8.54419	8.73152	8.67497	9.06755	10.4368	9.93184	10.4885	9.98649	9.76226	9.89032	10.195	9.94749	10.2698	10.1251	9.64285	9.12797	9.1613	9.63676	8.53653	10.0275	9.87219	9.45936	10.0848	9.51187
'10017_at'	'YLR302C'	'---'		4.39535	4.25256	4.63625	4.50983	4.85808	4.50992	4.311	4.18838	4.01235	4.17263	4.26595	4.21498	4.37316	4.46059	4.3628	4.21927	4.21289	4.23118	3.93584	4.2631	4.06331	4.34594	3.92477	3.98297	3.92073	3.79924	3.99548	4.55177	4.98237	4.17211	4.12785	4.52369	4.00948	4.15114	4.26237	4.2104	4.32689	4.30319	4.2698	4.28865	4.33565	4.03906	4.19923	3.62218	4.23017	4.12755
'10018_at'	'YLR303W'	'MET17'		12.3668	12.4539	12.3177	12.4134	12.2116	12.3036	12.4744	12.095	12.343	12.2453	11.9269	12.2368	12.3533	12.2305	12.347	12.5713	12.4554	12.4324	12.5646	13.1158	13.0727	11.6567	12.4268	12.595	12.4947	12.085	12.2722	12.2198	12.1571	12.1122	12.2511	12.5416	12.403	12.3497	12.4562	12.5467	12.5392	12.6994	12.5638	12.4803	12.713	12.3038	12.5469	12.3779	13.0029	12.4548
'10019_at'	'YLR304C'	'ACO1'		11.2488	11.0421	11.1049	10.9915	10.6293	11.0896	11.1959	10.9647	10.9215	11.0319	10.6217	11.0596	11.1618	10.7694	11.2675	11.5186	11.3479	11.1045	11.1717	11.3858	11.2285	11.6363	11.5378	11.7947	11.712	10.7848	10.8955	10.604	10.8884	10.3835	10.4718	11.1862	10.6746	10.6223	10.8124	11.3836	11.2121	12.062	12.1492	10.9874	11.6125	10.6394	10.5191	11.3391	11.1962	11.5757
'10020_at'	'YLR305C'	'STT4'		8.1263	8.06004	8.07788	7.96769	7.81272	8.08428	8.23489	7.87125	8.19205	8.07143	8.01546	8.05223	8.0725	7.63618	8.07499	8.6796	8.40331	8.33235	7.379	8.33072	8.24547	7.58603	8.26029	8.48252	8.16639	7.74258	7.86744	7.64235	7.39647	8.06257	8.21919	7.38718	7.02927	7.19993	7.14709	7.68948	7.41117	7.06392	7.07492	7.372	7.04473	8.17182	7.83086	8.49238	7.94542	8.42196
'10021_at'	'YLR306W'	'UBC12'		5.93794	5.70066	6.04375	6.37014	5.81063	6.24603	6.05706	5.97582	6.32962	6.18998	6.42378	6.52769	6.56231	5.95323	6.08328	6.4633	6.45342	6.11836	7.35278	6.25355	6.20098	6.89042	5.87181	6.18343	5.96215	6.50259	6.62938	6.32851	6.29775	6.51337	6.43344	6.64071	7.26116	7.15073	7.22579	7.42982	7.36858	6.92872	6.88528	7.40049	7.05487	7.24486	7.03502	6.47493	6.27026	6.30807
'10022_at'	'YLR307W'	'CDA1'		6.06113	4.1526	5.61354	4.79724	4.25021	5.81221	4.26503	6.20264	7.29259	7.2999	7.07345	6.14713	4.5979	3.7334	6.43635	7.26429	7.47738	7.14702	7.41669	3.92275	3.76597	7.5068	6.11524	5.97456	6.20404	7.61532	7.37989	7.12648	6.79851	7.51311	7.34085	7.60248	7.14217	7.02124	6.8325	4.97427	5.1476	7.16599	7.1136	4.80627	6.77954	6.77716	6.78947	4.44325	3.9075	4.56805
'10023_at'	'YLR308W'	'CDA2'		4.49312	4.22602	4.06042	4.32323	4.67504	4.5105	4.17523	4.25641	4.49371	4.64723	4.36532	4.27874	4.22478	4.27305	4.53498	5.6426	5.33321	5.35307	4.38407	4.02056	3.96382	5.28393	3.93708	4.52217	3.92506	5.34515	4.84729	4.93081	4.60592	5.12099	5.47193	5.42913	4.62131	4.71398	4.69979	4.05687	4.61051	5.1471	5.18329	4.5576	4.74282	4.49446	4.38331	4.24527	4.22525	4.0178
'10024_at'	'YLR309C'	'IMH1'		7.29177	7.32219	6.77458	7.41921	6.95937	7.49038	7.61334	7.03462	8.00647	7.61586	8.00942	7.64624	7.4409	7.19488	7.33378	8.4398	7.92097	7.78111	8.60821	8.16631	8.1638	8.68424	7.7077	7.69039	7.72355	7.53207	7.26681	7.06871	7.00639	7.64752	7.61004	7.99961	7.7194	7.85113	7.79043	8.19673	8.26016	8.2224	8.1197	8.13835	7.91671	8.28748	7.9383	8.0687	8.01071	7.80581
'10025_at'	'YLR310C'	'CDC25'		5.34981	5.12509	5.20012	5.4713	5.20656	5.62383	5.75848	5.5832	5.59387	5.20866	5.82735	5.53006	5.60065	5.48409	5.9082	6.08485	5.83773	5.66186	6.06188	6.06388	5.78465	6.35617	5.70137	5.62634	5.6596	5.33428	4.9067	4.99758	5.01857	5.37358	5.48093	5.45153	5.27437	5.61307	5.50704	5.6194	5.85117	5.28404	5.34462	5.46691	4.88611	5.54218	5.95485	5.87963	5.55323	5.65975
'10026_at'	'YLR311C'	'---'		5.52175	5.63404	5.12167	5.73246	5.78614	6.10989	5.81067	5.62486	5.62935	5.65631	5.58897	5.3358	5.71212	5.64702	5.6766	6.20369	6.34399	6.24251	7.69842	6.43242	6.45174	9.82875	7.13774	7.42045	7.10216	6.19882	5.44434	5.8667	5.68558	6.31471	6.69297	6.19897	6.02972	6.34143	6.67343	7.01783	7.29293	7.60918	7.14942	7.28285	7.69621	6.48744	6.62875	6.52674	6.34376	6.19193
'10027_at'	'YLR312C'	'---'		5.57833	5.78234	5.66205	6.4485	6.14992	5.95819	6.38346	6.05101	5.69552	5.74325	5.86446	5.80279	6.16321	6.00266	5.52372	6.43506	6.12487	6.26503	9.78386	7.49314	7.47031	11.0412	8.61338	8.75718	8.57542	6.67479	5.42475	5.14868	5.51012	7.16431	7.19063	7.23818	6.34495	6.1955	5.88857	8.16157	8.04961	8.39582	8.06428	7.64674	8.97038	7.15176	7.25404	7.81987	6.98809	7.77866
'10028_at'	'YLR313C'	'SPH1'		7.57121	7.00632	7.23255	7.3626	7.58695	7.43522	7.30592	7.31923	7.39647	7.45801	7.40371	7.3257	7.27269	7.32213	7.44588	6.97832	7.62666	7.50074	7.58105	7.56987	7.29222	7.03246	7.12458	7.3328	7.2864	7.07173	7.0591	7.17253	7.15917	6.96348	7.14102	7.30948	7.18627	7.39664	7.38466	7.53257	7.24672	6.91213	7.2909	7.13486	6.86224	7.01087	7.35296	7.46235	7.56702	7.39086
'10029_at'	'YLR314C'	'CDC3'		6.12391	6.14147	6.47977	6.26449	5.87335	6.28237	6.52908	6.6451	6.51998	5.77127	6.35526	6.56805	6.36638	6.40892	6.62173	7.06324	6.67659	6.56295	6.24635	7.09182	6.8815	4.59887	6.28475	6.30437	6.29522	5.82511	6.0641	6.07166	5.62614	5.83047	5.51831	6.60365	6.395	6.57732	6.3731	6.80876	6.4746	6.65657	6.30927	6.40233	6.03069	6.16085	6.49776	6.60501	6.69105	6.31641
'10030_at'	'YLR315W'	'NKP2'		6.65916	6.35048	5.99032	6.62286	6.81037	6.63263	6.48689	6.56415	6.3648	5.85794	6.17957	6.39832	7.15405	6.62566	6.6379	4.24481	6.82637	6.23004	6.16622	6.58906	6.28879	6.80131	6.60275	6.85721	6.92534	6.87994	6.52473	6.50384	6.4714	6.70568	6.84889	6.13241	6.84174	6.72024	6.44355	7.3514	6.20805	5.48112	6.37457	6.04147	5.97955	5.16937	5.65654	6.87684	6.57149	7.03977
'10031_at'	'YLR316C'	'TAD3'		8.00053	7.63444	7.85827	7.97191	7.83467	7.65087	7.72014	7.93947	8.04103	7.76476	7.62374	7.8267	7.91027	8.02972	7.54545	7.56485	7.83186	7.71055	7.79026	7.98112	7.711	6.99379	7.31456	7.65969	7.51909	7.56094	8.12934	8.06275	7.94101	7.27168	7.36609	7.68214	7.86924	7.98473	7.84485	7.65827	7.53042	7.49064	7.85861	7.46185	7.60438	7.89807	7.55859	7.66524	8.03815	7.52479
'10032_at'	'YLR274W'	'CDC46'		7.3082	7.05165	7.30798	6.82484	6.95234	7.22706	7.26604	7.41865	7.972	7.44076	7.9187	7.46894	6.79213	6.91029	7.63944	8.19845	7.87789	7.45443	7.95733	8.05508	7.98327	6.06657	7.51563	7.44775	7.44	7.41746	7.27254	7.22908	6.86845	7.2703	7.3522	7.3977	6.84625	7.08269	6.94895	7.49051	7.37729	6.84601	6.91018	7.27312	7.2338	7.65666	7.4925	7.92916	7.72873	8.08683
'10033_at'	'YLR275W'	'SMD2'		4.93974	5.27502	5.13365	5.30581	5.53124	5.3042	5.57742	5.2496	5.59423	5.79165	5.46235	5.50467	5.58603	5.64816	5.50342	5.7095	5.59211	5.73332	6.22552	5.75854	5.68704	5.67243	4.9463	5.04904	5.19324	5.42828	5.61982	5.6683	5.73348	5.66173	5.37172	5.16256	5.81635	5.73783	5.76201	6.1545	5.82776	5.79137	5.6528	5.76363	5.61562	5.87799	5.23646	5.49344	5.27765	4.95553
'10034_at'	'YLR276C'	'DBP9'		6.88579	7.19893	6.83076	7.47295	7.04075	7.26134	7.44707	7.17977	7.92477	7.51147	7.74495	7.53434	7.12132	7.40063	7.37428	7.69282	7.64144	7.64487	8.67215	7.6263	7.48125	5.59746	7.61588	7.2565	7.55489	7.23081	7.62524	7.49319	7.22834	6.72727	6.75441	7.82856	7.72274	7.85551	7.83927	7.63685	7.48741	7.85002	7.70296	7.54233	7.63719	8.20215	7.95587	6.77207	7.41946	7.22181
'10035_at'	'YLR277C'	'YSH1'		7.23221	7.42024	7.00181	7.28271	7.33718	7.37166	7.499	7.10114	7.14274	7.20359	7.18167	7.40902	7.28134	7.2156	7.28378	7.85309	7.60377	7.68103	7.53337	7.80734	7.84501	7.07125	7.32699	7.43976	7.53018	6.96396	7.0862	7.34942	6.8585	6.93456	7.15262	7.1835	7.23676	7.24066	7.19925	7.63716	7.49748	7.37702	7.42647	7.42802	7.3568	7.59766	7.20626	7.549	7.53347	7.86352
'10036_at'	'YLR278C'	'---'		7.18732	6.85993	6.07005	7.38219	7.0965	6.665	7.27805	6.87146	7.21815	7.10541	7.28363	6.26098	6.94744	7.38095	7.00436	7.9452	7.84135	7.73159	6.71652	6.8889	6.7161	7.43265	6.99292	7.26467	7.10775	7.06268	6.57336	6.58017	6.37872	6.29589	6.48241	6.59248	6.21958	6.06972	6.29035	5.47792	5.54126	5.51477	5.93526	5.43607	5.57606	6.27097	5.94356	7.18279	6.85193	7.02331
'10037_at'	'YLR279W'	'---'		6.66201	6.45812	6.02929	6.7284	6.90229	6.73587	6.37047	6.54783	6.11723	6.19406	6.16813	6.24209	6.70687	6.34554	6.72651	5.34829	6.09856	6.2734	6.25427	5.88136	5.87875	6.87377	5.9742	6.54327	5.63704	6.18756	6.56207	7.15394	6.9296	5.49554	6.24164	6.91068	6.32401	6.63982	6.90641	6.49379	7.0259	7.47308	6.78333	7.2083	7.27245	6.07092	6.32578	5.79775	6.0995	5.92099
'10038_i_at'	'YLR280C'	'---'		9.63588	8.81171	9.01284	9.29796	8.72141	9.13261	9.21815	8.89099	9.23051	9.29133	9.39387	9.55602	9.61207	8.75022	9.61571	6.75619	9.18883	8.63559	10.0062	7.8231	8.87214	9.87179	8.76258	9.10584	9.4827	8.78722	8.24979	8.68046	8.27243	7.96258	8.08402	9.62013	9.00012	9.18229	8.89652	9.8952	9.64138	10.3462	9.8063	9.78044	11.0494	9.19933	9.33491	9.74285	9.65624	9.12307
'10039_s_at'	'YLR280C'	'---'		7.22811	6.29706	6.50147	6.68421	6.67736	6.6157	6.53731	6.37168	6.67799	6.82952	6.67098	6.73742	6.8308	6.32833	6.79306	4.24345	6.74331	5.94075	6.55307	5.51491	6.46676	7.32573	6.20124	6.65281	6.52593	5.62646	5.50321	6.19953	6.1675	5.05158	5.68326	6.93434	6.21949	6.63548	6.52819	6.27293	6.60223	7.05082	6.86224	6.7127	7.99179	5.98981	6.85744	7.26167	7.19973	6.61904
'10040_at'	'YLR281C'	'---'		7.66764	6.49424	6.95022	7.31171	6.91297	7.13596	6.90102	6.856	7.25658	7.30078	7.17708	7.07267	7.29429	6.71741	7.32509	3.78462	7.21925	5.94966	6.58499	5.92361	6.97105	7.99902	6.65104	6.94922	7.29683	5.90869	6.05523	6.60799	6.41154	5.47969	6.37343	7.15229	6.73474	7.13683	6.72246	6.824	7.11857	7.45425	7.56733	7.01096	8.10894	6.20769	7.36519	7.49687	7.58785	7.47319
'10041_at'	'YLR282C'	'---'		4.78877	4.56319	4.70746	5.05337	5.00276	4.8912	4.74035	4.84769	4.7332	4.79184	4.52077	4.76506	4.97856	4.78982	4.85181	3.99557	4.53618	4.4994	5.02641	4.54003	4.37606	4.97409	4.59465	4.9084	4.36482	4.41767	4.75868	5.01635	5.09696	4.43759	4.66062	4.60267	4.44024	4.56826	4.78982	4.57874	4.63318	5.04656	4.54533	4.91959	4.97204	4.70447	4.66865	4.70743	4.69963	4.45952
'10042_at'	'YLR283W'	'---'		5.27887	4.23532	5.10232	5.03788	4.9017	5.01256	5.1573	5.12926	5.55428	5.09483	4.85018	4.92652	4.99339	4.65998	5.34706	5.11433	4.94456	4.81077	5.83122	4.97688	4.79749	4.99637	4.87097	5.31357	4.94395	4.78687	4.82989	4.71231	4.70644	5.01454	4.92885	4.70132	4.80173	4.49314	4.70336	4.86919	4.50291	4.9549	4.84767	4.78576	4.78104	4.82915	4.78039	5.49686	5.1212	4.88896
'10043_at'	'YLR284C'	'ECI1'		5.96527	5.27027	5.52677	5.36463	5.85361	6.04282	5.03864	6.01485	6.91322	6.63244	6.59094	6.0188	5.38769	5.67557	6.09445	6.67776	7.21195	6.96084	10.2241	6.35058	5.84377	12.1492	8.8965	9.08977	8.98448	7.09965	5.92988	6.08771	5.90958	7.01789	7.09201	6.95814	7.04964	7.11248	6.80619	7.21612	6.98769	8.93009	8.04513	6.83502	9.62588	7.16866	7.32111	6.99837	6.35597	6.68589
'10044_at'	'YLR285W'	'NNT1'		6.79817	6.87252	7.49211	6.8151	7.03571	7.29429	7.19409	7.6031	7.63955	7.50618	7.39013	7.23204	7.04274	7.10115	7.3198	7.31331	7.41959	7.28167	7.70716	7.57468	7.37126	5.88808	6.55528	6.6692	6.5218	6.67793	7.68644	7.71186	7.67758	7.34976	7.33673	7.37972	7.75157	7.79246	7.60373	7.93081	7.33212	6.97344	6.92644	7.30576	6.67191	7.95242	7.68261	7.18927	7.35983	7.20641
'10045_at'	'YLR286C'	'CTS1'		11.621	11.4153	11.8499	10.9331	11.1651	11.3205	11.1232	11.7747	11.796	11.3201	11.5855	11.6812	11.1213	11.8811	11.3049	11.5456	11.7187	11.8565	12.0386	11.7211	11.5235	11.7136	11.4382	11.4404	11.4045	11.5429	10.8901	10.9451	10.3647	12.2589	12.2447	11.5735	10.6399	10.7798	10.9586	11.9204	11.7952	10.3026	10.5881	11.6747	10.3774	12.0702	11.95	12.139	11.4805	11.9199
'10046_at'	'YLR287C'	'---'		3.72263	4.07475	3.89636	3.82761	4.07041	4.09656	4.0325	4.01297	4.3944	4.20471	4.00255	4.13451	3.8699	4.17152	4.13553	4.4239	4.12705	3.99166	5.36652	4.84293	4.56712	3.84543	4.17348	4.08247	4.08801	3.90336	4.11376	3.99543	3.93197	3.84222	3.67208	4.66437	4.49898	4.8391	4.49751	4.61696	4.36014	4.40983	3.987	4.32378	3.80315	4.82656	4.60628	4.25558	4.58134	4.15249
'10047_f_at'	'YLR287C-A'	'RPS30A'		12.2727	12.1509	12.6539	12.4155	11.9546	12.4054	12.568	12.5677	12.7908	12.5606	12.4709	12.3445	12.3576	12.3906	12.2819	12.3609	12.3813	12.5796	12.9496	12.7129	12.6144	12.542	12.486	12.5211	12.3687	12.2421	12.5112	12.5254	12.4951	12.3208	12.1094	12.52	12.6482	12.623	12.5314	12.6797	12.7236	12.7476	12.5264	12.7045	12.6274	12.4523	12.9212	12.5841	12.6285	12.5619
'10048_at'	'YLR288C'	'MEC3'		6.42139	6.59521	6.98026	6.38518	6.36064	6.65808	6.66552	6.80484	7.08678	6.73098	6.9208	6.69966	6.61325	6.53595	6.47401	7.1478	7.23742	6.95892	7.7402	6.98363	6.75242	7.78276	6.91141	7.15036	6.82233	7.12265	6.60301	6.49336	6.22676	6.90303	7.03327	6.55425	6.72624	6.78433	6.26297	7.27154	6.86083	6.65491	6.60061	6.6932	6.64617	6.8654	6.98576	7.0272	6.79892	7.05704
'10049_at'	'YLR289W'	'GUF1'		5.78413	6.17797	6.9962	6.14169	6.10572	6.64571	6.32679	6.49873	6.57271	6.69494	6.43041	6.71166	6.30279	6.34927	6.38749	6.4136	6.68656	6.2186	7.1915	5.79069	5.78327	5.98645	6.07537	6.50852	6.12567	6.26408	5.99174	6.1396	5.53943	6.02788	6.16028	6.81105	6.7855	6.84596	6.25371	6.4443	6.13085	6.95264	7.2321	6.09918	7.11444	5.95077	5.96645	6.41635	6.32427	6.38792
'10050_at'	'YLR290C'	'---'		7.78945	8.13568	8.62318	8.12095	7.87254	8.35139	8.3929	8.33187	8.13036	8.20895	8.52065	8.16174	8.19529	8.66096	8.28565	8.3535	8.44152	8.27015	10.6424	7.97434	7.62486	10.6859	8.34615	8.0666	8.25812	8.68767	8.36574	8.66293	8.59111	9.03803	8.88138	9.34495	9.07315	9.22043	8.41055	9.50061	9.34839	8.81102	8.6167	9.2928	8.99398	9.60127	9.85292	8.73978	8.17965	8.64481
'10051_at'	'YLR291C'	'GCD7'		8.55843	8.50696	9.27908	8.58817	8.14578	8.96595	8.73257	8.80686	7.91945	7.99341	8.16148	8.6253	8.68682	8.82025	8.63455	8.33947	8.80445	8.32014	7.96083	8.77824	8.18523	7.48791	8.19986	8.09795	8.18861	8.12122	8.59362	8.70582	8.77685	8.34756	8.08607	8.24933	8.05759	8.53864	7.81916	7.83042	7.82197	7.79574	7.86444	7.52528	7.42337	7.76647	7.94674	8.42058	8.98708	8.68998
'10052_at'	'YLR292C'	'SEC72'		7.87547	8.04208	8.08881	7.76787	7.43185	8.15606	7.99773	7.57872	7.68698	7.80148	7.57852	7.80184	8.04978	8.05716	7.91787	7.67734	7.5818	7.84017	8.66549	7.57369	7.45182	8.31895	7.05992	6.57027	6.96847	7.33437	8.09935	8.2935	8.63727	7.98513	7.94625	8.51252	9.0693	9.0938	8.90485	8.37481	8.27712	8.00218	8.33299	8.10755	7.61938	8.78794	8.83075	7.79675	7.27752	7.85599
'10053_at'	'YLR293C'	'GSP1'		10.871	10.9699	10.7413	10.691	10.4931	10.9438	10.8545	10.6906	10.1745	10.3491	10.4328	10.5854	10.9266	10.8201	10.8756	11.1486	11.0143	10.9617	9.39307	10.7463	10.752	8.15854	10.1695	10.1588	10.3136	10.5363	11.1863	11.275	11.1682	10.3472	10.2426	10.8969	11.0393	10.9303	10.9581	10.1056	10.051	10.2437	10.4095	9.65406	9.926	10.5911	10.259	10.5206	9.99702	10.6185
'10054_at'	'YLR294C'	'---'		9.38664	9.508	10.0649	9.8635	8.5233	9.89534	9.98931	9.39203	9.94853	9.92735	10.2667	9.84693	9.77197	9.34047	9.70344	10.7323	10.4368	10.3337	11.2824	10.0198	10.0068	11.4135	10.3769	10.0843	10.539	10.397	9.601	9.73264	9.10404	9.58823	9.61972	10.4483	10.0954	9.89285	9.97812	10.3806	10.6307	11.3571	11.2116	10.4882	11.1263	9.94068	9.84226	9.99508	9.66793	9.99104
'10055_at'	'YLR253W'	'---'		7.66463	7.2872	7.74836	7.78796	7.70652	7.42508	7.51331	7.70001	7.78408	7.52735	7.46181	7.48424	7.63794	7.64992	7.52474	7.76782	7.51789	7.70734	8.23743	7.76042	7.40191	7.67022	7.66302	8.04412	7.84275	7.12417	7.20086	7.15381	6.5597	6.72537	7.0514	7.82215	7.54803	7.83836	7.51842	8.04872	7.78453	8.33456	8.73987	7.67039	8.29018	7.42677	7.36334	7.82698	7.59724	7.81333
'10056_at'	'YLR254C'	'NDL1'		6.76338	7.80253	7.83522	7.75626	7.5711	7.60254	7.75939	7.76895	8.57696	8.20204	8.24264	7.51026	7.33041	8.02105	7.54922	8.39049	8.29418	8.56921	10.0514	7.96686	7.74291	10.2512	8.12475	8.28256	8.12386	8.59234	7.68805	7.48103	7.75843	9.06667	8.7792	8.36725	8.33939	8.41954	8.2022	8.61233	8.44463	8.20027	7.7866	8.53535	8.7145	9.10822	9.27294	8.15182	7.84035	7.8804
'10057_at'	'YLR255C'	'---'		5.23651	5.00573	4.58912	5.64791	5.91364	5.20568	5.02979	4.94016	4.98994	5.05858	5.2976	5.01089	5.51551	5.16564	5.09039	4.81938	5.16995	5.108	4.81536	5.20069	4.78871	5.87165	5.01919	5.53527	4.78014	4.89162	5.07576	5.49402	5.17327	4.63224	5.16971	4.71789	4.11533	4.97253	5.06079	5.05876	5.00216	5.14778	5.20278	5.10196	4.92489	4.74136	4.95194	5.10331	5.09247	5.17718
'10058_at'	'YLR256W'	'HAP1'		8.22658	8.24814	8.19097	7.5837	8.07855	8.19354	8.14387	8.34813	8.65497	8.31343	8.4062	7.65627	8.06706	8.30604	8.20775	8.78984	8.73889	8.59887	7.44279	7.68871	7.51605	7.27529	7.98195	8.10345	8.21507	8.52649	7.57521	7.80913	7.7431	9.12154	9.04279	7.50893	6.97507	6.88315	6.75611	6.70704	6.87885	5.84139	6.44684	6.7507	6.17213	8.84516	8.56774	8.09517	7.53506	7.76146
'10059_at'	'YLR257W'	'---'		8.38902	9.07187	8.52189	7.94593	8.45823	7.79463	8.08396	8.8562	9.14475	8.65139	8.57852	7.97181	8.21156	9.4484	8.21019	8.63231	8.47273	8.62358	10.2125	8.85786	8.43069	10.1693	8.22717	8.28322	8.34624	8.39654	8.40677	8.45596	9.37597	10.2468	10.0962	9.26996	8.95022	8.97214	8.50112	10.2571	10.0757	8.87028	9.01446	9.9928	8.96718	11.0133	11.1136	9.88176	8.73576	9.71777
'10060_at'	'YLR258W'	'GSY2'		8.37825	9.11569	9.03933	8.98335	9.0305	8.83085	8.87461	8.8723	8.61102	8.53093	8.53003	8.79018	8.99022	9.43958	8.75019	8.64344	8.65841	8.48116	9.38856	8.04088	7.69355	10.8308	8.70865	8.92767	8.80424	8.28712	7.74626	7.55644	6.90821	8.72352	8.72167	8.71037	8.00388	8.23829	7.84375	9.00595	8.66861	7.63393	8.29508	8.58877	8.41561	8.30403	8.72927	9.09917	8.17081	9.09565
'10061_at'	'YLR259C'	'HSP60'		11.8514	11.7954	12.2304	11.8247	11.5054	12.0164	11.7334	12.1698	11.7431	11.5521	11.6016	11.9533	11.8191	12.083	11.8954	11.9334	12.2082	12.1386	11.7592	11.9731	11.8093	12.1075	11.9149	11.9878	12.0285	11.8252	11.5853	11.5956	10.7775	11.5647	11.267	12.1523	11.9167	11.9934	11.5017	11.5882	11.4198	12.1699	12.7111	11.2022	12.0112	11.721	11.6951	11.8053	12.0502	11.8317
'10062_at'	'YLR260W'	'LCB5'		7.26982	7.90351	7.47044	7.19121	7.60421	7.23316	7.13221	7.48889	6.89725	6.9565	7.08533	7.21449	7.22979	8.23288	7.23144	7.26023	7.402	7.32183	7.71992	8.31943	7.77355	7.16623	6.93923	6.8344	7.19826	6.8712	6.73431	6.87163	6.55432	7.00312	6.86392	7.49493	7.06966	7.49908	6.80242	8.1171	7.91844	7.42587	7.84681	7.6448	7.01276	7.64292	7.65787	7.85084	8.35803	7.90922
'10063_i_at'	'YLR261C'	'---'		4.6624	5.55786	5.78086	5.93355	5.61681	5.18263	5.63387	5.23534	5.99724	6.3005	6.12991	5.44116	5.16296	4.9755	5.77414	6.19783	5.47768	6.07953	7.9118	5.97061	5.73894	4.95191	5.30951	5.52454	5.43914	5.32504	5.40231	5.99993	5.5259	5.23982	5.91201	7.12254	6.91412	7.31082	6.60648	7.20122	7.06732	7.30105	6.91195	7.00056	7.29277	7.06003	6.70405	5.54174	6.18373	5.42054
'10064_s_at'	'YLR261C'	'VPS63 /// YPT6'		6.04802	6.49943	7.10992	6.76737	6.5437	6.42621	6.96793	6.66472	7.14064	7.02515	6.9667	6.85335	6.56318	6.93276	6.87574	6.85056	7.05643	7.0083	8.69057	7.35363	6.84452	7.20512	6.7566	6.40986	6.81352	6.88905	6.99552	7.09449	7.28872	6.73069	6.66435	7.51373	7.32545	7.62175	7.18793	7.94136	7.60495	7.67953	7.48975	7.61619	7.47737	7.42807	7.05218	6.95374	7.44532	6.95203
'10065_at'	'YLR262C'	'YPT6'		3.68278	4.24227	5.41454	4.5828	3.94515	4.38527	4.79753	4.31527	4.76652	4.83587	4.91394	4.49109	4.5578	4.60674	4.37403	5.58053	5.46471	5.49755	5.7936	5.19679	4.89333	5.67434	4.80158	4.16431	4.7327	4.64316	4.88659	5.08576	4.34817	4.62691	4.48926	5.21683	5.55578	5.55733	5.44909	6.23488	5.43136	5.60795	5.62945	5.20496	5.30242	5.30083	4.7252	4.63995	4.54524	4.59094
'10066_s_at'	'YLR262C-A'	'TMA7'		8.12367	8.06691	8.65897	8.49154	7.63379	8.57018	8.42954	8.16109	8.46916	8.68259	8.66384	8.35385	8.46894	7.91725	8.3053	8.77952	8.17975	8.61364	9.32741	8.02425	8.22173	8.78454	8.1387	7.99019	8.06366	8.32027	9.03045	9.03678	8.88145	8.12431	7.64888	8.35954	8.91083	8.62767	8.88815	8.74393	8.69741	8.98197	8.79321	8.40284	8.63187	9.04716	8.76786	8.09599	7.70005	8.32109
'10067_at'	'YLR263W'	'RED1'		4.84791	5.24661	5.76039	5.3759	5.0234	5.24781	5.21349	4.9244	4.94353	5.11087	5.06481	4.95659	5.35572	5.19135	5.07905	5.84766	5.59692	5.80447	5.68446	4.99346	5.0302	6.27248	4.94179	4.88401	5.05128	4.98098	5.19218	4.95884	5.21483	5.39465	5.844	5.66467	5.61204	5.82653	5.88903	5.51409	5.93774	5.71668	5.75066	5.60898	5.75856	6.20497	6.22956	5.68139	5.08749	5.45252
'10068_i_at'	'YLR264W'	'RPS28B'		12.665	12.6829	12.8832	12.7797	12.256	12.9178	13.0023	12.703	13.0153	12.9385	12.9955	12.9615	12.8589	12.6385	12.7521	12.9826	12.9148	12.8154	12.8275	12.7135	12.5466	11.5274	11.9276	11.7805	11.7214	12.4249	12.9653	12.9106	13.03	12.0167	11.9673	12.6361	13.1588	13.2786	13.2457	12.4297	12.5884	12.4241	12.8033	12.1383	12.0074	12.986	12.6548	12.6339	12.2504	12.6461
'10069_f_at'	'YLR264W'	'RPS28B'		11.0006	11.1377	11.2406	11.1127	10.9759	11.352	11.2898	11.0412	11.3169	11.3312	11.3517	11.1985	11.2746	10.8336	11.1642	11.3301	10.9762	11.1995	11.4128	10.8898	10.8296	9.94904	10.6054	10.5059	9.53757	10.7183	11.4165	11.3614	11.4253	10.3257	10.1582	11.3889	12.0351	11.9961	12.081	11.142	11.1358	11.2282	11.3136	10.8629	10.7764	11.3611	11.311	10.5345	10.5986	10.9496
'10070_at'	'YLR265C'	'NEJ1'		4.92909	4.94012	5.79568	5.4962	5.07048	5.15929	5.55757	5.04953	5.27439	5.61512	5.68447	5.54995	5.41231	5.26008	5.4393	5.78276	5.58408	5.27058	6.97236	5.22617	5.02269	7.9786	5.18711	5.10913	5.48338	5.00344	4.98108	4.80529	4.84755	5.08672	5.22269	5.06266	4.989	5.05054	4.67064	5.27405	5.27432	4.82809	4.85807	4.7529	4.92178	5.64449	5.29544	5.38727	5.19663	5.18439
'10071_at'	'YLR266C'	'PDR8'		5.00563	4.28082	5.62157	4.92631	4.76302	5.02321	4.9368	4.55536	5.10257	4.99923	5.17062	4.95135	4.98751	4.97502	4.97638	5.36461	4.94463	4.715	5.7	4.9143	4.87328	6.98761	4.85223	4.93773	5.01165	4.62171	4.7953	4.65349	4.68035	4.57058	4.70598	5.1807	5.01715	5.38229	5.13783	4.93802	5.26573	5.39341	5.43032	4.97508	5.08794	5.44589	5.03595	4.97879	4.80458	4.69591
'10072_at'	'YLR267W'	'---'		4.11513	3.93972	4.61218	3.84966	4.07258	3.55192	3.4755	4.0266	3.86214	4.07585	3.73936	3.69167	3.42729	4.32841	3.8146	4.81641	4.86352	4.30228	5.34855	4.57673	4.85058	9.37565	4.36821	4.27427	4.65908	4.41196	3.78295	3.70089	3.81692	3.61494	3.70142	4.17332	3.78453	3.5825	3.77657	3.55565	3.58685	5.13427	5.50131	3.54509	4.97592	4.1708	3.73398	3.57212	4.60947	3.83819
'10073_at'	'YLR268W'	'SEC22'		6.29067	6.075	6.29064	6.20496	5.99599	5.86597	6.15524	5.78174	6.12056	6.31658	6.28693	6.13073	6.2676	6.20423	5.91422	6.41024	6.30953	6.22382	6.81771	6.70842	6.40208	7.04356	5.97902	6.01295	6.08067	6.09134	6.65502	6.6733	6.7864	6.24801	6.19982	6.45853	6.46514	6.46161	6.60168	6.59664	6.46908	6.2996	6.29913	6.39584	6.11458	6.76252	6.67108	6.02261	6.01345	5.98162
'10074_at'	'YLR269C'	'---'		3.09562	2.74883	3.34023	3.13353	3.17956	3.03813	2.77944	3.05382	2.79222	3.05225	2.90276	2.63274	2.88918	3.07916	2.9643	2.91844	3.02228	3.13613	3.05024	3.04846	3.09285	3.18713	2.81803	2.75643	2.63168	2.72138	2.91215	3.0422	3.12642	2.68864	2.81941	3.31362	3.39875	3.21675	3.54903	3.3179	3.60315	3.38569	3.25244	3.45102	3.67263	3.01536	3.11558	2.86191	2.97885	2.79732
'10075_at'	'YLR270W'	'DCS1'		7.99775	8.21785	8.13849	7.59555	7.61182	8.14643	8.1966	8.14213	7.924	7.62477	7.49368	8.22016	8.34445	7.84004	8.44576	8.48689	8.5965	8.35276	7.7364	8.76426	8.5396	9.37047	7.88879	8.1548	7.94904	8.10997	8.02778	8.16452	7.86035	8.40232	8.61028	7.69621	7.32773	7.34309	7.75362	8.32208	8.30213	7.46316	7.34596	8.20031	7.70762	7.96436	7.90393	8.37066	8.17002	8.44743
'10076_at'	'YLR271W'	'---'		4.49918	4.46919	5.91718	5.56844	4.73194	5.14486	5.12115	4.90104	5.31644	5.66589	5.24023	5.4946	5.37082	5.13788	5.5856	6.3005	5.84897	6.11035	6.69896	5.29505	5.21587	6.94649	5.32045	5.49381	5.49557	5.51194	5.1777	5.19446	5.08354	5.51356	5.82894	5.7964	5.76974	5.73387	5.92873	5.89884	5.70852	5.69218	5.65416	5.73517	5.86515	5.54265	5.63902	5.77275	5.31594	5.56424
'10077_at'	'YLR272C'	'YCS4'		6.60658	6.19288	6.77148	6.43789	5.87092	6.5901	6.39182	6.48159	6.71566	6.53269	6.3747	6.58512	6.28392	6.06469	6.64435	6.91434	6.48254	6.54368	6.3646	6.85715	6.70914	5.63734	6.4674	6.63897	6.56145	6.06543	6.53702	6.06482	6.1249	6.42762	6.41217	5.8546	5.50947	5.46712	5.66795	6.07002	6.14462	5.5259	5.74153	6.2323	5.75956	6.73199	6.27573	6.91156	6.90801	7.03955
'10078_at'	'YLR273C'	'PIG1'		6.89793	6.73602	6.72689	6.60016	6.74313	6.70323	6.75966	6.74531	7.08805	7.0835	6.85884	6.84795	6.61605	6.81142	6.9873	7.50861	6.99873	7.32252	8.15865	7.0358	6.79325	7.79357	7.26016	7.58579	7.52884	7.13354	6.71586	6.6091	6.45897	6.78217	6.86473	6.65077	6.16189	6.51682	6.60448	6.50155	6.6652	6.99703	6.82309	6.78849	7.15795	6.88582	7.05081	6.75322	6.89605	6.78405
'10079_at'	'YLR232W'	'---'		4.574	4.03668	5.04552	4.59337	4.17216	4.34851	4.65884	4.05657	3.89814	4.07897	3.91305	4.23716	4.52148	4.03722	4.14139	4.26193	4.16735	4.28074	4.33927	3.71586	4.01441	4.68537	3.63523	3.9077	3.82986	3.81556	4.03031	4.44637	4.94594	4.01452	3.98161	4.72488	4.93107	4.59421	4.63515	4.12252	4.53613	4.25739	4.37969	4.18063	4.42103	4.40972	4.42924	4.45831	4.11381	3.71498
'10080_at'	'YLR233C'	'EST1'		5.94758	5.40215	6.20961	5.94725	5.74202	5.93425	5.79774	5.57389	5.86325	5.93459	6.22217	5.95524	5.97942	5.55449	5.82756	6.52443	6.41712	6.25364	5.91468	5.88267	5.83429	6.09012	5.44905	5.55562	5.49604	5.79228	5.62877	5.63292	5.37955	5.44993	5.35675	5.6803	5.91926	5.85429	6.06514	5.94611	5.93168	5.7385	6.08803	5.58178	5.77998	6.30321	6.00662	5.82542	5.70473	5.83276
'10081_at'	'YLR234W'	'TOP3'		5.26806	5.25494	5.24888	5.0112	5.54158	4.67383	4.27421	5.06586	4.37791	4.45209	4.75043	4.83979	4.93667	5.14707	5.30913	4.27979	4.30463	4.57748	4.58052	5.2437	5.85646	4.67661	4.94864	4.88141	4.55858	4.69799	4.7703	5.20036	5.00453	4.69186	4.65994	5.16651	4.96198	5.04894	5.17094	5.069	5.08945	4.83789	5.53468	4.45227	4.5879	4.72864	4.77693	5.4622	5.31849	6.67841
'10082_at'	'YLR235C'	'---'		4.87669	4.59859	4.82154	4.86433	4.91424	4.94025	4.38639	4.74962	4.3449	4.46139	4.44811	4.61706	4.9287	4.60168	4.82421	3.9152	4.64346	4.44021	4.52717	4.16619	4.26397	5.14261	3.99032	4.25095	4.02511	4.74972	4.57061	4.92637	5.11502	4.10451	4.62846	4.73954	4.7276	4.71231	4.64382	4.24067	4.69149	4.54292	4.97216	4.62809	4.7222	4.26105	4.58123	3.99633	4.24027	4.56629
'10083_g_at'	'YLR235C'	'---'		5.06419	4.99163	5.80577	5.39145	5.59553	5.36743	4.74376	5.01561	4.82711	5.2499	4.94644	5.15449	5.65362	5.24201	5.26082	4.28426	4.94183	4.68603	4.44187	4.5796	4.78939	5.38586	4.83059	5.19719	4.64344	4.93629	4.90843	5.75222	5.61091	4.41175	5.13955	4.45685	4.3211	4.66234	5.16689	4.50383	4.63175	4.62972	4.95195	4.54335	4.68582	4.11324	4.45326	4.52843	4.80999	4.69162
'10084_at'	'YLR236C'	'---'		6.3486	5.83991	6.45113	6.251	6.49181	5.92238	5.79872	5.93857	5.68587	5.88059	5.66386	5.83548	6.31212	5.91925	5.98173	5.14942	5.85062	5.83054	5.86057	5.37096	5.52533	6.65224	5.40113	6.22281	5.60138	6.21084	6.0385	6.56701	6.4611	5.56974	5.98347	5.98549	5.64049	5.84408	6.44529	5.67612	6.29243	6.26397	6.20894	6.24788	6.25264	6.31413	5.78934	5.21303	5.23492	5.29823
'10085_at'	'YLR237W'	'THI7'		9.51022	9.56603	8.78822	8.74648	9.40889	8.71833	8.5475	9.01174	9.28289	9.19801	9.09193	8.91825	8.85203	9.24928	9.33918	9.85325	9.89078	9.64189	9.17084	10.5517	10.5971	9.12511	9.58306	9.76588	9.78863	10.0009	9.24272	8.98362	9.18014	9.38705	9.73456	8.98976	8.70674	8.96355	8.78145	11.0087	11.4021	9.19294	9.19463	11.222	9.25212	8.82379	8.9632	11.2044	10.4695	11.8306
'10086_at'	'YLR238W'	'FAR10'		6.69298	6.22943	7.32278	6.63818	6.69227	6.57811	6.83084	6.47801	6.79982	6.74638	6.48401	7.02034	6.6118	6.13519	6.97937	6.9468	6.7409	6.90873	6.90567	6.66437	6.7331	6.82168	6.37742	6.73229	6.57858	6.54476	6.71478	6.43207	6.57764	6.85425	6.9531	6.32358	5.98013	6.2501	6.09308	6.51913	6.58202	6.21216	6.18176	6.36967	6.36581	6.82406	6.58298	7.04802	6.56279	6.87355
'10087_at'	'YLR239C'	'LIP2'		7.2504	6.7201	7.71459	7.41018	6.63551	7.27913	7.19254	6.99611	7.08346	6.98839	6.85465	7.46956	7.08626	6.89354	7.08955	7.52454	7.17407	7.24067	7.35341	7.08062	7.00105	7.22825	6.93914	7.26639	7.0936	7.14093	7.39408	7.20588	6.77334	6.59917	6.50482	7.11531	7.00924	7.22435	7.14453	6.94895	6.73435	7.43461	7.48876	6.61614	7.50856	6.5419	6.41863	7.07197	6.93874	7.1938
'10088_at'	'YLR240W'	'VPS34'		8.52127	8.32242	8.7377	8.13273	8.0032	8.34339	8.22371	8.15355	8.42397	8.03023	7.97211	8.64483	8.15211	7.94685	8.21963	8.58662	8.39469	8.33442	8.04146	8.60589	8.49295	9.11358	8.32113	8.33422	8.37816	7.8995	7.53067	7.73774	7.52251	8.00705	8.18875	7.34811	7.45639	7.41341	7.40132	7.89799	7.79596	7.44422	7.63214	7.78457	7.52788	8.16292	7.89114	8.42748	8.0955	8.81038
'10089_at'	'YLR241W'	'---'		8.21042	8.24766	7.88485	7.6924	7.93583	7.58516	8.06896	7.72656	8.10872	8.11619	7.90529	7.94564	7.97649	7.96475	8.0376	8.33933	8.45583	8.28314	8.46716	8.60104	8.6299	9.21188	8.02427	8.36168	8.26949	8.09089	8.00334	7.80924	7.70163	8.27316	8.21404	7.90788	7.70054	7.74624	7.9008	8.02551	7.91142	7.65226	7.46216	7.82285	7.73807	8.47219	8.26158	8.04074	8.30096	8.35906
'10090_at'	'YLR242C'	'ARV1'		4.9876	4.90421	5.28232	4.88547	5.15922	4.85781	5.37629	5.17017	5.1816	4.87272	5.08214	4.90173	4.97592	5.07931	4.94883	5.27486	5.08247	4.90546	5.42095	4.89538	4.75583	5.79268	4.641	4.85196	4.87468	4.79476	5.06632	5.14069	5.20295	4.83512	5.14805	5.12426	5.39837	5.58142	5.68602	5.39569	5.29867	5.47867	5.32895	5.24927	5.35349	5.31958	5.3494	4.82456	4.5304	4.66925
'10091_at'	'YLR243W'	'---'		7.67101	8.12464	8.01058	8.22659	8.06359	7.74553	8.2002	7.89651	8.27182	7.52401	7.9661	8.28366	8.14127	8.06584	7.95393	8.54183	8.66909	8.30623	9.31318	8.36644	8.2626	8.28587	8.15804	8.3234	8.28456	7.96185	8.48246	8.50109	8.36134	7.66722	7.76991	8.60788	8.94107	9.05828	8.98486	8.42547	8.08343	8.5717	8.60346	7.85258	8.48759	8.32642	8.14736	7.13174	7.85785	7.99579
'10092_at'	'YLR244C'	'MAP1'		8.87813	8.901	8.72085	8.91159	8.93353	8.50793	9.19158	8.73858	8.54306	8.02803	8.42961	8.71587	9.08825	8.78267	8.77102	8.42495	8.67171	8.52822	7.48791	8.6259	8.80525	6.68781	7.50588	7.77331	7.72347	8.01053	9.02167	9.009	8.8494	8.55893	8.73644	7.99808	8.40061	8.34788	8.38444	8.16393	8.20475	7.34864	7.30388	8.05077	7.27492	8.80527	8.63731	8.62216	8.15478	8.61341
'10093_at'	'YLR245C'	'CDD1'		7.77163	7.17186	6.83683	7.17129	7.33305	7.34544	7.01639	7.28363	7.33736	7.03355	7.35521	7.4071	7.42524	7.29484	7.40142	6.54902	7.76948	7.2264	6.57807	7.4121	7.5929	7.15837	7.06244	7.2126	7.22562	7.41459	7.32229	7.32414	7.51815	7.72471	7.85967	6.64484	7.1359	7.06453	7.06298	7.57978	6.96705	6.25378	6.82584	6.62494	5.7962	6.51958	6.49579	7.47964	7.50167	8.1164
'10094_at'	'YLR246W'	'ERF2'		7.07958	6.87137	6.94908	6.97195	7.08965	7.16841	7.1285	6.86221	7.24245	7.22725	7.09805	7.23771	7.11034	6.87182	7.0424	7.34189	7.31884	7.38507	6.97231	7.2357	7.18364	7.38759	6.75169	6.87177	6.83205	7.14153	6.98299	6.6601	7.47306	8.09124	8.10962	6.9192	7.1031	7.11174	6.99276	8.47268	7.90566	6.7025	6.76681	7.8014	6.52163	8.5601	8.22216	7.91705	7.1343	7.81161
'10095_at'	'YLR247C'	'---'		6.66944	6.92938	6.14472	6.52995	7.38407	6.54468	6.65792	6.6648	7.38617	6.92831	7.13179	6.78993	6.54382	7.22785	6.75208	7.64296	7.48026	7.25352	7.87052	8.29764	7.91166	8.61997	7.60979	7.71537	7.79628	6.9105	6.26688	6.42523	6.04236	7.21627	7.46222	7.02099	6.85726	6.77007	6.8292	7.57888	7.48951	7.49046	7.79269	7.27006	7.2695	7.97782	7.4962	7.57503	7.87195	7.58278
'10096_at'	'YLR248W'	'RCK2'		9.45716	9.43057	9.41328	9.58005	9.371	9.41148	9.6816	9.604	9.81648	9.60861	9.60408	9.63459	9.63066	9.37954	9.71906	10.321	10.136	10.1517	9.93564	10.1025	10.0405	10.7511	9.66687	9.88733	9.58799	9.83633	9.30716	9.2491	9.37854	10.2432	10.3204	9.52078	9.15837	9.29425	9.15797	10.3883	10.373	9.70347	9.85901	10.137	9.5198	10.4357	10.5147	10.5141	10.0264	10.4281
'10097_at'	'YLR249W'	'YEF3'		12.9163	12.6748	12.632	12.735	12.6202	12.6513	12.833	12.7581	12.6328	12.6941	12.8914	12.6092	12.782	12.5577	12.7827	12.811	12.8389	12.8429	12.8301	12.7196	12.7943	9.35979	12.625	12.6997	12.7813	12.5275	12.5392	12.5824	12.3503	12.4485	12.287	12.893	12.7345	12.7692	12.8276	12.9246	12.8881	12.9485	12.9397	12.8494	12.9539	12.6787	12.8337	12.7106	12.7763	12.8848
'10098_at'	'YLR250W'	'SSP120'		5.96546	5.6452	6.2017	6.21556	6.06457	6.09689	6.33134	6.26777	6.09696	6.06783	6.32206	6.3415	6.24034	6.12942	6.20061	6.36129	6.10807	6.14262	7.37184	6.33031	6.10821	7.64203	6.11055	6.2088	6.24104	6.14522	6.38812	6.15242	6.0988	6.28892	6.20402	6.3074	6.34678	6.59361	6.33797	6.41824	6.08986	6.5409	6.41897	5.9052	6.26359	6.34119	6.38921	6.04806	6.17059	5.99148
'10099_at'	'YLR251W'	'SYM1'		7.45202	7.06013	6.92491	7.09881	7.44908	7.01775	7.31418	7.27877	7.63189	7.12223	7.16564	7.21291	7.45965	7.4132	7.1089	6.95678	7.03559	7.25233	9.61816	7.26689	6.91619	10.0998	7.32216	7.55943	7.47592	7.77744	6.92696	7.00545	6.78371	8.31004	8.05497	7.19711	7.14488	6.97293	6.62655	8.61193	8.1186	6.97628	7.54739	7.96094	7.85895	7.72587	7.80348	7.885	6.99544	7.48105
'10100_at'	'YLR252W'	'---'		6.42083	6.33751	6.2983	6.4478	6.69641	6.31254	6.57021	6.66653	6.83836	6.49177	6.36368	6.21156	6.31269	6.54752	6.38441	6.52747	6.44639	6.19923	9.04594	6.32836	6.01126	9.3095	6.87878	7.06289	6.80256	6.85016	5.8807	6.03097	5.7981	7.47257	7.26224	6.79114	6.35953	5.96547	5.89213	7.91131	7.76872	6.65961	6.85191	7.68571	7.67761	7.60724	7.65664	7.43865	6.51084	6.78878
'10101_at'	'YLR209C'	'PNP1'		9.02055	8.82455	8.95606	8.6186	8.59331	8.78094	8.69394	8.36834	8.50086	8.37641	8.23436	8.85544	8.70878	8.6529	8.53243	8.70897	8.90766	8.38967	7.84002	9.21001	9.13266	7.8561	8.35837	8.58758	8.44217	8.30603	8.60687	8.22831	8.38592	8.67314	8.52069	8.31289	8.44478	8.30273	8.29121	8.8724	8.5333	8.35935	8.43629	8.49183	8.34457	8.90171	8.8987	9.00669	9.09286	9.2937
'10102_at'	'YLR210W'	'CLB4'		6.94392	6.71669	6.71587	6.44591	6.42837	6.62939	6.8062	6.77925	6.84829	6.00664	6.36648	6.60386	6.39396	6.74415	6.80101	7.0691	6.89621	6.73398	7.49086	7.13737	6.87845	7.30578	6.37729	6.66533	6.47899	6.5227	6.68273	6.64168	6.65718	6.86257	6.97676	7.14819	7.10108	7.39077	7.35834	7.77355	7.80493	7.37965	7.12135	7.59251	7.50504	7.41265	7.58201	7.01817	6.5967	7.31309
'10103_at'	'YLR211C'	'---'		6.93244	6.93768	7.21221	6.73829	7.00082	7.06558	6.74319	7.08204	7.24402	7.23779	7.33556	6.8451	6.81822	6.79117	7.21232	7.36491	7.55217	7.4003	8.4629	7.2636	6.91349	8.98724	7.04832	7.577	7.19083	6.98237	7.0296	7.25081	7.11046	6.80286	7.04101	7.47449	7.56622	7.48708	7.43409	7.27709	7.20324	7.02168	7.40153	6.80282	6.53812	7.51592	7.33715	6.89091	6.98407	7.08549
'10104_at'	'YLR212C'	'TUB4'		7.74608	7.39024	7.2577	6.94672	7.41646	7.30968	7.42867	7.53746	7.42806	7.09288	7.27038	7.51388	7.38984	7.41268	7.30794	7.82479	7.75812	7.53308	7.58621	8.20079	8.25211	6.45632	7.60015	7.43738	7.6948	7.23127	7.49606	7.3458	7.30326	7.46723	7.5504	7.4642	7.67819	7.52296	7.66708	7.52315	7.39271	6.99451	6.98162	7.30866	7.30978	7.7459	7.73118	7.72268	7.97288	7.72993
'10105_at'	'YLR213C'	'CRR1'		5.13876	4.81293	5.01927	4.85065	5.24671	5.26748	4.6362	5.07349	4.80636	4.73019	4.55269	5.30411	4.67248	4.71959	4.96239	5.46039	5.29407	5.1588	4.69933	4.57769	4.29551	6.07962	4.75947	4.4916	4.75051	5.47421	4.61409	4.96578	4.54201	5.42976	5.70414	4.77446	4.31976	4.52431	4.36494	4.32285	4.2866	4.53319	4.81497	4.28936	4.42362	4.78244	4.68177	4.61954	4.34603	4.44805
'10106_at'	'YLR214W'	'FRE1'		5.6843	5.09729	6.13446	5.10117	5.12369	6.36888	5.17832	5.9489	6.28612	5.70557	6.08433	6.56002	5.12683	4.90798	5.93279	6.01714	6.1456	6.04494	7.22755	6.04202	6.13946	7.01991	6.52292	6.41607	6.73016	6.08629	5.53605	5.23668	4.89275	5.83673	5.87891	5.76755	5.93094	5.81811	5.84227	6.71246	6.49964	6.99986	7.23475	6.29055	6.74205	6.33907	5.78492	6.01861	6.01728	6.09075
'10107_at'	'YLR215C'	'CDC123'		6.74013	6.4676	6.34267	6.68545	6.67539	6.5302	6.86788	6.78004	7.08262	6.53613	6.83992	6.78707	6.76079	6.68383	6.56006	7.13127	7.23351	7.035	7.40386	7.38454	7.16572	6.27212	6.75367	6.79597	6.85557	6.67511	6.71875	6.85032	6.40458	6.81139	6.99944	6.9117	6.94254	7.01877	6.85151	7.40928	7.40861	7.21365	6.93735	7.24073	7.04847	7.02648	6.89281	6.71698	7.03582	7.03607
'10108_at'	'YLR216C'	'CPR6'		10.0769	10.2123	9.77498	9.90384	10.0226	9.68279	10.0945	9.98684	9.93428	9.61335	9.8827	9.83138	9.98683	9.87742	10.0645	10.2916	10.2016	10.1215	10.5648	10.6818	10.573	12.1302	10.0206	10.3039	10.1397	9.91597	9.57146	9.66498	9.59782	10.0347	9.97254	9.78163	9.77285	9.55031	9.3933	9.82594	9.513	10.1328	9.99998	9.30077	10.1846	10.0372	9.81371	9.67933	10.5957	9.63379
'10109_at'	'YLR217W'	'---'		3.74636	3.96603	4.1288	4.08573	4.41063	4.35403	4.26765	4.22548	4.28363	3.66979	4.40309	4.11182	4.06392	4.0753	4.33244	4.04203	4.69455	4.51307	4.11721	4.84155	4.31982	4.75192	3.71552	4.20765	3.76684	3.73044	3.95873	4.12677	4.31094	3.90701	4.02626	4.74496	5.30489	5.02013	4.69564	4.4753	4.17921	4.61061	4.63763	4.59076	4.98418	3.7717	4.06885	4.1288	4.71732	3.88552
'10110_at'	'YLR218C'	'---'		8.2275	7.3729	8.25712	7.83285	7.54496	8.32214	7.55667	8.26022	7.93201	7.82875	7.99353	8.30799	7.78879	7.60595	8.08138	7.78197	7.40926	7.62753	9.32091	7.13773	7.11186	8.01076	6.99762	7.20413	7.2704	7.74637	8.08001	7.93068	7.88115	7.59808	7.46961	7.85466	7.78932	8.05243	7.26781	7.80461	7.57983	6.86959	7.58412	7.62637	7.92138	7.99158	8.00847	7.65597	7.28489	7.59697
'10111_at'	'YLR219W'	'MSC3'		8.43794	8.25741	8.24521	8.07598	8.29047	8.28856	8.0209	8.36321	8.43097	7.81469	8.05298	7.95632	7.99237	8.37643	8.05017	8.80383	8.497	8.64426	8.99818	9.35301	8.94137	10.9774	9.11364	9.36298	9.16962	8.58384	7.79734	7.62267	7.71993	8.57115	8.64832	7.6928	7.20591	7.13591	6.76739	8.26111	8.031	7.38325	7.71941	8.06802	7.89236	7.74351	8.0703	9.2534	9.01211	9.34744
'10112_at'	'YLR220W'	'CCC1'		8.4917	7.44186	8.34093	8.12613	7.90586	8.22459	8.07837	8.05014	8.51654	7.8979	8.22959	8.32008	7.88447	7.90048	8.0839	8.37105	8.26765	8.11994	9.01051	8.7594	8.32424	9.3312	8.42179	8.47408	8.40114	8.06653	7.69619	7.79806	7.19391	8.03969	8.17316	8.24093	7.84811	7.96875	7.89383	8.71648	8.31825	7.8868	8.35482	8.20239	7.83126	8.22982	8.15657	8.38461	8.37125	8.33782
'10113_at'	'YLR221C'	'RSA3'		6.66543	6.68247	7.49824	6.98045	6.91122	6.97424	7.15704	7.53019	7.77715	7.4064	7.58774	7.45495	7.1283	7.40078	7.23023	7.11682	7.17081	7.18525	7.9314	7.45887	7.07024	5.87437	6.53501	6.60901	6.63177	6.93497	7.39055	7.19916	6.97263	6.72267	6.44922	7.39681	7.60282	7.74385	7.83065	7.47998	7.08203	7.0995	7.18969	7.00065	6.92106	7.3289	6.97579	6.69481	7.39932	6.98729
'10114_at'	'YLR222C'	'UTP13'		7.95485	7.91464	8.56693	7.74391	7.88362	8.07855	8.26497	8.53059	8.68382	8.28738	8.35686	8.25521	7.97776	8.24377	8.22407	8.16412	8.34033	8.2775	7.90168	7.96084	7.701	3.6316	7.99098	8.14839	8.07631	7.5431	8.32601	8.07662	7.67901	6.67608	6.58595	7.37203	7.1653	7.45437	7.51989	6.90791	6.82054	7.07884	7.15387	6.73164	6.92731	7.8858	7.32151	7.36438	8.02808	7.31634
'10115_at'	'YLR223C'	'IFH1'		6.34416	6.43403	6.46178	6.82197	6.29072	6.45744	6.81261	6.575	7.15617	6.77703	6.92718	6.59405	6.82591	6.92225	6.22551	7.09033	7.15143	7.31553	6.35829	6.69561	6.67646	5.37481	6.54241	6.79653	6.77777	6.7858	6.43738	6.32149	6.12617	6.54131	6.30521	6.23438	5.6708	6.31656	6.81465	6.15587	6.11337	6.09569	6.17528	6.06502	5.61127	6.537	6.18642	6.76816	6.83232	6.55302
'10116_at'	'YLR224W'	'---'		7.91156	7.8318	7.8065	7.58582	7.7281	7.40554	7.79308	8.03751	7.60895	7.35822	7.40965	7.28204	7.65029	8.40456	7.3691	7.42561	7.59035	7.27503	8.20685	8.40628	8.07208	8.11586	7.57058	7.74981	7.79651	7.3522	7.50841	7.32334	7.12409	7.3284	7.48067	7.49982	7.29412	7.5055	7.43295	8.20463	7.82011	7.80311	7.92131	7.67678	7.31731	8.01927	7.95332	8.32791	8.3433	7.7911
'10117_at'	'YLR225C'	'---'		6.63623	7.22813	7.02054	6.58245	6.66341	6.49881	6.8841	6.97871	7.26012	7.10903	6.88791	6.60836	6.86488	7.33152	6.53604	6.76769	6.98264	7.00106	7.16134	7.1212	6.86131	7.19697	6.25706	6.59576	6.45659	6.55931	6.75236	6.42067	6.6271	7.06308	6.64932	6.9282	6.59814	6.63098	6.354	7.05875	6.83532	6.40536	6.37307	6.73302	6.20546	7.49318	7.49097	7.21689	7.09706	7.01654
'10118_at'	'YLR226W'	'BUR2'		6.70681	7.428	7.25585	7.18562	7.13507	7.01586	7.48261	7.40845	7.23644	6.9518	7.04655	6.98021	7.45273	7.63052	6.59105	7.22255	7.41891	7.41952	7.02364	7.61995	7.04382	6.40776	6.85697	7.10929	6.90867	6.69566	6.89521	6.75026	6.8445	6.34957	6.52015	6.76049	6.95136	7.05437	6.79593	7.01149	6.4201	6.47473	7.11246	6.24026	5.8679	6.45251	5.89566	6.81764	7.51766	7.18412
'10119_at'	'YLR227C'	'ADY4'		6.06544	6.06782	6.38328	6.38199	6.08552	5.78615	6.42795	6.15347	6.40599	6.23447	6.26676	5.79833	6.14849	5.88107	5.79861	6.21597	6.73785	6.40591	7.42695	5.72876	5.35017	7.84139	6.097	6.34255	6.15591	6.00853	5.86755	5.78159	6.06623	5.97699	6.0828	6.74452	6.36635	6.63082	6.12178	6.65095	6.74395	6.6636	6.61093	6.76153	6.88552	7.18352	6.8406	6.22843	6.14718	6.05064
'10120_at'	'YLR228C'	'ECM22'		8.19008	7.85177	8.2981	8.37528	7.54437	8.3461	8.72381	8.34843	7.88827	8.24267	7.99782	7.55469	8.50765	8.07673	8.21572	8.58792	8.43096	8.49836	8.90651	7.7705	7.39883	9.32631	7.87334	7.55802	8.07248	8.05574	7.88731	8.09487	7.57278	7.83303	7.76426	8.60666	8.47255	8.83316	8.075	8.51011	8.29014	9.06839	9.03271	8.0061	8.65685	8.26138	8.0189	7.73524	7.97828	7.43968
'10121_at'	'YLR229C'	'CDC42'		9.79086	9.48976	10.1192	9.81298	9.20016	10.0378	9.97673	9.90934	9.64683	9.77714	9.69965	9.91494	9.99848	9.96444	9.70974	9.16934	10.0178	9.82466	11.2214	10.3125	9.91158	10.6601	10.1495	10.1691	10.298	10.0969	10.1105	10.2114	10.4654	10.2636	9.86165	10.0949	9.77355	9.99821	9.44064	10.6101	10.3022	10.4938	10.5795	10.1153	10.2883	10.4509	10.5083	10.1197	10.2171	10.5152
'10122_at'	'YLR230W'	'---'		4.92759	4.45239	5.19155	4.9505	4.56035	4.70338	4.84205	4.61702	5.03456	4.74247	5.07324	4.31923	4.59706	4.48025	4.89776	4.6258	5.19624	5.23703	5.35137	4.65217	4.62064	5.3523	4.00289	3.93382	3.60549	4.12379	4.21382	4.76866	4.82148	4.13455	4.59719	5.24732	5.64561	5.15556	5.03945	4.60034	5.01728	4.85835	5.10987	4.92224	5.62103	4.85051	5.11709	4.43678	4.42993	4.56518
'10123_at'	'YLR231C'	'BNA5'		7.98191	6.64365	7.95905	7.97267	6.52351	7.78251	8.1038	7.56271	7.87648	7.79575	8.07118	7.6239	8.0948	6.00107	7.98914	9.13672	8.45076	8.64082	8.25032	7.68364	7.7441	8.84742	8.03248	7.86799	8.26648	8.44615	8.13813	8.06669	8.04609	8.56875	8.6044	8.65596	8.91446	8.33501	8.59777	9.41278	9.18314	8.64145	8.8909	8.83945	8.3021	8.38947	8.24274	8.50574	7.43555	8.72
'10124_at'	'YLR189C'	'ATG26'		7.51979	7.39888	7.80081	7.60682	7.4962	7.6006	7.68025	7.82404	8.24176	7.58565	7.97699	7.64623	7.61624	7.76098	7.71073	8.214	8.03907	7.89344	7.86686	8.27532	7.80856	9.36749	7.5604	7.79123	7.55582	7.63947	6.68085	6.76729	6.98256	7.89509	7.86546	7.66224	7.29537	7.56353	7.41176	8.20187	8.02982	7.05877	7.26263	7.88694	7.09743	8.61932	8.35856	8.48143	7.90767	8.29406
'10125_at'	'YLR190W'	'MMR1'		8.73785	8.54057	9.01151	8.96488	8.65807	8.96571	9.13749	9.098	9.06673	8.65432	8.98577	9.00759	9.32839	8.78166	9.04478	8.40703	8.7246	8.49021	9.04961	8.8377	8.52381	7.89125	8.54963	9.07853	8.77919	8.3104	8.34279	8.27985	8.2477	8.39204	8.44432	8.50458	8.11865	8.32923	8.13543	8.82504	8.67039	8.79498	9.14292	8.61127	8.73668	8.48144	8.48243	9.02347	9.02891	9.01605
'10126_at'	'YLR191W'	'PEX13'		5.87704	6.06663	6.5156	6.18724	6.30051	6.36193	6.44704	6.35809	6.28674	6.14318	6.41896	6.1016	6.01785	6.52354	6.36918	6.5927	6.27746	6.44777	7.72769	6.89474	6.54912	7.50002	6.78394	6.93039	7.00233	6.42961	6.31275	6.00605	5.92554	6.16159	6.22459	6.81788	6.58369	6.80204	6.72631	7.03984	6.71082	7.7534	7.85244	6.69257	7.6168	6.6776	6.74664	6.85442	6.99347	6.72445
'10127_at'	'YLR192C'	'HCR1'		10.072	9.81355	10.3235	9.86487	9.87416	10.0295	9.9632	10.4793	9.68917	9.41351	9.42274	10.0077	10.3719	10.2849	10.0287	9.50041	9.98933	9.94725	9.71561	10.7178	10.5599	8.96588	9.75674	10.1028	9.92299	9.48031	10.3453	10.3754	9.98437	9.56385	9.49203	10.1941	10.3319	10.3235	10.2119	10.2964	9.73397	10.0802	10.1954	9.63261	9.60982	10.1633	9.9467	10.1592	10.6179	9.48305
'10128_at'	'YLR193C'	'---'		6.96514	6.73727	7.29508	6.71656	6.76724	6.50597	6.80328	7.23869	6.49732	6.5193	6.63995	6.7275	7.29278	7.15326	6.73358	7.07613	6.76163	6.52417	6.81257	7.26921	7.27467	7.6529	7.17156	7.51063	7.2293	6.83865	6.46855	6.37133	5.78371	5.97851	5.821	6.95108	7.24827	7.16191	6.79698	6.99537	6.46086	7.63648	7.57946	6.54159	7.26086	6.29217	6.51253	7.15641	7.08793	6.34846
'10129_at'	'YLR194C'	'---'		9.30079	10.1749	8.89987	8.48914	9.80493	8.33276	8.58857	9.52786	8.89923	8.68915	8.46126	8.80901	8.45289	10.646	9.10549	8.55111	9.02974	9.04003	10.5307	8.38697	8.04477	8.26521	8.3982	8.65942	8.49027	9.2276	8.44922	8.43022	8.79414	9.64717	9.24133	8.81154	8.09513	7.89031	7.65031	7.45069	7.27609	8.82492	9.29706	7.17623	8.23368	8.68311	8.95892	7.36457	8.28977	7.64052
'10130_at'	'YLR195C'	'NMT1'		7.80643	8.21891	8.59408	7.98626	7.60853	8.18107	8.37923	8.65215	9.00322	8.39646	8.53742	8.23551	8.09704	8.28775	8.19245	8.16249	8.42316	8.43833	9.37607	8.74572	8.43511	7.44929	7.86756	7.89723	7.80611	7.98592	8.2408	8.37996	8.12051	7.96806	7.82156	9.16722	9.05239	9.22589	8.97791	9.0156	8.68046	8.6916	8.76789	8.67936	8.50131	8.47373	8.57661	8.52112	8.61562	8.4773
'10131_at'	'YLR196W'	'PWP1'		8.39211	8.82401	8.86078	8.63391	8.2838	8.69403	8.82351	8.69941	8.92832	8.872	8.68755	8.67009	8.6675	8.80964	8.45285	8.71637	9.12064	8.93932	9.14384	8.85612	8.55142	5.40877	8.46788	8.40449	8.5383	8.22387	8.90837	8.94113	8.45699	7.68184	7.83904	9.15009	8.84203	9.28148	8.90228	8.12033	7.99298	8.31455	8.60089	7.92151	7.71714	8.71688	8.42832	7.78223	8.69545	8.82339
'10132_at'	'YLR197W'	'SIK1'		6.93622	7.58258	8.28127	7.61524	7.08988	7.77597	7.94183	7.94147	8.01464	7.84562	7.85676	8.37122	8.16231	8.33324	7.83262	8.11442	8.45197	8.25112	9.12904	8.15659	7.84814	3.20316	7.68127	7.52478	7.39749	7.93326	8.6392	8.75163	8.53352	6.8637	6.4768	9.27226	8.53775	9.02321	8.84601	8.04366	8.01478	8.57846	8.46545	7.7278	8.67007	8.15063	7.91412	6.5795	7.2737	7.80423
'10133_at'	'YLR198C'	'---'		5.78859	5.77326	6.98527	6.43876	6.48803	6.76606	6.42316	6.38219	5.83836	5.66114	5.71887	5.8838	6.10574	6.00069	6.78815	5.1159	5.94768	5.62458	7.84638	5.53222	5.20227	5.18281	5.32233	4.98798	5.41078	5.12266	5.20145	6.30253	6.16671	4.83399	5.58016	8.47455	7.9853	8.31198	7.90734	7.29597	8.21668	9.0029	7.65647	8.27532	8.99917	6.65251	7.4095	5.53922	7.08079	5.66235
'10134_at'	'YLR199C'	'---'		8.17783	8.9652	8.6879	8.27385	8.36738	8.70861	8.3966	8.21218	8.22694	7.83065	8.06492	8.28976	8.62435	8.8347	8.11921	8.3364	8.29578	8.4882	9.04207	8.94149	8.98546	9.97367	8.5269	8.43591	8.3187	8.23818	8.49347	8.53056	8.66814	8.78608	8.65115	8.55994	8.90243	8.68928	8.59722	9.28907	8.9813	8.82143	8.98188	8.92646	8.64148	9.36771	8.97843	9.05505	8.52576	9.30557
'10135_at'	'YLR200W'	'YKE2'		5.98795	6.51646	7.28604	6.44702	6.06163	6.85379	6.60913	6.55016	6.83617	6.7685	7.18461	6.75336	6.65065	6.50138	6.41212	6.87965	6.56156	6.63281	7.23387	6.82837	6.90037	7.10269	6.43808	6.55264	6.52118	6.5265	6.94762	6.90685	6.89857	6.46089	6.43469	6.83941	7.39831	7.29956	7.19035	7.2708	6.91743	7.20427	6.83477	6.58548	6.90162	7.21371	7.24162	6.83281	6.61894	6.66645
'10136_at'	'YLR201C'	'COQ9'		8.7275	8.808	9.07093	8.77043	8.31235	9.00372	8.92953	8.57545	8.50735	8.62455	8.97828	9.03081	8.96009	8.58209	8.79724	9.57744	9.14046	8.98663	8.57916	8.84057	8.73945	10.268	8.75803	8.81155	8.90107	9.14998	9.08336	9.1139	8.83036	9.04727	9.02749	8.57442	8.49184	8.18413	8.18366	8.45028	8.29307	8.25264	8.46048	7.83785	8.41331	8.79228	8.31158	8.92241	8.13055	9.0624
'10137_at'	'YLR202C'	'---'		6.56357	6.02246	6.69261	6.09969	6.44933	6.42665	6.06375	6.06619	5.56807	5.81248	5.9876	5.94918	6.34127	6.11113	6.28437	5.51924	6.05273	5.66959	5.62804	6.07842	6.04816	7.01581	5.63372	5.90708	5.31107	5.79455	5.98612	6.43938	6.38957	5.78288	6.44309	5.51222	5.34557	5.37668	5.74806	5.75557	5.99958	5.80014	5.9716	5.94507	6.06519	6.0921	5.9155	5.96704	5.51506	5.85957
'10138_g_at'	'YLR202C'	'COQ9'		6.77162	6.78159	7.31805	6.40526	6.55705	6.58898	7.06748	6.72337	6.5533	6.39865	6.78989	7.09894	7.16839	6.81689	6.76839	6.51509	6.95758	6.70847	5.84584	6.71508	6.70391	7.60519	6.35603	6.65849	5.44048	6.58154	6.8907	6.91918	6.47331	6.76444	6.43925	5.68067	6.00379	5.8146	5.66649	6.09202	5.65084	5.33432	5.95427	4.9696	5.65271	5.1083	5.14382	6.32829	6.09988	6.778
'10139_i_at'	'YLR202C'	'---'		10.2049	10.2471	10.4017	9.37921	9.8526	9.91751	9.87666	10.0267	10.1514	9.95953	10.0292	10.2129	9.8054	9.71183	10.3108	10.3597	10.3263	9.92047	10.3863	9.65638	9.61626	10.8516	9.48492	9.43919	9.76562	9.29954	9.41512	10.0555	9.03961	9.57613	9.6438	11.0264	10.4584	10.5663	10.4417	10.2337	10.4435	10.9621	10.8071	10.3072	10.7968	11.1151	10.6265	9.491	9.18214	9.56473
'10140_r_at'	'YLR202C'	'---'		8.80862	8.76157	9.09168	7.87591	8.43832	8.65823	8.69039	8.72435	8.57441	8.44502	8.61606	8.82621	8.32009	8.46499	8.83212	8.76245	8.69009	8.22306	8.99567	8.50048	8.52166	9.41673	8.35349	8.34152	8.50389	8.13019	8.34776	8.63817	8.12354	8.20736	8.22179	9.51628	8.85224	8.99586	8.92116	8.51051	9.04424	9.21743	8.87238	8.76364	9.16574	9.45973	9.37266	8.27677	7.74542	8.18673
'10141_at'	'YLR203C'	'MSS51'		9.38697	9.3081	9.60879	8.85991	9.19791	9.3259	8.90936	9.01437	9.04275	9.0085	8.91021	9.43578	9.0861	9.17037	9.23674	9.42145	9.31871	9.00202	8.29461	9.06547	8.98054	8.99166	9.02264	9.29546	9.04021	8.57426	8.8743	8.88836	8.43077	8.24566	8.31884	8.87958	8.60837	8.54033	8.55841	8.09404	8.19563	8.55011	8.91021	8.02141	8.57109	8.53361	8.32888	8.79757	8.9053	8.98714
'10142_at'	'YLR204W'	'QRI5'		9.00642	8.84788	8.91267	8.69608	8.85218	8.88561	8.58874	8.60396	8.82734	9.34647	8.88252	9.33851	8.78839	8.79625	9.01844	9.45441	9.20526	9.16408	10.1399	8.27004	8.21563	9.78661	9.12332	9.24009	9.02794	9.32266	9.09122	9.12886	8.3476	8.60594	8.67589	9.77399	9.43098	9.60292	9.59211	8.95813	8.99651	10.1534	10.2308	9.01857	10.352	8.86355	8.93659	7.68228	7.78181	8.39126
'10143_at'	'YLR205C'	'HMX1'		6.2162	8.25606	6.49855	6.91209	8.08344	5.83741	6.88943	5.86161	5.87477	5.73409	5.36238	5.90083	6.71899	7.71718	6.22658	6.16028	6.39119	6.37913	9.24537	8.83436	8.92692	10.9236	8.59886	9.08545	8.8406	6.62497	5.63846	6.25784	6.3151	5.79485	6.03943	6.39922	6.32159	6.15544	6.40366	8.92803	9.27596	11.1485	11.2019	9.01115	10.5563	6.00415	6.19723	8.36366	8.60748	8.68869
'10144_at'	'YLR206W'	'ENT2'		9.19447	9.18247	9.15046	9.00724	9.06305	8.76451	9.25729	8.99769	8.64443	8.82662	8.60441	8.70677	8.78067	8.90866	9.36975	9.0577	9.02766	8.8436	10.0222	9.44482	9.26814	10.984	8.88759	8.95654	9.02948	8.67998	8.58338	8.60208	8.81365	8.86584	9.0724	9.10089	8.62001	8.91854	8.83866	9.63146	9.69098	9.20249	9.30727	9.71525	9.25152	9.44477	9.58145	9.65892	9.10207	9.51648
'10145_at'	'YLR207W'	'HRD3'		7.51567	7.40965	7.18264	6.99395	7.09708	6.49327	7.1301	6.94468	6.96161	6.89107	6.45863	6.84326	6.89995	7.11545	7.13201	7.0442	6.82966	7.0997	6.58342	7.02165	7.23552	7.69721	6.98915	7.18727	7.21941	6.97995	6.5359	6.79086	6.70646	6.8913	7.15109	6.25392	5.90972	6.07441	6.06233	6.69423	6.59787	6.12199	6.44847	6.52358	6.51297	7.01252	6.75197	7.61801	7.22088	7.50373
'10146_at'	'YLR208W'	'SEC13'		9.68829	10.1741	9.74416	10.096	9.95257	9.66425	10.0126	9.58004	9.75914	9.59295	9.32795	10.0673	10.144	10.1014	9.87989	10.2907	10.3609	10.183	10.7204	10.4715	10.2244	11.1615	9.87393	10.1912	10.0628	9.50603	9.98606	9.86697	9.80009	9.46743	9.44646	11.0514	10.8859	11.0492	11.0663	10.3145	10.2495	10.3913	10.6078	9.98929	10.0395	10.3892	10.492	9.88294	10.1538	10.116
'10147_at'	'YLR167W'	'RPS31'		11.9829	12.0722	12.1324	12.1619	11.5447	12.2316	12.3157	11.9537	12.261	12.1643	12.219	12.0557	12.3383	11.8847	12.0318	12.2053	12.1393	12.3082	12.6145	11.9915	12.0493	11.5982	12.2407	12.2466	11.9686	12.0332	12.5375	12.1236	12.6268	12.0439	11.7164	12.6649	12.8756	12.7312	12.9455	12.7281	12.6859	12.7759	12.6925	12.676	12.668	12.6277	12.7086	12.3688	11.4567	12.1934
'10148_at'	'YLR168C'	'---'		6.72107	7.17366	7.57822	7.60951	6.80567	7.28391	7.59617	6.81471	7.32377	7.06213	7.20867	7.39376	7.45064	6.8881	7.28474	7.36005	7.05163	7.03793	9.73217	8.68108	8.78745	6.88593	8.40632	8.42325	8.49759	6.7895	7.14156	6.9557	6.6777	6.43476	6.69819	7.34432	7.95974	7.54983	7.53842	9.67002	9.44406	10.2877	10.4253	9.20289	9.92286	6.94145	6.87567	8.81508	8.42481	9.0083
'10149_at'	'YLR169W'	'---'		6.05213	6.09746	6.40967	6.28203	6.27834	6.03616	5.92132	5.63404	5.55666	5.71749	5.90876	5.81997	6.23731	5.85656	5.96312	5.2786	5.70686	5.74451	6.90546	5.3634	5.6184	5.81805	5.3589	5.50388	5.31376	5.57066	5.97632	6.4914	6.81923	5.39061	5.67719	6.98369	6.94172	7.02161	7.0479	6.18722	6.81735	7.0237	6.52865	6.89143	7.39133	5.87336	6.20464	5.64863	5.69304	5.63109
'10150_at'	'YLR170C'	'APS1'		6.67444	7.20593	7.92536	7.40555	7.34947	7.86769	7.46377	7.25775	8.07304	8.00687	8.202	7.96865	7.71862	7.46206	7.67941	8.33811	7.80261	7.96658	9.12435	7.8562	7.96476	8.39266	7.09066	7.2191	6.91111	7.93462	8.13387	7.97609	7.80732	8.01886	7.73285	8.60765	8.83444	8.78508	8.8036	8.42324	8.34831	8.01298	8.27455	8.01005	7.92158	7.94372	8.18069	7.52002	7.53173	7.70297
'10151_at'	'YLR171W'	'---'		5.57777	5.59588	6.15654	5.32349	5.30697	5.49327	5.51897	5.37932	5.53027	5.52792	5.77917	5.34116	5.70812	5.28672	5.38521	4.99555	5.15342	4.965	6.48031	5.3918	5.34119	5.71131	4.93045	5.20909	4.70651	4.95265	5.20254	5.40279	5.84378	5.16842	5.55712	6.42678	6.27448	5.98187	5.9845	5.88678	5.93887	5.97398	5.86791	5.80735	7.08669	5.1214	5.10855	5.31581	5.63474	5.25885
'10152_at'	'YLR172C'	'DPH5'		9.65063	9.22134	9.48003	9.35967	9.11411	9.19379	9.28733	9.11433	8.98745	8.93342	8.75752	9.13956	9.32964	8.99908	9.38881	9.6829	9.18332	9.09934	8.28038	9.34959	9.37316	7.06407	9.49711	9.50355	9.47541	8.85477	9.5749	9.63011	9.57684	8.44408	8.49772	8.86409	8.75989	8.84678	8.92274	8.45468	8.68315	8.6153	8.90706	8.26615	8.47497	8.77916	8.67158	9.22727	9.31576	9.71465
'10153_at'	'YLR173W'	'---'		5.83954	6.14029	6.11615	5.59391	6.1364	5.57224	5.99259	5.72157	6.06884	5.86412	6.04528	5.40623	6.22828	5.79526	5.76205	5.17453	6.23782	5.60021	5.8863	5.89617	5.80991	6.48371	6.23142	6.09698	6.39479	5.72874	5.69787	5.57346	5.81209	5.63224	5.74128	5.21935	5.18894	5.12432	5.0645	5.4101	5.27321	4.48888	5.50787	4.89674	4.97396	5.37481	5.14437	6.09219	5.51301	6.43649
'10154_at'	'YLR174W'	'IDP2'		6.11231	6.48716	6.22337	5.99588	6.54493	5.29318	5.67837	5.60286	5.65927	5.8362	5.9584	5.4149	6.08345	6.02179	5.84846	5.93538	5.95599	5.70567	11.068	6.1513	5.93519	11.4094	10.9052	11.0006	10.8672	5.84325	5.52012	5.58917	5.63076	5.52601	5.65599	5.84527	5.81488	5.4112	5.52024	6.73863	6.74322	11.0776	10.9307	6.89825	11.1439	6.44146	6.37306	6.31013	6.13189	6.46956
'10155_at'	'YLR175W'	'CBF5'		8.79013	9.04771	9.07522	9.34654	8.73867	8.78333	9.0343	8.8463	9.75075	9.70311	9.72478	9.64095	9.53976	9.39898	9.35933	9.57506	9.48576	9.49694	10.3814	9.19186	9.19079	6.80213	9.0332	9.15299	9.05935	9.00776	9.56519	9.41082	9.20114	8.1876	8.27894	10.7695	10.5558	10.7783	11.0306	9.92028	9.99361	10.384	10.2237	9.86268	10.0269	10.0903	9.9429	7.91149	8.80957	9.06697
'10156_at'	'YLR176C'	'RFX1'		5.4248	6.38841	6.25783	6.02534	6.38237	5.85131	6.08498	5.93539	5.75805	5.97385	5.90282	5.78013	6.13047	6.01922	6.17431	6.31935	5.97732	6.11858	5.6473	5.81401	5.91963	5.29965	5.82945	6.02479	6.0315	6.15201	5.93472	5.55063	6.06798	5.95103	6.10382	5.62562	5.21832	5.28512	5.4761	5.97601	6.09781	5.88459	5.55886	5.94056	5.77412	6.03794	5.56772	6.5874	5.85063	6.2134
'10157_at'	'YLR177W'	'---'		9.42392	8.66196	8.96668	8.49691	8.26943	9.05052	8.67416	8.92811	8.81409	8.73732	8.32281	9.03132	8.88234	8.19745	8.97245	9.06896	8.60357	8.60267	7.70216	8.09359	8.21193	8.52048	7.59969	7.94649	7.67301	8.61664	8.08416	8.12722	7.95623	8.95343	8.8378	9.15796	8.83782	8.82793	8.57758	8.67134	8.55377	7.60378	7.79561	8.42677	8.49098	9.33957	9.30247	9.12883	8.15853	8.69392
'10158_at'	'YLR178C'	'TFS1'		10.256	10.4523	9.38755	8.70797	9.91464	9.28236	8.88103	9.91888	8.91	8.86607	8.33434	9.14291	8.7935	9.70883	10.0766	9.88962	9.82785	9.7217	9.95126	9.54059	9.35688	12.7642	10.2989	10.8203	10.5961	10.0335	8.90897	8.90828	8.99015	10.777	10.6407	9.63157	8.93403	8.51813	8.27368	9.80562	9.59045	8.80607	9.32196	9.36352	9.75464	10.4408	10.6984	10.3407	9.13358	10.2734
'10159_at'	'YLR179C'	'---'		10.6237	10.5912	10.4532	10.0244	10.254	10.4979	9.99134	10.3147	10.3167	10.3366	9.85833	10.3832	10.1652	10.4867	10.2738	10.7061	10.553	10.2462	8.37346	10.6752	10.6783	7.96234	8.91679	9.20185	9.12135	10.287	10.749	10.4858	10.7164	10.2434	10.1541	10.7281	11.0294	11.0283	11.0102	9.91475	10.0295	10.3642	10.4751	9.63777	10.0754	11.0576	10.9657	10.009	10.4531	9.89093
'10160_at'	'YLR180W'	'SAM1'		9.40508	9.85367	9.07268	9.23576	9.55991	8.9516	9.25227	9.25261	9.1258	9.13623	8.8691	9.20949	9.3939	9.53449	9.26155	9.51339	9.82267	9.47263	8.6322	10.3118	10.2735	5.25727	9.3016	9.4526	9.32345	9.10989	9.62272	9.40802	9.76882	8.61788	8.5552	9.79297	10.3005	10.11	10.2379	9.95504	9.77186	10.4444	10.096	9.74132	10.1433	9.34381	9.73415	9.52344	10.0668	9.98654
'10161_g_at'	'YLR180W'	'SAM2 /// SAM1'		12.964	13.1572	12.8725	13.3649	13.0939	12.8734	13.1255	12.7591	13.0868	12.8381	12.975	13.1133	13.3165	13.1035	12.7613	12.7094	13.0688	13.1265	13.0468	13.6159	13.6341	10.214	13.1244	13.2866	13.2092	12.8297	13.1437	12.7985	12.7817	12.826	12.6125	13.5398	13.6633	13.7061	13.6478	13.7906	13.551	13.6329	13.7604	13.5445	13.6013	13.2511	13.1681	13.1607	13.6284	13.4834
'10162_at'	'YLR181C'	'VTA1'		6.35866	6.94534	6.81768	7.04098	6.99926	6.84702	7.05893	6.48132	7.00313	6.79281	6.79542	7.06047	7.00355	7.08187	6.87776	7.7011	7.32594	7.18883	8.23128	7.51863	7.3652	7.8924	7.33804	7.14446	7.44165	7.04902	7.03366	7.09087	6.80906	7.09201	6.85192	7.33118	7.55082	7.41006	7.64013	7.58978	7.56078	7.64951	7.49371	7.36116	7.9388	7.64075	7.54403	7.23414	7.37146	6.9821
'10163_at'	'YLR182W'	'SWI6'		7.41313	6.86246	7.12739	7.31028	6.85089	7.37383	7.29787	6.99004	7.58619	7.28852	7.32209	7.41762	7.14633	6.7838	7.45589	7.77023	7.77253	7.41006	8.05617	7.2473	7.48338	7.94235	7.68314	7.28601	7.84729	6.9912	6.66625	6.45192	6.54466	7.23205	7.36588	7.40183	7.34767	7.55474	7.38299	7.57202	7.51205	6.93689	7.00916	7.31845	6.94931	7.6079	7.34221	7.71083	7.38642	7.68473
'10164_at'	'YLR183C'	'TOS4'		6.71532	6.86791	7.24338	7.23376	6.8592	7.34116	7.23382	7.14083	7.60424	7.07363	7.49892	7.42453	7.23298	7.14733	7.53727	7.37463	7.32191	7.44481	7.63051	7.3834	7.30699	5.23797	6.65879	6.64432	6.68122	6.49092	7.41071	7.11563	7.10364	6.74626	6.6449	7.61204	7.59268	7.71877	7.6273	7.33876	7.23965	6.9743	7.24529	6.83338	6.49861	7.64175	7.63305	6.95357	7.22945	7.11899
'10165_at'	'YLR184W'	'---'		3.54974	3.28871	3.41236	3.70266	3.66685	3.65883	3.2508	3.49689	3.1407	3.25467	3.26337	3.41086	3.57426	3.44277	3.45289	3.16749	3.46053	3.52363	3.26982	3.09638	3.09148	3.2681	3.32089	3.89362	3.11802	3.21807	3.47104	3.51551	3.87654	3.20442	3.28496	3.5041	3.27119	3.5816	3.54974	3.4082	3.55927	3.59261	3.59966	3.20962	3.56148	3.33814	3.42498	3.14336	2.97781	3.30928
'10166_at'	'YLR185W'	'RPL37A'		12.5793	12.5391	12.5968	12.8565	12.3856	12.5419	12.6583	12.5519	12.6082	12.5583	12.5258	12.714	12.6322	12.5556	12.7491	12.7711	12.7125	12.633	12.8472	12.4846	12.5669	11.2022	12.4854	12.6256	12.5712	12.5671	12.6702	12.7304	12.5767	12.5776	12.2354	12.5898	12.5391	12.6528	12.5566	12.6328	12.6541	12.7799	12.7032	12.4189	12.7155	12.8814	12.8705	12.4845	12.7564	12.3974
'10167_at'	'YLR186W'	'EMG1'		9.0132	8.9901	8.62943	8.70999	9.04272	8.81732	8.86529	8.88736	8.74324	8.79946	9.10945	8.96199	9.0673	9.17209	8.89836	7.26051	8.98826	8.19201	9.12048	8.77826	8.87693	5.71347	8.57174	8.25524	8.47339	8.31911	9.44202	9.42469	9.29268	8.23518	7.96234	8.95219	9.12163	9.28472	9.2696	9.00903	8.56986	8.69188	8.57376	8.40925	8.41826	9.05644	9.00517	7.77138	8.56795	8.4288
'10168_at'	'YLR187W'	'SKG3'		8.31134	8.37156	7.60101	7.85079	8.52102	7.57228	7.69291	7.86931	7.2152	7.03041	7.22074	7.0515	7.72617	8.28473	8.21837	7.66259	8.04258	7.78364	6.31626	8.26379	8.13875	6.56628	7.57569	8.03653	7.91396	7.37901	6.97674	7.40288	7.20959	7.21201	7.38454	6.54996	6.10321	6.18428	6.32097	6.03938	6.55238	6.61363	7.30474	6.6124	6.68641	6.37428	6.53789	7.76183	8.27222	8.15079
'10169_at'	'YLR188W'	'MDL1'		10.0085	9.82797	9.56426	9.62998	9.74099	9.65511	9.66019	9.88527	10.1772	9.6943	9.9727	9.66725	9.58062	9.92029	9.90657	9.88577	10.0558	9.93488	8.65339	10.0645	9.83655	8.72365	9.62924	9.69459	9.70305	9.33345	9.4873	9.50136	9.21818	9.33215	9.52699	9.00965	8.72038	8.72964	8.6398	8.94852	8.48696	8.59014	9.06485	8.37538	8.68186	9.25457	9.0483	9.72192	10.0899	10.0355
'10170_g_at'	'YLR140W'	'RRN5'		8.84829	8.87027	8.60704	8.72633	8.79355	8.7443	8.22979	8.44393	8.16533	8.05281	7.79117	8.42719	8.79687	8.62449	8.75373	6.72425	8.44653	8.18374	7.92039	8.7113	8.5564	8.59685	8.19961	8.87795	8.18701	8.11557	8.4332	8.60358	9.04453	7.87604	8.00579	8.61179	8.94925	9.1994	9.08138	8.75377	8.39454	8.19349	8.69934	8.20893	8.3766	7.83246	7.92938	8.11198	8.73384	8.2045
'10171_at'	'YLR141W'	'RRN5'		7.32513	6.86794	7.2653	7.05702	7.01268	7.06719	6.69941	6.78834	6.41824	6.86631	5.99795	6.85117	7.16975	6.60661	6.96422	6.24172	6.98804	6.86185	5.70141	7.34608	7.14132	6.36187	6.43916	6.92604	6.75611	6.26141	6.49224	6.40568	6.45597	5.8221	6.21872	6.99907	7.11737	7.34285	7.14149	6.77879	6.503	6.05336	6.75602	6.07807	6.16554	5.96395	6.49713	7.00705	7.61273	6.51391
'10172_at'	'YLR142W'	'PUT1'		6.30476	6.97645	6.13965	5.89213	7.00806	5.73299	5.57046	6.38035	5.53321	6.24025	5.33929	5.93979	6.10086	6.92828	6.5793	6.66677	6.63215	6.36359	8.37232	6.73546	7.00738	10.7571	7.82909	8.19016	8.01656	6.68837	5.98393	6.07061	8.68348	10.4827	10.2114	6.41517	6.1833	6.48168	6.4688	9.40975	9.67794	8.36016	8.22747	9.46003	7.94614	9.7926	10.0585	10.2643	6.53011	10.9419
'10173_at'	'YLR143W'	'---'		5.56868	5.69449	5.62944	5.74837	5.76394	5.54491	5.58751	5.47904	5.65654	5.44167	5.41732	5.42387	5.49393	5.4928	5.83121	5.78189	6.227	5.98379	5.18596	5.96806	5.94002	5.09499	5.35864	5.36565	5.26583	5.23436	5.80745	5.80421	5.95927	5.29842	5.69676	6.01524	6.06406	6.30969	6.35198	5.7134	5.66137	5.68336	5.67382	5.86373	5.65654	5.90214	5.93728	5.54624	5.58429	5.5814
'10174_at'	'YLR144C'	'ACF2'		7.37094	6.94162	6.91899	7.1226	6.93294	6.87473	7.3493	7.06823	6.94493	7.10174	6.99662	7.11825	6.95652	6.82826	7.37299	7.55352	7.55141	7.50215	7.6284	7.53754	7.426	7.50406	6.95178	6.62433	7.08356	6.90767	6.93279	6.88918	6.8149	7.24879	7.41181	7.33929	7.12003	7.20562	7.13524	7.31394	7.25023	6.90967	7.23283	7.06767	6.98177	8.01175	7.64098	7.30647	7.31395	7.26261
'10175_at'	'YLR145W'	'RMP1'		4.76733	4.49788	4.74911	4.84039	4.84762	5.17408	4.94923	4.75922	5.1947	5.34132	5.3268	5.52428	5.31976	5.30327	4.87528	5.63752	5.27739	5.0202	7.00451	5.2996	5.51928	5.52985	4.90961	5.14274	5.37459	6.02163	5.10117	5.26183	5.40597	5.84886	5.6291	6.15581	6.23229	5.99528	6.15493	6.2967	6.31474	6.61948	6.09563	6.33771	7.17921	6.17493	5.81237	4.79304	4.99415	5.46915
'10176_at'	'YLR146C'	'SPE4'		6.40898	5.87886	6.01548	5.9326	5.71339	5.81365	6.37669	5.98944	6.02594	5.76545	5.76424	6.01033	6.07415	6.0624	5.90913	6.07762	5.79761	6.00036	6.48217	6.02601	5.66093	4.58676	5.56326	5.67562	5.63647	5.39769	6.32772	5.78253	6.01596	5.43361	5.33459	5.82115	6.13091	6.15461	6.23684	6.40854	5.92472	6.51496	6.45956	5.75973	6.24007	6.24178	5.89768	5.74081	5.60592	5.59465
'10177_at'	'YLR147C'	'SMD3'		7.56731	7.40298	7.70288	7.73543	7.42987	7.6568	7.79515	7.737	8.65835	8.26974	8.45276	7.93277	7.64132	7.34799	7.48503	8.35299	7.92609	8.15765	9.18679	8.35506	8.26685	7.94297	7.78019	7.96601	7.96147	8.03643	8.1215	8.0335	8.55858	8.13776	8.17694	7.33651	7.72053	7.55775	7.6983	8.40884	7.92294	7.86909	7.8647	7.91313	7.91387	8.41966	8.18731	7.94713	7.78484	8.11263
'10178_at'	'YLR148W'	'PEP3'		3.98115	3.75575	4.08285	3.88964	4.47628	4.4138	4.27544	4.08805	4.29316	4.4607	4.25433	4.16162	4.09992	3.95741	4.22829	4.96396	4.83649	4.63926	4.57627	4.31981	4.20325	4.6558	4.14659	4.59622	4.23575	4.03518	4.26236	4.04579	4.41715	4.1783	4.26533	4.68636	4.55735	4.74183	4.9584	4.8161	4.76594	4.32078	4.36326	4.59246	4.3287	4.39589	4.43305	4.73952	4.4358	4.38738
'10179_at'	'YLR149C'	'---'		6.90215	6.89707	6.39818	5.59288	7.02877	6.71353	5.94966	6.65207	6.48411	6.15142	6.6549	6.50698	5.85902	6.85328	6.66866	7.70189	7.83936	7.60441	7.90634	7.69059	7.64711	10.4972	8.19237	8.27193	8.45986	6.97312	5.77539	5.76826	5.63713	7.15253	7.12187	6.87697	5.96717	5.65275	5.80019	7.10972	6.92415	7.12456	7.00798	6.7339	7.44263	6.96448	7.03397	7.72189	7.59192	7.28311
'10180_at'	'YLR150W'	'STM1'		11.5581	11.1873	11.3706	11.3392	11.1982	11.3596	11.4684	11.5604	11.436	11.1132	11.3611	11.1828	11.4975	11.0685	11.4556	11.4962	11.7086	11.5903	11.0059	11.3827	11.2664	9.38203	11.3198	11.3575	11.2778	11.0931	11.5696	11.8231	11.6184	10.7339	10.5149	11.3525	11.4059	11.2123	11.0732	10.9894	10.7689	11.1785	11.1491	10.5892	10.7359	10.9284	11.201	11.0171	11.3253	10.9515
'10181_at'	'YLR151C'	'PCD1'		5.85879	5.85989	6.21721	6.29628	6.44501	6.23838	6.26578	6.6005	6.8083	6.20315	6.55494	6.68451	6.44206	6.3206	6.91546	6.64332	7.02168	6.55597	8.63702	6.38206	6.47915	9.5597	7.01287	7.0655	7.26567	6.9251	6.62209	6.4743	5.7649	6.63151	6.64011	6.92252	6.36381	6.66883	6.42345	7.08002	6.54498	7.41237	7.15726	6.56744	8.63794	6.24876	6.29959	6.53182	6.49202	6.25122
'10182_at'	'YLR152C'	'---'		7.7047	7.3883	7.68593	7.37089	7.90129	7.94222	7.47432	7.45542	8.33968	8.00185	8.10069	7.64616	7.63603	7.65782	7.59023	8.21259	8.22397	8.5194	9.60078	8.43766	8.22145	9.80599	9.18686	9.63069	9.40115	8.48598	7.28029	7.38977	6.81787	8.19841	7.96468	7.73096	7.29397	7.32706	7.28724	8.99695	8.45716	8.20854	8.55131	8.24866	8.5484	8.18037	7.56491	8.90557	8.20645	8.41701
'10183_at'	'YLR153C'	'ACS2'		10.3614	10.7322	10.688	10.2479	10.6016	10.3098	10.6871	10.5359	10.7438	10.0082	10.4521	9.99558	10.4179	10.6228	10.0977	10.5537	10.7006	10.4682	10.6319	10.7566	10.1943	9.2532	10.9426	11.022	10.7595	10.0048	9.98616	10.2158	9.65205	10.1347	10.1001	9.90978	10.1001	10.2034	10.1422	10.4634	10.4253	10.3035	10.5676	10.007	9.64331	9.62307	10.0507	10.899	10.4976	10.6919
'10184_at'	'YLR154C'	'RNH203'		8.32927	7.7666	8.80608	8.64241	7.96646	8.56612	8.23979	8.82396	8.46707	8.67648	8.2149	8.42283	8.27953	8.18906	8.61279	8.76964	8.6887	8.71605	9.90116	8.57494	8.48731	9.12503	8.77574	8.88891	8.85896	8.64104	8.54267	8.51635	8.48945	8.41991	8.25822	8.75022	8.35964	8.69476	8.5702	9.45648	9.61478	9.38307	9.19238	9.68573	9.46981	9.16554	9.10014	8.6076	8.57928	8.27036
'10185_s_at'	'YLR155C'	'ASP3-1 /// ASP3-2 /// ASP3-3 /// ASP3-4'		11.192	10.4725	10.6064	10.0665	10.491	10.2544	10.3198	11.3087	11.0409	11.2064	10.6524	10.149	10.2516	10.798	10.6486	11.0345	11.1516	11.1916	11.3236	10.7524	10.2838	11.8422	10.7982	11.015	10.9068	10.8403	10.9138	11.0411	12.4145	12.5422	12.643	11.2015	10.3754	10.6793	10.3886	12.2401	12.3177	10.3126	10.5144	12.2231	10.4409	12.3812	12.6886	12.724	10.3362	11.8853
'10186_s_at'	'YLR156W'	'---'		6.56059	5.85869	6.39554	6.74605	6.21829	6.66648	6.22761	6.55785	5.85536	6.38093	6.06469	6.2934	6.36884	5.81925	6.89693	5.55125	6.49924	6.24068	6.27817	6.51692	6.35367	7.37123	6.29692	6.86479	6.41037	5.9947	5.81356	5.99568	6.4945	5.9733	6.37672	6.40471	6.56515	6.66221	6.35139	6.67711	6.51234	6.08793	6.2511	6.4774	6.78423	7.87492	8.0884	6.28971	6.23804	6.55269
'10187_at'	'YLR162W'	'---'		6.70017	6.81082	6.57966	6.96689	6.52165	6.70282	6.55418	6.8096	6.71104	6.916	6.89297	6.5579	6.88524	6.82732	6.41592	6.41261	6.70696	6.56784	6.50374	6.90083	6.72897	6.72535	6.3692	6.78296	6.23456	6.65859	6.7984	6.71174	7.59913	6.56374	6.75399	7.65643	6.75973	7.12555	7.36937	6.50248	6.83838	6.78197	6.749	6.86816	6.49536	6.486	6.62715	7.16192	7.71513	6.54751
'10188_at'	'YLR163C'	'MAS1'		7.779	8.36493	8.49384	7.92235	7.93629	8.27396	8.20604	8.3893	8.53188	8.11221	8.01769	8.2746	8.05931	8.76486	7.87933	8.03788	8.21649	8.13377	8.71421	8.80443	8.56347	8.47485	8.4706	8.41602	8.57395	8.11645	8.06119	7.70653	7.18108	7.99926	7.70292	8.53889	8.03374	8.40575	7.78643	8.58108	8.27135	8.57678	8.56976	8.13744	8.55534	8.2702	8.30654	8.62961	8.79103	8.71044
'10189_at'	'YLR164W'	'---'		7.14185	7.29374	7.27224	7.131	6.99435	7.51614	6.88025	7.1569	6.78127	7.21262	6.86224	7.12336	7.0789	7.31546	6.91923	6.74933	7.17261	7.1152	8.88955	6.85237	6.6706	11.8069	7.59545	7.97983	7.86465	7.73728	7.12211	7.23946	7.55204	7.96543	7.72804	7.34483	6.9702	7.43279	6.81038	8.01699	7.98047	7.30593	7.32614	7.64746	7.56266	8.12778	8.09031	7.6528	6.95643	7.70909
'10190_at'	'YLR165C'	'PUS5'		4.22535	5.25199	5.62645	4.88131	4.41789	4.79794	5.21205	4.76058	5.20558	5.2019	5.10706	5.02644	4.98112	4.99171	4.89862	5.24837	5.19031	4.94096	6.60124	5.08319	4.76655	6.87248	4.90167	4.88736	5.08451	5.49233	4.89077	5.04192	5.17612	5.69296	5.34182	5.43285	5.56201	5.71114	5.22774	6.43624	6.12826	5.6914	5.71797	6.20401	5.84074	5.89831	6.04124	5.83471	5.33979	5.72191
'10191_at'	'YLR166C'	'SEC10'		6.45741	6.62125	7.18157	6.32421	5.60674	6.80363	6.50534	6.62493	6.94645	6.43803	6.68579	6.42056	6.42882	6.66459	6.4989	6.89459	6.90613	6.67069	7.67703	7.13955	6.6635	7.81899	6.32875	5.89486	6.13488	6.13875	6.06945	6.19413	6.12041	6.70785	6.75573	6.85703	6.48825	6.74541	6.31976	6.84449	6.95379	6.67996	6.45416	6.81381	6.47453	7.37284	6.97708	7.18774	7.20557	7.14826
'10192_at'	'YLR119W'	'SRN2'		6.27476	5.53501	6.55329	6.23172	5.65306	6.49631	6.15397	6.44266	6.41401	6.17518	6.29455	6.46963	6.15067	5.82602	6.33715	6.32121	6.31036	6.21871	7.01676	6.58877	6.18602	7.37015	5.7263	5.97566	5.89107	6.20575	6.49524	6.46527	6.75336	6.85462	6.77137	6.61213	6.34531	6.31382	5.99376	6.55995	6.62383	5.77312	6.02142	6.48953	6.18516	6.84446	6.66564	6.67601	6.39844	6.4911
'10193_at'	'YLR120C'	'YPS1'		9.70754	9.93063	9.07748	9.54645	10.098	8.9669	9.77419	9.48759	9.21186	8.65201	8.9298	8.93711	9.64488	10.1195	9.16019	8.26082	9.15151	8.67115	9.3795	8.88147	8.60395	10.0312	9.07271	9.34208	9.21471	8.53701	7.95186	8.16984	7.98056	9.25917	9.2865	7.89029	7.99273	7.83836	8.12299	7.95728	8.28024	8.90209	9.22658	7.91199	8.19253	8.64313	8.59016	8.56528	8.75792	8.33574
'10194_at'	'YLR121C'	'YPS3'		8.94218	9.82937	8.24026	9.13377	9.92901	7.79534	9.05802	8.68301	7.807	7.63355	7.62172	7.68122	9.21764	10.2696	8.43382	7.60389	8.38442	8.18649	7.24874	6.96211	6.64896	6.65999	6.99668	7.39285	7.1064	7.8526	7.70719	7.86276	7.28882	7.75194	7.69061	7.72125	7.04613	7.12619	7.29704	6.51089	6.46981	7.31799	7.87279	6.38228	6.65256	6.98901	7.35755	6.94988	6.91669	7.0214
'10195_at'	'YLR122C'	'---'		4.98436	4.45613	5.10856	5.08217	4.62298	5.1176	4.60034	4.99216	4.91468	4.85783	4.88914	4.90885	5.02287	4.51097	5.12373	4.75824	5.23827	4.85155	5.35991	4.24733	3.95155	6.46978	4.72376	4.95652	4.85554	5.19545	4.39114	4.46014	4.44808	4.47004	4.63361	5.12043	5.29518	5.53554	5.26867	4.62312	4.37557	4.94566	5.08928	4.42191	4.84056	5.18691	5.34429	4.49133	4.09076	4.54928
'10196_g_at'	'YLR122C'	'---'		6.472	5.9514	6.20366	6.29996	6.44565	6.34811	6.15686	6.51609	6.21985	6.40832	6.33271	6.2194	6.44031	5.97986	6.23454	5.72692	6.48459	6.03116	6.78241	5.72613	5.38875	8.01352	6.09314	6.36994	6.24285	6.37055	6.02526	5.97541	6.02756	5.82856	6.22341	6.59873	6.47254	6.90688	6.60582	6.32356	6.03147	6.40886	6.40944	6.10274	6.49003	6.45117	6.47515	5.42845	5.81466	5.64175
'10197_at'	'YLR123C'	'---'		5.21266	4.69552	5.45109	5.19478	4.97825	5.33313	5.13644	5.05998	5.07357	4.96147	5.15469	5.06243	5.32343	5.06409	5.4348	4.60491	5.62314	4.98266	5.59681	4.80983	4.51757	7.00286	4.9494	5.2305	5.09508	5.51529	5.11315	4.99514	5.18345	4.91469	5.09931	5.67932	6.02618	6.28708	5.91079	5.52897	5.26969	5.30924	5.75025	5.3875	5.24172	5.62975	5.7792	4.66847	4.54966	4.87702
'10198_at'	'YLR124W'	'---'		4.42131	4.26562	3.84838	4.50606	4.90542	4.57147	4.35385	4.10952	4.03072	4.2202	3.99173	4.07747	4.21317	3.98986	4.3906	3.47611	3.89883	3.50313	4.2374	4.38126	3.98012	5.36789	3.98059	4.29025	3.96331	3.99843	3.89919	4.39913	4.9956	4.02014	4.47303	4.01764	3.92653	4.25126	4.06191	4.05674	4.0129	3.91307	4.18114	4.15458	3.90479	3.95352	4.18711	4.24139	4.31177	4.62715
'10199_at'	'YLR125W'	'---'		4.44644	4.69017	4.54248	4.32434	4.70873	4.54857	4.32396	4.32597	4.68318	4.59375	4.72741	4.52195	4.7196	4.21728	4.90499	4.00392	4.53768	4.4593	5.75861	4.36922	4.03485	6.12343	4.32118	4.84059	4.64047	4.41233	4.09657	4.28438	4.6814	4.11857	4.41468	4.82513	4.60172	4.79244	4.70839	4.53012	4.49252	4.4932	4.61665	4.4053	4.68877	4.6965	4.7146	4.41738	4.59613	4.65912
'10200_at'	'YLR126C'	'---'		5.74023	5.96711	6.46327	6.02376	5.81086	5.51717	5.45017	5.82447	5.7895	5.7052	5.65914	5.39452	5.44577	6.37572	6.11863	5.95169	6.30065	6.20366	6.22776	7.13835	6.67325	5.34489	6.05027	6.48797	6.13323	5.58885	5.63005	5.75502	6.46185	5.99654	6.38199	6.35751	5.90879	5.9071	6.27067	6.68937	6.36048	6.06917	6.27837	6.54805	5.71717	7.22442	6.78266	7.3452	7.42795	7.3637
'10201_at'	'YLR127C'	'APC2'		4.68551	5.07936	4.74728	4.66792	5.03112	4.44725	4.78985	4.54413	5.12318	4.6132	4.74868	4.50792	4.43747	4.67332	4.58633	4.54331	4.65295	4.80029	4.68469	4.81492	4.84574	5.22696	4.58602	4.79142	4.37269	4.44979	4.34658	3.98934	4.88055	4.21079	4.37901	4.09282	4.16159	4.31826	3.99821	4.83927	4.38126	4.31519	4.65392	4.38881	4.29083	4.58864	4.26978	4.96043	4.68347	4.91858
'10202_at'	'YLR128W'	'DCN1'		6.6833	6.77463	7.48109	7.02832	6.53467	7.11601	6.74547	6.78439	6.99158	6.85855	6.57528	6.87422	6.90839	6.84411	6.85821	6.98399	7.24337	6.92902	7.44314	7.32936	6.76732	7.97179	6.68418	7.02481	7.01276	7.0916	6.87616	7.10025	6.9419	7.161	7.21964	6.66243	6.40879	6.70322	6.02277	6.81513	6.51852	6.44679	6.64121	6.35104	6.24903	6.4349	6.63253	7.28701	7.28897	7.34156
'10203_at'	'YLR129W'	'DIP2'		6.96562	7.3236	7.50546	7.07961	6.76986	7.25225	7.17012	7.06928	7.71479	7.13583	7.2917	7.27644	7.07179	7.07488	7.21537	7.47428	7.67	7.32744	7.53933	6.99216	6.76141	5.6545	6.6632	6.30231	6.40726	6.86222	6.94779	7.26335	6.89076	6.42042	6.51676	7.71157	7.37051	8.04138	7.58154	7.49884	7.23058	7.27086	7.41124	7.0566	6.62773	7.51989	7.20696	7.12093	7.29789	7.24425
'10204_at'	'YLR130C'	'ZRT2'		8.03041	8.88285	8.30075	8.37166	8.22519	8.10394	8.10476	7.79668	8.43255	8.5686	8.58876	8.26876	8.72434	8.4661	8.13122	8.62256	8.69769	8.6921	8.98134	7.95121	8.11623	9.76223	7.80416	7.65436	8.01803	8.30482	8.55778	8.31967	8.54762	7.95599	8.06005	9.2371	9.49333	9.42432	9.72176	9.74996	9.39131	8.9029	8.93347	8.90283	8.92139	9.51159	9.0133	8.69003	7.15105	8.94488
'10205_at'	'YLR131C'	'ACE2'		7.55103	7.23721	7.71531	7.3103	6.57747	7.52512	7.1813	7.16344	6.77001	7.10884	7.06821	7.13876	7.29187	6.97687	7.52409	7.49249	7.41185	7.10185	6.33067	7.06342	7.13951	6.74409	6.76276	6.95701	7.15927	6.93756	7.21761	6.83917	7.09039	7.17514	6.91077	7.0068	6.86249	6.79688	6.5908	7.04568	7.193	6.4015	6.84085	6.8348	6.73202	7.54429	7.23222	7.82224	6.99185	7.88319
'10206_at'	'YLR132C'	'---'		7.20664	7.09422	7.31402	7.02843	7.09042	7.19037	7.22181	7.16018	6.43832	6.96703	6.90837	6.72059	7.34707	6.90905	7.36771	7.44353	7.23406	7.14495	8.06961	7.28879	7.424	7.7351	7.58094	7.77355	7.69656	6.93313	7.43081	7.40947	7.44331	7.2442	7.28888	7.54676	7.69007	7.55735	7.67035	7.82014	7.61648	7.50552	7.68029	7.2549	7.37989	7.84767	7.48327	7.30441	6.92186	7.14477
'10207_at'	'YLR133W'	'CKI1'		8.17018	8.16319	8.46503	7.92323	8.27753	8.07394	7.86999	7.90781	8.17165	8.29522	8.25125	8.11542	8.01393	7.85289	8.21015	8.51515	8.02441	8.39118	7.88684	8.70577	8.77139	7.14507	8.20369	8.47919	8.45213	7.97548	7.88854	7.74942	8.00156	8.43918	8.48852	7.87767	7.99565	7.96392	7.94533	8.66657	8.32558	7.39496	8.02819	7.91606	7.0933	8.16887	7.97023	8.99201	8.60013	9.29643
'10208_at'	'YLR134W'	'PDC5'		7.50511	10.4746	8.97749	7.67022	10.423	8.08034	7.58052	7.33351	7.32601	7.40475	7.19704	8.00019	7.60068	9.99446	7.43781	7.37618	7.47254	7.17472	7.05544	8.60068	8.3429	6.47267	7.40752	7.58037	7.39995	6.95885	7.04215	6.97369	7.22503	9.4407	9.61213	7.01343	7.48332	7.29797	7.40539	12.0033	12.161	7.33955	7.45158	11.9984	6.87029	8.11812	7.96857	11.4563	8.73745	12.1082
'10209_at'	'YLR135W'	'SLX4'		6.55603	6.21657	7.19058	6.65808	6.39764	6.58873	6.34491	6.15973	6.18501	6.38368	6.17903	6.23623	6.27944	6.00062	6.46388	6.88613	6.50523	6.33086	6.05195	5.95921	6.07477	6.82891	6.01026	6.0521	6.00692	5.82299	5.72493	5.96454	5.93975	5.96293	6.15863	6.08962	5.8556	5.872	5.92943	5.54797	6.01014	5.64537	5.68731	5.90849	5.68877	6.16229	5.79449	6.57208	6.15405	6.16208
'10210_at'	'YLR136C'	'TIS11'		4.40752	6.18398	5.0431	6.10441	6.19574	3.79206	5.76939	4.01549	5.08815	4.63216	4.8322	4.0027	6.32488	5.70874	4.55099	6.31879	5.72242	6.20608	6.63299	6.6644	6.79432	6.51097	4.89407	5.52392	5.09827	5.50993	4.16022	4.24886	4.44125	5.92476	6.0413	3.77614	3.2987	3.38762	3.43919	3.79868	3.93725	6.60439	7.00044	3.3836	3.7263	4.36596	4.42698	4.58756	6.75514	4.58516
'10211_at'	'YLR137W'	'---'		7.02296	6.26093	6.80757	6.89094	6.58286	6.09854	6.4144	6.42124	6.61423	6.4745	6.47313	6.36028	6.69592	6.50777	6.42292	6.53656	6.35422	6.40357	7.30287	7.30981	7.33594	7.49675	6.35866	6.86328	6.5798	6.1743	6.72883	6.66845	6.76884	6.22534	6.54226	6.50394	6.08706	6.29734	6.39423	7.19342	7.08306	7.30938	7.68615	6.99158	6.84867	7.23821	7.37332	6.8883	7.24842	7.07102
'10212_at'	'YLR138W'	'NHA1'		6.87082	6.8912	7.08392	6.82136	6.78067	6.65719	6.44665	6.52483	7.26363	7.16525	7.08865	6.86223	6.60219	6.90788	6.71787	7.32351	7.16862	7.1529	7.98343	7.26509	7.1975	7.51812	7.11771	7.46601	7.40065	7.17644	7.05777	6.80131	6.97166	7.20255	7.12716	7.31168	6.85337	7.16757	7.17133	7.3697	7.42619	7.18072	7.20772	7.53253	7.3783	7.72792	7.7183	7.60768	7.26155	7.67056
'10213_at'	'YLR139C'	'SLS1'		6.41012	5.69793	6.23898	5.89276	5.60585	5.66044	5.98727	5.89619	5.09363	5.11589	4.77349	5.91486	6.07218	6.30118	5.94876	6.13928	5.84568	5.80318	4.84634	5.98377	5.79799	4.95743	5.40487	5.03884	5.84059	5.76733	6.10765	5.86169	5.64874	5.29694	5.43561	5.99967	5.70895	5.95725	6.12805	5.40449	5.72583	5.81732	6.66404	5.43826	5.9521	5.3186	5.35114	6.058	5.08878	6.13628
'10214_at'	'YLR140W'	'---'		6.29677	5.82381	5.94496	5.64112	6.06673	5.86157	5.51799	5.74465	5.65343	5.60989	5.58544	5.5323	5.43326	6.02833	6.10297	4.97857	5.89836	5.5299	5.94912	7.02343	6.41454	6.30793	5.87317	6.32919	5.95058	5.55782	5.64337	5.79261	6.36107	5.27893	5.38624	6.1837	6.14507	6.70551	6.24192	6.09771	5.83234	5.37761	5.76602	5.55664	5.95585	4.77605	5.42639	6.29499	6.78326	6.29327
'10215_at'	'YLR096W'	'KIN2'		7.63509	7.88725	8.08371	7.7548	7.33845	7.65395	7.82025	7.72597	7.76486	7.30263	7.18775	7.36498	7.50367	7.83821	7.68078	7.73754	7.86461	7.89901	8.12923	7.70122	7.45529	7.65025	7.50416	7.4888	7.68978	7.51382	7.21201	7.49709	7.24392	7.59027	7.63008	7.80814	7.27802	7.63704	7.18695	7.96484	8.00219	7.51576	7.55011	7.95829	7.39499	8.08019	7.93657	8.23783	8.061	8.08333
'10216_at'	'YLR097C'	'HRT3'		6.27772	6.81811	7.0985	6.78573	6.19318	6.6153	7.02357	6.40537	7.16736	6.68582	6.82459	6.55369	6.98066	6.61838	6.67537	6.85738	7.01505	7.07171	7.60056	6.79825	6.3038	8.38631	6.30752	6.21918	6.08097	6.61299	6.49585	6.65178	6.41576	7.12326	7.20345	6.78298	6.68123	6.96416	6.84753	7.70914	7.48952	6.96894	7.05388	7.60807	7.11167	7.51336	7.18236	7.49567	6.52737	7.11115
'10217_at'	'YLR098C'	'CHA4'		5.59756	5.45951	6.19753	5.51134	5.50547	5.71207	5.71138	5.47289	5.82668	5.77228	5.81041	5.65156	5.72585	5.39834	5.63143	6.45832	5.91872	6.44444	6.11659	5.71745	5.74735	7.24491	5.68739	5.76655	5.71161	5.69796	5.61894	5.50001	5.46841	5.53742	5.68806	6.10885	6.0807	6.15792	6.0315	6.07159	6.03617	5.69146	5.87339	5.72057	5.67921	6.27588	5.92229	5.81078	5.40969	5.72384
'10218_at'	'YLR099C'	'ICT1'		9.22474	10.6617	9.2619	9.46141	10.2215	9.20679	9.35438	9.13297	9.0735	8.96995	9.13705	8.74851	9.4681	10.3993	9.30685	9.62148	9.6173	9.59107	9.70433	8.77516	8.68806	10.2115	9.06039	9.24053	9.29314	9.53076	8.88751	8.88534	9.20256	10.4311	10.3417	9.89752	9.77972	9.34086	9.6745	10.4391	10.268	9.61833	9.75967	10.0372	10.0849	11.02	10.861	9.88834	8.21948	9.7911
'10219_at'	'YLR100W'	'ERG27'		9.83054	10.5408	9.9921	10.1	10.5439	9.64147	10.0736	9.47908	10.0066	10.2739	10.1633	9.60454	10.019	10.421	9.76431	10.5123	10.1512	10.1149	10.8824	9.90695	9.86059	10.5558	9.46665	9.72645	9.59535	9.8021	9.66486	9.73155	9.79426	10.0024	9.95241	10.1492	10.4653	10.0947	10.3638	10.5088	10.2131	10.4019	10.4286	10.1376	10.4914	11.0176	10.7851	9.67865	9.78531	9.5619
'10220_at'	'YLR101C'	'---'		5.4455	5.53269	5.93938	5.81661	6.02228	5.4473	5.84857	5.5142	5.07624	5.72997	5.32462	5.26345	5.48682	5.32857	5.77813	5.11866	4.99457	5.32194	7.50224	5.22023	5.32495	5.79747	4.94395	4.92279	4.85211	5.04393	5.22158	5.7132	6.17935	5.20062	5.60206	6.288	6.27195	6.265	6.54329	6.05677	6.79708	6.83249	6.44796	6.83028	7.6984	5.47862	5.91103	5.32589	5.46096	4.92493
'10221_at'	'YLR102C'	'APC9'		6.03407	6.37183	6.84536	5.91922	6.48836	6.3362	5.87093	5.77056	6.41742	6.38529	6.53676	6.2069	6.02228	6.29207	6.45211	6.88739	6.68848	6.49861	6.60648	6.5516	6.52254	8.11921	6.35337	6.56708	6.41367	6.70807	6.11065	6.0934	5.99343	6.56522	6.63369	5.71702	5.59741	5.59534	5.3422	6.1809	5.7185	5.62803	5.89585	5.61693	5.6382	5.87153	6.0625	6.39401	6.12187	6.53536
'10222_at'	'YLR103C'	'CDC45'		7.4655	7.29303	7.85543	7.48564	7.27738	7.50869	7.14667	7.27615	7.96142	7.84055	7.76847	7.47609	7.28736	6.95281	7.60856	7.89722	7.7095	7.67211	8.14578	7.5124	7.47353	5.53175	6.92898	7.06494	7.18297	7.11478	7.48332	7.22489	7.1282	7.2955	7.34911	7.66734	7.69548	7.69034	8.00527	7.77788	7.78101	7.41312	7.55683	7.6895	7.47359	8.0189	7.68609	7.35401	7.48123	7.72418
'10223_at'	'YLR104W'	'---'		7.77212	8.50894	8.43034	8.50612	8.3719	7.80981	8.65072	7.84295	8.27964	8.09911	7.92645	7.99907	8.42945	8.79522	8.11908	7.96322	7.9751	8.05092	9.17628	8.31364	8.09618	8.99126	7.82703	8.18101	8.0573	8.07955	8.37519	8.17984	8.49672	8.08269	8.15043	8.02172	8.63727	8.824	8.63549	8.74936	8.70576	9.16172	9.11687	8.76293	8.96992	8.68484	8.73511	7.72551	7.64461	7.84381
'10224_at'	'YLR105C'	'SEN2'		7.61147	7.60654	7.93154	7.58077	7.19334	7.59987	7.4559	7.63248	8.20569	7.86072	7.98218	7.79473	7.52261	7.47088	7.89143	7.87809	8.14198	7.6392	8.66598	7.5833	7.37203	9.25903	7.38562	7.67703	7.46809	7.64155	8.03471	8.1786	7.77673	7.38515	7.64596	8.2349	8.16137	8.60684	8.49087	8.16569	7.95	8.35994	8.48844	7.92767	8.39963	8.40228	8.27032	7.31684	7.20358	7.4969
'10225_at'	'YLR106C'	'MDN1'		5.87319	6.02155	6.33405	5.91471	6.14236	6.12775	6.02794	5.89791	6.15997	6.07229	6.08703	7.07836	6.31821	6.28468	6.21487	7.03859	6.72287	6.16386	6.70467	7.24279	7.57923	5.96135	7.38861	7.74694	7.47028	6.94192	6.69623	6.42047	6.57278	6.82801	6.80259	6.64371	6.22493	6.13937	6.54341	6.53824	6.77073	6.84182	6.72964	6.93438	7.32788	6.46532	6.34005	7.36749	7.13587	7.02001
'10226_at'	'YLR107W'	'REX3'		5.90359	6.54713	6.62139	6.46756	6.51055	5.97545	6.48556	6.05564	6.85462	6.74285	6.74116	6.47226	6.34342	6.54662	6.16945	6.6059	6.58374	6.41304	8.22137	7.02049	6.85429	7.87851	6.40776	6.44571	6.35705	6.51982	6.25977	5.89455	6.18017	6.9743	6.98845	6.9776	6.82021	6.90321	6.82491	7.84979	7.3437	7.68843	7.42386	7.4086	7.41483	7.22483	6.9015	6.99195	6.69742	6.88064
'10227_at'	'YLR108C'	'---'		5.30245	6.79354	5.0212	5.66436	6.3419	4.57583	5.36619	4.77723	4.78852	4.82564	4.32434	4.59391	5.39705	6.43686	5.45742	5.37714	5.62563	5.56606	5.35495	7.99793	8.04459	8.46056	5.74969	5.82306	6.07024	5.41129	4.95916	4.91116	4.66669	5.79936	5.99294	4.90921	3.97189	3.98547	4.08379	6.87355	6.64577	4.65019	4.53392	6.4393	4.26106	5.59631	5.32226	7.64835	7.92316	7.38197
'10228_at'	'YLR109W'	'AHP1'		11.3404	11.8163	10.4665	11.4544	11.3951	10.007	11.5339	11.0016	9.61582	9.66831	9.39506	9.99809	11.7523	11.5968	10.9949	11.2375	11.1104	11.2417	9.36418	11.9589	11.9656	12.2659	11.2308	11.7287	11.5115	11.1847	11.0672	10.8822	11.1724	11.6486	11.4929	10.8647	9.32641	8.54909	8.81675	11.4374	11.2797	9.02073	9.94153	11.0722	8.83944	11.4958	11.4328	11.8637	11.7326	11.1795
'10229_at'	'YLR110C'	'CCW12'		14.3461	14.2079	14.2528	14.2409	14.1281	14.2212	14.2729	14.2376	14.0887	14.205	13.8367	14.2045	14.2234	14.2454	14.2289	14.1526	14.1318	14.1686	14.0695	14.3364	14.3617	14.1788	14.2982	14.3392	14.3329	14.1455	14.163	14.1004	14.1673	14.2167	14.114	14.1484	14.1609	14.1232	14.1913	14.1133	14.2809	14.3329	14.2884	14.2098	14.2841	14.0886	14.2794	14.3284	14.2711	14.2736
'10230_at'	'YLR111W'	'---'		5.6765	5.52903	5.57565	5.88132	5.67717	5.35879	5.42383	5.68698	4.78075	5.20755	4.67967	5.21309	5.52398	5.49506	5.80375	5.43702	5.90629	5.61429	4.76769	4.93539	4.71862	5.92704	4.65637	5.31615	4.68612	5.26469	5.36285	5.77822	5.75661	4.84986	5.43651	5.66894	5.65856	5.85241	6.08616	5.32902	5.64797	5.49984	5.82409	5.87888	5.64682	5.37189	5.50274	4.72151	4.36344	4.7141
'10231_at'	'YLR112W'	'---'		6.87194	6.45222	6.51601	7.17908	6.85764	6.75013	6.9045	6.51146	6.27921	6.42902	6.23081	6.7389	7.26824	6.40046	6.72124	5.95376	6.60797	6.3322	7.08287	8.00013	7.71748	6.61478	6.59162	6.64718	6.41986	6.48419	7.13101	7.07925	7.31846	6.32725	6.56797	7.1128	7.22054	7.5117	7.26558	7.76887	7.95836	7.37986	7.70568	7.62521	7.34126	6.99952	7.15044	7.05428	7.40126	7.20092
'10232_at'	'YLR113W'	'HOG1'		9.76416	9.8048	9.44522	9.71738	9.84396	9.6271	9.54719	9.34851	9.36581	9.31355	9.52331	9.85934	9.8858	9.91985	9.60032	9.92551	9.8582	9.7557	9.71569	9.89283	9.68775	8.85865	9.20694	9.17876	9.34655	9.31275	9.53086	9.49425	9.32889	9.34943	9.11378	10.0955	10.3527	10.1573	10.2237	10.0045	9.51074	9.90199	10.2906	9.16292	9.46077	9.86766	10.0436	9.2923	9.68977	9.56207
'10233_at'	'YLR114C'	'---'		5.0402	4.75936	4.96873	4.7744	4.64777	5.0836	4.69499	4.76757	4.85429	4.82292	4.82935	5.00532	4.83076	4.74634	5.12756	5.63648	5.02296	5.03422	4.92346	5.35023	5.11605	4.64305	4.72707	4.93361	4.87892	4.56953	4.72259	4.54462	4.2599	4.73941	4.52059	5.24421	5.28544	5.36037	5.11723	5.37831	4.93403	4.86489	4.60445	4.80443	4.41961	5.01675	5.02912	5.16691	5.09075	4.97054
'10234_at'	'YLR115W'	'CFT2'		6.85618	7.11701	6.4145	6.8209	7.2235	6.97181	6.86329	6.79383	6.73127	6.48497	6.64051	6.66119	6.73856	7.20762	7.12166	7.42552	7.03502	6.98523	6.73233	7.1312	7.16531	6.9034	6.97464	7.24891	7.13461	6.59549	6.5086	6.62475	6.76009	6.61636	6.70105	6.64329	6.58518	6.71891	6.57306	6.60657	6.59939	6.75969	7.09283	6.3461	6.78566	6.63868	6.78634	6.84735	7.07226	7.35292
'10235_at'	'YLR116W'	'MSL5'		7.48619	7.23886	6.86591	7.17171	7.34404	7.01023	6.84284	7.1155	6.22525	6.04714	5.85353	6.63303	6.96143	7.22664	7.18117	5.68316	6.95444	6.61497	5.1549	7.10786	7.06054	6.61614	6.38031	6.59387	6.73749	6.29901	6.09846	6.35333	5.85803	6.0632	6.28693	6.01718	6.08168	6.20551	6.3252	5.88208	5.87257	5.91841	6.34048	5.58886	5.84055	6.14507	6.25984	6.93849	6.7454	7.18094
'10236_at'	'YLR117C'	'CLF1'		4.48656	4.83241	4.95906	4.76504	4.74317	4.96447	4.99058	4.81767	5.14419	4.90081	4.83422	4.82825	4.79388	5.01269	5.28884	5.62801	4.86515	5.28453	5.52353	5.23952	5.24964	6.67804	5.19517	5.22165	5.20009	4.92839	4.36189	4.2955	4.4164	4.65406	5.05877	4.97351	4.92181	4.90676	4.8263	4.93778	4.87368	4.97828	4.90939	4.82419	5.03853	5.13475	4.97848	5.12487	4.73722	5.02593
'10237_at'	'YLR118C'	'---'		7.28608	6.67172	6.93074	7.20367	6.81005	7.12876	7.12741	7.02925	6.84826	6.83484	6.78232	7.25706	7.30548	6.87796	6.96245	7.01235	7.32225	6.90398	7.56946	7.48102	7.3269	8.43744	7.0613	7.08812	7.2017	6.88869	7.27683	7.1639	7.0362	7.52036	7.52233	6.9027	6.97275	7.11118	6.8879	7.40239	7.144	6.8381	6.96709	6.96989	6.83651	7.476	7.35812	7.5473	7.27605	7.51028
'10238_at'	'YLR074C'	'BUD20'		8.06222	8.97078	8.49252	8.76764	8.67409	8.41605	8.68968	8.02636	7.8395	7.91824	7.83671	8.62742	8.72318	8.7902	8.11385	8.3705	8.434	8.45577	7.68884	8.58926	8.77782	8.11698	7.77237	8.14498	7.97948	8.34941	8.87072	8.53244	8.28445	8.11627	8.01893	7.80357	8.23765	8.37163	8.48835	8.51319	8.00023	7.97258	8.0889	7.99925	8.03936	7.82657	7.84429	7.8845	8.31134	8.77846
'10239_at'	'YLR075W'	'RPL10'		12.6363	12.7311	12.6596	12.7044	12.4021	12.5001	12.5816	12.4412	12.7037	12.4948	12.1037	12.5248	12.5666	12.4012	12.5345	12.6703	12.5976	12.715	12.985	12.8232	12.8031	12.3511	12.6866	12.848	12.6488	12.4714	12.5707	12.6123	12.5666	12.4159	12.3486	12.8809	12.929	12.8456	13.0809	12.9743	12.9088	13.151	13.0155	12.937	13.0941	12.6307	12.7692	12.5931	12.8392	12.5716
'10240_at'	'YLR076C'	'---'		5.79671	5.43654	6.08206	5.58492	5.69852	5.42195	5.53564	5.59007	5.04297	4.76002	4.9614	4.71329	4.97138	4.72193	5.95644	5.89821	6.03344	6.30941	6.14189	5.29474	5.04097	7.15631	4.66446	5.03329	4.83566	4.85978	4.83907	5.38637	6.0373	4.99004	5.47435	7.25472	7.35093	7.06564	7.28554	5.57184	6.63434	6.57415	6.18969	6.83807	6.98556	5.8452	6.57662	5.60677	5.62118	5.26181
'10241_at'	'YLR077W'	'---'		7.73357	8.1385	8.35993	8.2766	7.93401	8.53614	8.13923	7.86062	8.3224	8.27724	7.81059	8.46125	7.94098	7.97694	8.18157	8.95262	8.49531	8.58812	8.6653	7.66941	7.67528	8.94164	8.14923	8.23516	8.2711	8.28543	7.68076	7.65052	7.54417	8.13801	8.18349	9.00861	8.81588	8.89921	8.70796	8.46518	8.46966	8.84532	8.88035	8.41389	8.62053	8.32266	8.66679	7.92115	7.70743	7.87132
'10242_at'	'YLR078C'	'BOS1'		7.42603	7.62838	7.98865	7.87758	7.51844	7.57911	8.00047	7.61859	7.82811	7.4199	7.533	8.04088	7.78077	7.78316	7.86856	8.04376	7.65662	7.89993	8.79785	8.00376	7.85848	9.19907	7.54935	7.69459	7.76792	7.86051	7.77664	7.63835	7.63784	8.01107	7.75605	8.21405	8.67255	8.50813	8.51554	8.8996	8.58138	8.75048	8.37037	8.68102	8.59731	8.66601	8.75205	7.84031	7.73745	7.71973
'10243_at'	'YLR079W'	'SIC1'		8.24784	8.48029	8.65184	8.36131	8.56883	8.56834	8.29481	8.28065	8.18128	7.91605	8.11369	8.81452	8.20928	8.62944	8.45712	8.57403	8.47793	8.27839	8.77578	8.50579	8.49113	9.00882	8.20309	8.14512	8.36326	8.04349	7.88761	7.93591	8.10301	8.48314	8.30575	8.23445	8.13771	8.08995	7.98399	8.51515	8.68604	8.43779	8.30131	8.58789	8.11954	8.31624	8.08039	8.74159	8.4347	8.89551
'10244_at'	'YLR080W'	'EMP46'		5.58474	5.16494	5.12521	5.17838	5.1523	5.0642	5.03222	5.32183	5.25574	5.65701	5.53493	5.2176	5.03425	4.9509	5.4847	6.01327	5.82941	5.92787	6.32974	5.2695	5.13833	8.07307	5.5788	5.89261	5.80282	5.68549	5.27073	5.52387	4.90228	5.87942	5.82791	5.76074	5.13622	5.12162	4.9376	5.75198	5.56248	5.49676	5.58907	5.67547	5.36141	5.74312	5.80987	5.98858	5.1388	5.69969
'10245_at'	'YLR081W'	'GAL2'		5.27074	5.29717	5.3518	5.41115	5.6831	5.50384	5.14608	5.29323	4.97047	5.17726	4.91543	5.07345	4.96851	4.93421	5.71694	4.88946	5.49911	5.17189	12.5236	5.06174	4.72084	9.49852	4.85055	5.24912	4.97578	4.85995	5.12139	5.60494	5.5725	4.83647	5.37681	4.86694	5.01442	5.0902	5.69952	4.85078	5.05029	5.38193	5.56625	5.08042	5.45961	5.18734	5.07596	4.56788	5.29383	4.53604
'10246_at'	'YLR082C'	'SRL2'		4.86414	4.27025	4.91422	5.30779	4.64272	5.37998	5.19675	5.15814	5.61569	5.39067	5.54672	5.03956	5.16702	4.62118	5.26413	5.47245	5.54269	5.2017	5.89462	5.7729	5.43	6.46202	5.07207	5.31999	5.24498	5.35053	4.59737	5.06909	4.76478	5.4673	5.81048	5.90681	6.13236	5.85654	5.9405	6.02761	5.92832	5.43988	5.51002	5.73453	5.42025	5.63583	5.77065	5.41375	5.42993	5.50728
'10247_at'	'YLR083C'	'EMP70'		9.66706	8.94094	9.19322	9.15547	8.57957	9.06687	9.58489	9.42002	9.46985	9.03452	9.35643	9.2227	9.29122	8.97558	9.30701	9.28151	9.5081	9.21877	8.95479	9.2726	9.12111	7.26104	9.00869	8.9316	8.81429	8.57544	9.25656	9.6919	9.25604	8.57401	8.86916	8.91284	8.74007	8.87512	8.8806	9.04804	9.08998	8.65473	8.69158	8.68438	8.26645	9.38394	9.05484	8.70283	8.94939	8.97801
'10248_at'	'YLR084C'	'RAX2'		9.07642	7.96118	9.18996	8.63362	8.18071	9.25715	8.44563	9.09784	8.262	8.51867	8.45789	9.24024	8.38344	8.08176	9.14486	8.46743	8.69133	8.43803	7.79258	7.17503	7.12666	6.49056	7.42407	7.6463	7.74966	8.78797	7.76223	8.08608	7.92127	7.694	7.60692	8.13297	7.61309	7.9441	7.85308	7.526	7.70405	7.43023	7.59102	7.73344	7.51138	7.95412	7.96006	7.30409	7.66339	7.64308
'10249_at'	'YLR085C'	'ARP6'		7.37165	7.02886	7.16099	7.61366	7.30476	7.23807	7.34715	7.0775	7.32619	7.24495	7.31536	7.06094	7.3568	7.03969	7.0453	6.94729	7.62298	7.47475	8.37193	8.0044	7.8889	8.95241	7.57817	7.53079	7.63154	7.29353	6.96348	7.03778	7.00295	7.56405	7.64772	7.90297	7.7317	7.88547	7.78756	8.26598	7.90408	7.589	7.85836	7.80327	7.90139	8.08242	8.0934	7.88108	7.89077	7.84932
'10250_at'	'YLR086W'	'SMC4'		4.42279	4.62694	4.57639	4.59405	5.07476	4.67655	4.769	4.52468	4.89913	4.74942	4.80963	4.94432	4.69946	4.94082	4.73209	5.06648	4.79553	4.8385	4.75592	5.1365	4.68499	4.64647	4.76591	4.73429	4.76003	4.57961	4.41598	4.47974	4.27373	4.84417	4.57219	4.86912	4.46612	4.73365	4.58542	4.78822	4.84571	4.46071	4.76754	4.85165	4.57323	4.97625	4.73998	4.85966	4.81324	4.76122
'10251_at'	'YLR087C'	'CSF1'		6.704	6.24571	6.1191	6.02348	6.51931	6.4883	6.81882	6.71461	6.90809	5.87244	6.1748	6.47925	6.33293	6.84414	6.41088	6.32229	6.38386	5.81832	6.05693	6.43913	6.04603	6.35717	6.45197	6.49929	6.68166	6.01612	5.90076	6.03377	5.56218	6.24305	6.0089	5.28442	5.2418	5.14632	5.25983	5.95697	5.79128	5.56955	5.85821	5.75543	5.66998	5.55718	5.50233	7.07816	6.38471	6.54906
'10252_at'	'YLR088W'	'GAA1'		8.29661	8.03655	8.43897	8.13798	8.1793	8.14271	7.94265	8.60109	8.68493	8.15069	8.56615	8.09689	7.97292	8.30409	8.33128	8.14302	8.06231	8.16691	8.64654	8.51803	8.14907	8.81919	8.07833	8.18516	8.20277	7.76408	8.16151	8.25794	7.78547	7.91123	8.03556	8.11085	7.54683	7.93439	7.58814	8.38206	8.20247	7.98843	7.92802	8.01281	8.01433	8.41287	8.14151	8.31431	8.44086	8.31866
'10253_at'	'YLR089C'	'---'		10.8172	12.0165	10.5497	10.7509	12.0415	10.2769	10.6177	10.7548	11.3327	11.1986	11.1496	10.2619	10.7796	12.2315	10.529	11.7649	11.8323	11.6542	10.7433	10.7554	10.3588	10.8528	10.2334	10.5319	10.4219	11.1108	10.9665	11.012	10.1179	9.66778	9.66879	11.2827	10.3209	10.707	10.2547	10.0203	9.99505	10.2689	10.3181	9.85679	10.0833	10.2118	10.2831	11.3449	10.4281	11.4713
'10254_at'	'YLR090W'	'XDJ1'		8.40483	8.32156	8.35736	8.40063	8.44143	8.06768	8.15699	8.56372	8.63996	8.53385	8.56233	8.17274	8.44526	8.70328	8.16052	8.71602	8.77626	8.87363	8.42124	8.46653	8.18154	8.68055	7.7885	8.07882	7.86084	8.36558	8.32232	8.05633	7.56558	6.94069	6.91422	9.54946	8.79052	9.08793	8.69993	7.84334	7.90382	8.59457	8.69443	8.01062	8.33922	8.0951	8.31389	8.45387	8.71244	8.15273
'10255_at'	'YLR091W'	'---'		6.04647	6.50975	5.81973	5.97258	6.45699	5.95697	5.98973	5.75775	5.89057	5.7657	5.87836	5.57208	5.98675	6.42164	5.71915	4.7867	5.54367	5.84379	5.93275	6.86388	6.36843	6.43814	6.12877	6.49361	6.19677	5.75962	5.7599	6.33956	5.7676	5.51143	5.72911	5.7075	5.69287	6.0374	5.75374	6.01849	5.85881	5.69679	5.96615	5.87918	5.85294	5.97519	6.02245	6.15088	6.60034	6.02418
'10256_at'	'YLR092W'	'SUL2'		9.95565	9.92545	10.2931	9.89879	9.8668	10.1825	9.84614	10.2504	10.1336	9.8111	9.45218	9.8997	10.0878	10.2787	9.98536	9.3168	9.6429	9.67783	9.38335	10.7178	10.8474	7.16731	9.26327	9.30154	9.63204	9.56744	9.40803	9.67647	9.33536	9.1791	8.90694	9.65494	9.60236	9.70301	9.38144	9.86663	9.72554	9.4848	9.8046	9.52125	9.43717	9.32198	9.6255	9.84284	11.1486	10.0188
'10257_at'	'YLR093C'	'NYV1'		7.78203	8.32671	8.83563	7.87681	7.87402	8.5631	8.36971	8.47328	9.33733	8.87548	8.84402	8.68629	8.2592	8.42665	8.2853	9.01381	8.79122	8.90414	9.76754	8.05418	7.70264	10.1144	8.51162	8.53943	8.50136	8.92665	8.30208	8.39441	7.75744	8.40001	8.16576	8.74035	8.53895	8.45154	8.32866	8.43146	7.96561	7.92908	8.1878	7.8282	7.73192	8.08452	8.11766	8.17386	8.06466	8.27306
'10258_at'	'YLR094C'	'GIS3'		7.74505	8.63907	7.86542	8.37565	8.30339	7.77836	8.06688	7.85225	7.36927	7.37861	7.2319	7.29627	8.19495	8.963	7.79102	8.03762	8.32343	8.23897	5.92374	6.86904	6.73675	7.14941	6.72812	7.22775	7.27496	8.23148	6.53481	6.94113	6.20822	6.61001	6.71995	7.28944	6.61038	6.70594	6.33041	6.36776	6.33841	6.49949	7.5122	6.24976	6.25867	6.02732	6.10633	7.28294	6.89439	7.45377
'10259_at'	'YLR095C'	'IOC2'		8.96314	8.7516	9.13115	9.08008	8.36903	9.01548	9.10154	8.90784	8.74241	8.72558	8.25393	8.75748	9.03021	8.85577	8.98839	9.46804	9.28437	9.27513	8.90164	9.20216	8.99014	8.20845	8.87524	9.07717	9.05773	8.94595	8.45399	8.93203	8.84762	8.88026	9.172	9.34257	8.57569	8.97487	8.69904	8.85585	8.97304	8.8783	8.78218	9.11308	9.11254	8.93363	9.04521	9.37062	9.13477	9.5423
'10260_at'	'YLR051C'	'---'		6.15701	6.83433	6.55695	7.06376	6.9604	7.01404	7.20404	6.6578	7.42441	7.40175	7.86344	7.15757	7.17496	7.1774	6.80105	7.43167	7.47568	7.4016	8.68402	7.26274	7.28134	6.39311	7.20588	7.1918	7.2423	7.50556	7.41844	7.09345	7.50862	7.46134	7.33062	7.55337	7.83891	7.84234	7.99385	8.04812	7.74382	7.8962	7.99274	7.77485	7.93059	7.46417	7.3139	6.75265	7.39147	7.39037
'10261_at'	'YLR052W'	'IES3'		6.12298	5.46961	5.90612	5.91887	5.61908	6.0517	6.17687	6.32501	5.99534	5.6651	5.67579	6.1454	6.11659	5.87233	6.06751	6.43248	6.3208	6.32119	6.39471	6.20717	6.08589	6.66572	6.19404	6.4136	6.38607	6.07406	5.98794	6.19786	5.72546	5.96769	6.16829	6.10628	5.92376	6.10876	5.75586	6.06752	5.70991	5.92885	5.80825	5.54883	5.81567	5.91372	5.92729	6.08782	6.0685	6.43896
'10262_at'	'YLR053C'	'---'		4.85347	6.04222	4.94554	5.99976	6.26076	5.1979	5.88645	5.09086	5.19967	4.81969	4.89117	5.40113	5.35397	6.24707	4.9087	5.67721	5.25137	5.14358	7.97984	5.27814	5.03912	9.97975	6.20068	6.50862	6.25196	5.94722	4.07176	4.39461	5.43162	7.0079	6.82902	4.61328	5.16653	5.07157	4.85509	8.80822	8.78797	7.21018	7.17616	8.91825	7.38107	6.41455	6.63901	8.39091	5.17771	8.28421
'10263_at'	'YLR054C'	'OSW2'		6.04833	4.94083	5.39965	5.44277	5.40696	5.12898	5.3745	5.92167	6.57365	5.89871	6.06626	5.12585	5.11285	4.97859	5.61903	6.24321	6.30618	6.03132	7.17352	5.03625	5.12422	6.74917	5.44996	5.79101	5.43389	6.21556	5.89106	5.78989	5.98037	6.28912	6.35392	6.15923	5.73251	5.98452	5.54911	4.62864	4.61387	6.12951	6.18415	4.51474	5.08966	5.88742	5.94614	5.11902	5.26086	5.46205
'10264_at'	'YLR055C'	'SPT8'		7.86221	7.84688	7.81734	7.94598	7.79138	7.6978	7.49386	7.92062	7.07541	6.76949	6.93907	7.45886	7.65423	7.83426	7.5918	7.52824	7.53929	7.5228	6.33153	8.13039	8.04602	7.03732	7.11089	7.72095	7.43055	7.21212	7.0957	7.15439	6.75689	7.12285	7.29472	7.5653	7.14233	7.25541	7.07328	7.52402	7.43331	7.04045	7.44158	7.16575	7.07785	7.26493	7.44986	8.00805	8.23171	8.20167
'10265_at'	'YLR056W'	'ERG3'		12.4795	12.6051	12.7255	12.7103	12.7391	12.4642	12.7808	12.5978	12.6145	12.1387	12.5635	12.4379	12.7516	12.7343	12.3717	12.3725	12.4802	12.5987	12.7432	12.0948	11.7675	11.4723	11.9197	12.1382	11.8534	12.2146	12.019	12.0469	12.0472	12.5864	12.4726	12.2576	12.148	12.1526	12.0488	12.0789	11.9163	11.7702	11.8053	11.8525	12.0619	12.5707	12.7414	11.9222	11.9106	12.1033
'10266_at'	'YLR057W'	'---'		6.03783	6.7541	6.71923	6.85003	6.7652	6.56668	6.59156	6.66338	6.88704	6.8651	6.86251	6.52161	6.77806	6.98822	6.53698	6.94538	7.03573	7.1353	7.25296	6.39336	6.1542	6.2146	6.45629	6.80307	6.67037	6.20438	6.4914	6.4484	5.8719	6.36639	6.38914	6.63108	6.58495	6.91144	6.44106	6.61106	6.56509	6.53581	6.7174	6.57027	6.55116	7.06029	7.19355	6.66095	6.66638	6.4236
'10267_at'	'YLR058C'	'SHM2'		10.3988	10.3634	10.1211	9.58848	10.517	9.424	9.86056	10.6227	10.292	10.1133	9.92366	9.57553	10.0919	10.8158	10.0923	9.85766	10.1152	9.98853	9.42333	9.66639	9.5612	7.61121	9.53696	9.75707	9.55098	9.33912	10.6202	10.5	10.0045	9.02329	8.74956	10.5506	10.5454	10.5912	10.409	10.0151	9.67709	9.50386	9.71686	9.37775	9.284	10.0504	10.0511	9.38622	9.58447	9.29907
'10268_at'	'YLR059C'	'REX2'		8.61934	7.78192	8.77951	8.5075	7.73003	8.63687	8.38153	8.83021	8.65689	8.19774	7.98084	8.91993	9.10489	8.44973	8.52015	8.41042	8.76874	8.61452	9.0161	9.34422	9.38696	8.96473	8.769	8.8815	9.01602	9.25395	9.00806	8.94072	8.6806	8.99643	8.79812	9.17381	8.73853	9.19345	8.77476	8.93452	9.12869	9.45366	9.31747	9.02615	9.7599	8.17482	8.49514	8.69322	9.13555	9.23741
'10269_at'	'YLR060W'	'FRS1'		11.4343	11.4547	11.7706	11.659	11.2294	11.596	11.614	11.6089	11.7642	11.7324	11.4361	11.7131	11.7638	11.8101	11.292	11.7005	11.8656	11.8471	12.0257	12.0374	11.7438	8.42197	11.2606	11.5175	11.2872	11.1795	11.5661	11.5015	11.2719	10.8807	10.805	12.0592	12.0518	12.3728	11.9513	11.9214	11.6303	11.7508	11.9108	11.5162	11.4795	12.231	12.0434	11.4166	12.0635	11.6654
'10270_at'	'YLR061W'	'RPL22A'		12.7966	12.5388	12.9675	12.805	12.2977	12.7796	12.8463	12.9529	12.7339	12.6593	12.5258	12.7877	12.787	12.8912	12.617	12.3166	12.4908	12.4936	12.9503	12.6737	12.5306	9.54174	12.5262	12.6153	12.5912	12.1936	12.8547	13.0035	12.8013	12.3407	11.9419	12.779	12.7719	12.9382	12.7118	12.9284	12.6938	12.8231	12.6942	12.5931	12.6682	12.813	12.7823	12.6863	12.8748	12.7754
'10271_at'	'YLR062C'	'BUD28'		5.90356	6.02521	5.91851	5.79936	5.70273	5.43777	5.61679	5.69793	5.26588	5.70965	5.35797	5.02658	5.36122	4.98317	6.05468	4.90829	5.28153	5.15451	6.49442	5.06511	4.85291	3.99144	4.91307	5.57786	4.66287	4.60282	4.97997	5.68758	6.81807	4.61392	5.17277	6.47026	6.31426	6.27148	6.24071	4.9116	5.72659	5.79222	5.516	6.115	6.2333	5.103	5.4792	5.71615	5.84979	5.20311
'10272_at'	'YLR063W'	'---'		4.94015	5.33064	4.6632	4.91954	5.07307	4.74786	4.8521	4.4457	4.59027	4.58807	4.31248	4.68717	5.29463	5.2755	4.54504	4.05146	4.7561	4.7551	4.35106	5.03042	4.77913	3.89606	4.59884	4.53411	4.60642	4.32896	4.75888	4.98983	4.66854	4.28181	4.18577	4.56095	4.69105	5.01188	4.76211	4.54477	4.40598	4.59571	4.83501	4.16872	4.1874	4.28534	4.48894	4.4652	5.15056	5.30335
'10273_at'	'YLR064W'	'---'		9.08853	9.43335	9.15381	8.77554	8.93318	9.10767	8.81974	8.75689	8.93881	8.72378	8.71935	8.80785	9.10789	9.21631	8.54514	9.18025	9.0186	9.01595	8.95594	8.92816	8.86362	10.8302	8.77565	8.54533	8.70226	9.00555	9.05964	8.83788	8.93744	8.94279	9.07119	9.22831	9.35688	9.55161	9.30411	9.1468	8.95867	8.85446	9.21088	8.67168	8.67758	9.43687	9.18174	9.08371	8.26791	9.02966
'10274_at'	'YLR065C'	'---'		9.29273	9.4679	9.89431	9.70393	9.26771	9.84731	9.68913	9.47666	9.95684	10.0758	9.96443	9.82329	9.76017	9.56634	9.61969	10.2052	9.34754	10.1586	10.8379	9.65573	9.52049	9.83295	9.59322	9.70275	9.7181	9.75224	10.5147	10.3355	10.5977	9.73548	9.62612	10.2402	10.8374	10.9733	10.8476	10.3135	10.2256	10.0052	10.3449	9.89417	9.85482	11.2797	10.892	9.29141	9.03532	9.75589
'10275_at'	'YLR066W'	'SPC3'		8.29307	8.0295	8.86888	8.41492	7.81001	8.49957	8.46898	8.13343	8.63747	8.8658	8.8384	8.4712	8.40415	8.15802	8.3733	8.89945	8.57825	8.45477	9.36639	8.24557	8.17319	9.05475	8.2468	8.01104	8.2741	8.15624	9.24241	8.86653	8.934	8.23253	8.03941	8.70286	9.05893	8.98682	8.99928	8.62734	8.76356	8.63638	8.14075	8.55563	8.70043	9.15033	8.78121	7.99977	7.39847	8.26328
'10276_at'	'YLR067C'	'PET309'		4.68026	5.00891	5.81684	5.10683	5.0182	5.38357	5.39696	4.82158	5.30847	5.46373	5.22171	5.49408	5.18472	4.83384	5.30817	5.55161	4.79999	4.73275	5.42481	5.00848	5.08018	5.07136	5.20679	5.0564	5.36956	4.80658	4.89407	4.93775	5.02999	4.82838	5.12468	5.14469	5.17822	5.00714	5.06741	4.96353	5.12693	5.58579	5.66979	5.02402	5.43064	4.86286	4.76028	5.34344	4.95858	5.38102
'10277_at'	'YLR068W'	'FYV7'		5.54132	6.09888	6.74862	6.45213	6.16272	6.23541	6.01233	5.8127	6.84918	6.81783	6.75143	6.61494	6.41837	6.14911	6.20976	6.27089	6.32823	6.37977	7.33704	5.82663	6.19236	4.92101	5.90736	6.25223	6.00812	6.35218	6.756	6.43597	6.57417	5.8249	5.80362	6.15613	6.63984	6.72576	6.72153	6.27505	6.38107	6.42932	6.41697	6.33951	6.45423	6.24133	6.17637	5.97054	6.06189	6.45513
'10278_at'	'YLR069C'	'MEF1'		8.08652	8.31571	8.87121	8.20831	8.28812	8.70798	8.30414	8.2195	8.36964	8.37961	8.33137	8.92516	8.46519	8.06399	8.68372	8.62742	8.62816	8.28551	9.53072	8.01527	8.14892	8.56845	8.25188	8.48606	8.5689	8.11918	8.00807	7.95457	6.62839	7.04931	7.22475	8.93519	8.90059	9.05441	8.82151	9.26342	8.82716	9.71262	10.0532	8.64823	9.84394	7.29029	7.23307	8.08276	7.67631	8.40177
'10279_at'	'YLR070C'	'XYL2'		6.28163	6.45077	5.99239	6.47918	6.41441	5.72093	6.01377	5.76531	5.98637	5.99951	5.88701	5.53012	6.50039	5.9944	6.14142	6.57659	6.4681	6.22708	7.91141	6.95054	6.87906	9.55224	7.29449	7.94683	7.62856	6.32302	5.98973	6.16412	5.8481	5.67789	6.07097	6.43086	6.03068	6.06502	6.08686	6.42727	6.30087	7.92787	7.96508	6.15294	8.29557	6.12445	6.22913	6.47962	7.00475	6.54238
'10280_at'	'YLR071C'	'RGR1'		9.30381	9.49451	9.59953	9.29258	9.39491	9.35734	9.26328	8.79672	9.36739	9.03668	9.25451	9.3222	9.38908	9.06191	9.03774	9.5955	9.29424	9.2919	7.91885	9.02939	9.17235	8.35991	8.91605	9.19423	8.97194	8.99711	8.9788	8.76818	8.66022	8.72892	8.79803	8.0256	7.90154	7.85506	8.01245	8.23526	8.06175	7.60383	8.12432	8.14224	7.7087	8.55656	8.20242	9.20614	9.11927	9.39464
'10281_at'	'YLR072W'	'---'		6.92847	7.08383	6.95339	7.14574	6.71483	6.80124	6.67837	6.72463	6.87205	6.67027	6.67045	6.88924	6.88901	6.86546	6.91869	7.10695	7.13837	7.00141	8.09019	7.30461	7.10486	8.8249	6.9702	7.38956	7.22032	7.25565	6.90935	6.81254	6.62945	7.04462	7.38898	8.09078	7.55507	7.81308	7.83415	7.5202	7.61808	7.79708	7.75428	7.78205	8.34457	8.14549	8.11713	6.77709	6.68474	7.25291
'10282_at'	'YLR073C'	'---'		7.79723	7.13084	7.56274	7.64726	7.03782	7.43151	7.45403	7.13687	6.96053	6.7329	6.70961	7.51477	7.6942	7.31971	7.17278	6.47548	7.45043	6.98475	6.19022	6.68862	6.74779	5.21553	6.97901	7.30889	7.02906	6.49881	7.21133	6.89752	6.86604	5.78062	6.2675	6.08178	6.41146	6.44484	6.70769	5.37014	5.53214	5.58261	5.42244	5.94201	5.37509	6.02426	5.9653	6.4223	6.73415	6.85951
'10283_at'	'YLR031W'	'---'		4.51244	5.10561	4.72936	4.61407	4.99087	4.36156	4.81446	4.18792	4.73762	4.29093	4.54382	4.38126	4.63362	4.28483	4.3147	4.54516	4.56279	4.67969	6.0154	4.07654	3.9406	5.82683	4.45718	4.65694	4.48066	4.49525	4.16097	4.5191	4.55388	4.79614	4.89029	5.09085	4.70768	4.87297	4.78815	5.34296	4.94937	4.2407	4.06935	4.91444	4.45846	5.18347	5.17583	5.10419	4.19405	4.66422
'10284_at'	'YLR032W'	'RAD5'		6.23525	6.97273	6.68447	6.64088	6.6262	6.38684	6.40936	6.05997	6.62386	6.67691	6.53118	6.16612	6.43968	6.26349	6.21699	5.89914	6.41738	6.37538	6.69923	6.36154	6.01522	6.19672	6.29559	6.2106	5.58476	6.20536	6.30578	6.35976	6.73695	6.18407	6.15542	6.40156	6.06945	6.47616	5.98088	6.46308	6.25849	6.58714	6.63407	6.4131	6.36059	6.18622	6.31246	6.87179	6.74556	6.73802
'10285_at'	'YLR033W'	'RSC58'		5.44814	6.08149	6.50296	6.32319	5.78296	6.01831	6.34521	5.68224	6.60367	6.4121	6.52188	6.1912	6.14448	5.92713	6.01363	6.7158	6.02221	6.59717	7.28048	6.08506	6.10429	7.35421	6.01075	5.98369	6.26015	6.04037	6.34316	5.87147	5.7514	6.32917	5.97775	6.74562	6.81205	7.03448	7.2055	7.22949	7.07486	6.6634	6.67522	7.03468	7.13496	7.12206	6.5097	6.32846	5.85709	6.3697
'10286_at'	'YLR034C'	'SMF3'		7.50417	7.57225	7.71949	7.74123	7.64735	7.86141	7.76682	7.02648	7.3972	7.60844	7.5661	7.41869	7.97074	7.23523	7.17205	7.82045	7.54209	7.77987	8.25582	7.34688	7.39118	9.12914	7.05039	7.27212	7.21959	7.59177	7.55139	7.38587	7.52211	8.13161	8.25878	7.80527	8.24759	8.21752	8.37995	9.18717	8.97632	8.62426	8.91709	8.69361	8.05575	8.3172	8.50952	7.6715	7.19763	7.86075
'10287_at'	'YLR035C'	'MLH2'		5.33512	5.43898	6.19131	5.46159	5.33236	5.429	5.4376	5.40218	5.42709	5.73514	5.26852	5.54168	5.62478	5.45437	5.30158	6.01638	5.51007	5.64943	5.44933	5.80215	5.58147	6.00792	5.40492	5.59787	5.66489	5.34288	5.18847	5.00756	5.03633	5.38213	5.30954	4.89098	5.0117	4.7849	4.73248	4.95327	5.02484	4.47612	5.01273	4.64161	4.60095	4.85782	4.66022	5.94343	5.69479	6.10498
'10288_at'	'YLR036C'	'---'		5.13465	4.40828	5.39106	5.48341	4.91003	5.14934	4.92245	4.44184	5.01377	5.22651	5.30007	5.03604	5.2599	4.60863	4.53254	5.4265	4.58922	4.92631	6.32281	4.92265	4.91617	5.97787	4.75503	5.08991	5.05208	5.08746	5.42572	5.07337	5.28891	4.34745	4.56599	5.17775	5.51862	5.29598	5.53927	4.93179	4.82178	6.05568	6.2	4.5114	6.27925	4.77671	4.6494	4.46228	4.66601	4.64439
'10289_f_at'	'YLR037C'	'DAN2'		9.56536	11.4112	9.58643	9.14819	11.5643	10.8578	9.19335	9.1852	10.752	10.2644	10.5631	9.44119	10.0094	10.7568	9.61767	10.3482	9.90888	10.2704	8.8111	7.16596	7.13203	9.70094	7.93245	8.39573	7.98736	9.71428	9.21488	8.96707	8.72522	8.80635	8.72275	9.73649	9.31421	9.13624	9.45699	8.37709	8.09078	8.02596	8.33191	7.84412	8.31785	9.7986	9.83565	7.5934	7.13128	7.85018
'10290_at'	'YLR038C'	'COX12'		9.78365	10.6482	11.1148	10.9241	10.537	10.8382	11.0934	9.99497	11.2204	11.1129	11.2157	11.1568	10.8899	10.4059	10.4583	11.5355	11.3331	11.3389	12.408	11.7207	11.6454	12.6182	11.8626	12.1426	11.8722	11.2196	10.0024	9.97457	9.32647	9.7172	9.69927	10.3657	10.7006	10.4784	10.4119	12.1015	12.055	12.5907	12.542	11.9864	12.4829	9.33505	8.85271	11.5162	11.5994	11.7038
'10291_at'	'YLR039C'	'RIC1'		4.04445	4.23507	4.44972	4.33782	4.17961	4.22294	4.32076	4.13772	4.78307	4.34816	4.33551	4.24675	4.19928	4.19198	4.32818	4.93372	4.35295	4.48926	4.9632	4.28768	4.2475	4.90987	4.48579	4.70798	4.49413	4.08866	4.00759	3.88527	3.84748	3.97521	4.19152	4.27826	4.10877	3.9994	3.88235	4.49065	4.57309	4.66141	4.80666	4.40081	4.85409	4.48871	4.30093	4.65775	4.04002	4.38821
'10292_at'	'YLR040C'	'---'		5.67963	3.53815	6.17758	5.52919	4.28388	5.29493	5.34951	5.24501	5.20776	5.47405	5.07194	5.58669	5.21584	4.01416	5.41003	6.10313	5.89169	5.79314	5.04566	4.04497	4.40106	5.12179	4.97252	5.30273	5.02122	5.72097	5.25709	5.64694	5.5131	5.81911	6.35621	5.76008	5.11143	5.30173	5.31559	4.20732	4.62461	5.11909	5.58696	4.52258	4.82895	5.73446	5.66855	5.0234	4.15372	5.0248
'10293_at'	'YLR041W'	'---'		3.49065	3.00949	3.84713	3.3667	3.44011	3.06874	3.08115	3.17905	3.38408	3.35015	3.59076	3.28213	3.37796	3.11466	3.22546	3.28879	3.27921	3.5662	4.1646	2.82439	3.16464	4.80744	2.9992	3.40893	3.33045	3.01761	3.16883	3.48442	3.92181	2.97462	3.91726	3.55198	3.16353	3.63939	3.29882	3.1515	3.20801	3.44364	3.84998	3.03055	3.4107	2.99043	2.98826	3.34849	3.02558	3.31923
'10294_at'	'YLR042C'	'---'		7.8664	4.51163	8.92277	6.76077	5.12218	8.53234	6.93579	7.46748	6.76938	6.42596	6.48728	8.91307	6.91337	5.13824	7.95054	7.7185	7.76738	7.31339	6.36948	5.48838	5.39837	5.28838	6.88866	6.8813	6.98066	7.99848	6.53089	6.53612	6.46077	7.17876	7.09216	6.40746	6.74391	6.82177	6.7994	4.85583	4.99686	6.44102	5.83352	5.04381	6.07754	6.07591	6.33574	5.1933	4.99394	5.69904
'10295_at'	'YLR043C'	'TRX1'		11.7082	11.1093	11.2523	11.3786	10.7725	10.9458	11.7478	11.4406	11.641	11.6874	11.5207	11.0944	11.5608	11.009	11.5157	11.7151	11.7913	11.6292	11.8785	11.2567	11.3636	11.8962	11.2054	11.4247	11.3055	11.2236	11.7495	11.8327	11.9372	11.5055	11.4445	11.5559	11.5533	11.5224	11.6518	11.7736	11.5233	11.7133	11.4367	11.571	11.5928	11.736	11.7316	10.9301	10.9859	11.0523
'10296_at'	'YLR044C'	'PDC1'		12.906	13.3843	13.1058	12.9435	12.9943	13.0009	12.963	12.8485	12.4871	12.1992	11.9354	12.8833	12.9777	13.0575	12.8611	12.4024	12.5846	12.4735	11.2851	12.856	12.9235	11.1169	12.1919	12.3998	12.2579	12.3927	12.6655	12.6766	12.6827	12.6563	12.6527	12.3279	12.0651	11.9811	12.0992	12.6535	12.7118	11.3799	11.9063	12.6821	11.0886	12.4606	12.6861	12.9681	12.6595	12.9509
'10297_at'	'YLR045C'	'STU2'		7.84089	7.49488	7.86968	7.61116	7.24789	7.80386	7.62528	7.57847	7.7265	7.56977	7.47473	7.4909	7.34763	7.40197	7.52529	8.20729	8.17316	8.05803	7.93367	7.7195	7.88093	7.49516	7.43355	7.58282	7.5241	7.38152	7.37781	7.31233	7.42107	7.83608	7.85291	7.97471	7.76231	7.83837	7.85542	7.86916	7.90399	7.36871	7.51956	7.73373	7.53565	8.29594	8.13425	7.86789	7.90683	7.73546
'10298_at'	'YLR046C'	'---'		4.5751	4.47553	4.48613	4.62595	4.73826	4.37695	4.68462	4.201	4.53582	4.29649	4.6907	4.26614	4.6283	4.6154	4.33459	4.8506	4.68223	4.87662	4.79758	4.42588	4.67848	5.75306	4.09493	4.43787	4.14066	4.11464	4.17115	4.31697	4.50207	4.07629	5.06108	4.62579	4.96088	4.83439	4.93656	4.7571	4.69428	4.34732	4.46951	4.64827	4.36481	4.75939	4.90105	4.61903	4.40332	4.81765
'10299_at'	'YLR047C'	'FRE8'		4.54003	4.51329	4.13214	4.23041	4.80185	4.42195	4.57653	4.42509	4.51669	4.13713	4.32785	4.11745	4.58255	4.84071	4.6918	3.70118	5.05564	4.80377	4.06009	4.69258	4.67268	5.44386	4.15574	4.58176	4.43011	4.5108	3.58826	4.20167	3.84886	3.90673	4.27851	4.13711	4.03544	4.08184	4.39317	4.01419	3.57608	3.42524	3.91619	3.55295	3.49567	3.51991	3.67098	4.26691	4.27349	4.39189
'10300_f_at'	'YLR048W'	'RPS0B'		11.361	11.2501	11.2069	11.2326	11.1958	11.0814	11.5599	11.2311	10.9243	10.7573	10.9325	11.092	11.3724	11.121	11.3533	8.36716	11.2348	10.771	10.1986	10.8025	10.8141	8.34213	10.4983	10.3081	10.6155	10.4475	11.1214	11.2613	11.2325	10.214	10.009	10.3368	10.812	10.7064	10.8782	9.90149	9.57158	9.83195	10.2922	9.42732	9.74681	9.58669	9.3519	9.69705	10.6185	10.2141
'10301_at'	'YLR048W'	'RPS0B'		13.1127	13.1219	12.825	13.1045	12.9451	12.957	13.1521	12.9218	12.9581	12.7587	12.8103	12.9821	13.0647	12.9657	12.9496	12.3771	12.9392	12.817	12.8923	12.661	12.772	11.0715	12.664	12.6388	12.7208	12.5387	12.9895	12.9986	12.9216	12.1442	12.2228	12.882	12.8037	12.938	12.9768	12.3329	12.3865	12.4936	12.5703	12.2194	12.3332	12.6978	12.2426	12.1804	12.7641	12.5906
'10302_g_at'	'YLR048W'	'RPS0A /// RPS0B'		13.2027	13.1847	13.0479	13.1226	13.0498	12.9979	13.303	13.0639	13.2135	12.999	12.986	13.0002	13.0768	12.9905	13.0947	12.9856	13.0115	13.114	13.0432	13.2171	13.1897	11.6257	13.1191	13.0756	13.0639	12.8064	13.0902	13.1897	13.0973	12.6521	12.6135	13.0164	12.9554	13.0292	12.9686	12.7852	12.8076	12.9507	12.9502	12.6983	12.9769	12.8083	12.9831	12.6933	13.1041	13.0486
'10303_at'	'YLR049C'	'---'		6.65104	5.95482	6.47201	5.86344	6.06077	6.54041	6.6058	6.71238	6.71757	6.14902	6.74138	6.43523	6.24927	6.02204	6.65708	6.67857	6.63631	6.44193	7.04704	6.29804	6.33527	5.58794	6.05813	6.15206	6.09702	6.05498	6.24425	6.2665	6.01027	6.53313	6.74656	6.61155	6.57822	6.8219	6.23496	7.39264	7.23742	6.66929	6.4615	6.96831	6.66074	7.21699	6.89	6.38654	6.17575	6.4661
'10304_at'	'YLR050C'	'---'		10.274	10.4121	9.83302	10.1879	10.3594	9.72524	10.0903	9.89843	10.3224	10.1587	10.2815	9.85701	9.95564	10.5342	9.67144	10.0934	9.99024	10.0215	10.9829	9.82278	9.81837	9.97288	9.70628	9.77249	9.86304	9.5982	10.191	10.0601	10.2695	9.71318	9.33703	9.79669	9.83959	10.1516	9.86062	9.39351	9.32187	9.57842	9.50548	9.2734	9.98856	10.1992	10.1055	8.95932	9.62214	9.28391
'10305_at'	'YLR009W'	'RLP24'		7.8388	8.22519	8.37327	7.96303	7.81021	8.14717	8.39099	7.86521	8.87333	8.61678	8.45793	8.25622	8.15385	8.24897	8.13603	8.53701	8.58459	8.32535	8.93861	8.42791	8.32763	5.75562	8.245	8.24991	8.21873	8.34964	8.82802	8.62414	8.41079	7.53492	7.61358	8.306	8.55666	8.46599	8.85025	7.85537	7.71857	8.02268	8.02061	7.51578	7.62952	7.98181	7.75048	7.48252	8.34644	8.03435
'10306_at'	'YLR010C'	'TEN1'		4.1325	4.02391	4.53853	3.88591	3.89535	4.33513	4.21688	4.04299	4.93365	4.49345	4.64588	4.57132	4.35473	4.18794	4.09809	4.60482	4.60222	4.46134	6.26922	4.21682	3.94067	6.90187	4.28169	4.41251	4.53279	4.86274	4.64024	4.68237	4.51105	4.5861	4.67434	4.59596	5.15005	4.8947	5.31264	5.17759	4.71571	5.14619	4.79667	4.90134	5.31058	5.18437	4.98956	3.89194	3.76895	3.86101
'10307_at'	'YLR011W'	'LOT6'		6.39955	6.18816	6.94377	6.37372	5.91737	6.66169	6.565	6.29355	6.38525	6.40721	6.001	6.71085	6.51725	6.11316	6.67384	6.9259	6.91269	6.61189	6.9254	6.79852	6.4167	7.84584	6.50223	6.75216	6.48602	6.7576	6.72645	6.67807	6.98935	6.68441	6.80725	6.53302	6.58813	6.92116	6.63986	7.13713	6.67315	6.75373	6.80925	6.58526	6.71055	7.08702	7.09198	6.79864	6.30431	6.66221
'10308_at'	'YLR012C'	'---'		3.42816	3.445	4.29502	3.40887	3.47154	3.62003	3.27812	3.48684	3.21572	3.50427	3.64129	3.41162	3.31153	3.18395	3.32476	3.82373	4.06225	3.82561	3.48661	3.36266	3.60921	4.42514	3.33348	3.45948	3.64842	3.20972	3.33585	3.44662	3.67471	3.17897	3.40902	3.7718	3.99581	3.825	4.02774	3.76207	3.71748	3.685	3.63499	3.78884	3.35585	3.33141	3.7849	3.57552	3.41367	3.59589
'10309_at'	'YLR013W'	'GAT3'		3.56981	3.65988	4.11857	3.63301	3.98205	3.81727	3.16088	3.74182	3.86196	4.02044	3.91051	3.36838	3.51641	3.28003	3.26441	3.19779	3.58685	3.86772	3.05791	3.27716	3.48378	4.20608	3.2163	3.15649	3.2623	3.37171	3.34498	3.72248	4.20726	3.09891	3.20931	3.26063	3.39515	3.49272	3.4733	3.25537	3.33095	3.36989	3.27761	3.25961	3.16343	3.03134	3.16279	3.25375	3.48201	3.33654
'10310_at'	'YLR014C'	'PPR1'		6.55297	6.45086	6.67841	6.75108	6.47746	6.79454	6.73609	6.48424	7.07918	6.58141	6.67231	6.52448	6.46753	6.31432	6.76385	6.91268	7.05128	6.72784	6.93431	6.59385	6.59304	6.25763	6.37705	6.61909	6.68165	6.48251	6.37517	5.96292	6.0473	6.31526	6.53388	6.8201	7.00519	7.27761	7.13093	6.84744	6.72566	6.69319	6.76255	6.62178	6.51772	7.02479	6.86041	6.52703	6.45092	6.34655
'10311_at'	'YLR015W'	'BRE2'		5.22544	5.50348	5.46799	5.49086	5.6961	5.76023	5.51896	5.29039	5.53655	5.5601	5.69606	5.65568	5.5476	5.64858	5.47831	5.8679	6.00963	5.88545	6.35311	6.06238	5.74799	6.17876	5.60879	5.59659	5.78882	5.2658	5.41862	4.88652	5.28553	5.36029	5.53814	5.81632	5.89627	5.92115	6.04835	5.93421	5.78392	6.16097	5.92983	5.67917	6.02369	5.6859	5.39416	5.80353	5.82352	6.00888
'10312_at'	'YLR016C'	'PML1'		6.44747	6.16541	6.41168	6.53689	6.30828	6.37886	6.31751	6.00707	6.28405	6.24081	6.68031	6.50634	6.57737	6.6511	6.10893	5.88799	6.7353	6.40976	7.70614	6.8689	7.18282	7.76779	6.1226	6.0966	6.34565	6.52496	6.57641	6.28469	6.44471	6.37954	6.08528	6.84248	7.4948	7.37385	7.23172	7.16652	6.72803	6.61458	6.7791	6.79471	6.4739	7.06209	7.18369	6.29408	7.00663	6.77113
'10313_at'	'YLR017W'	'MEU1'		8.04678	7.96028	7.73601	7.99037	7.88313	7.77612	7.59537	7.53956	7.6473	7.59884	7.46222	7.7943	7.84929	7.83708	7.61729	8.01803	7.97735	8.0116	7.73713	8.21621	8.34412	6.55645	8.01755	8.10547	7.99322	7.44241	8.10079	8.21043	7.72246	7.29864	7.46337	7.80707	7.78848	7.82133	7.98276	7.92324	7.50507	7.77488	7.80154	7.31809	7.76076	7.64764	7.54989	7.53866	8.17143	7.95257
'10314_at'	'YLR018C'	'POM34'		6.75062	6.28588	6.41954	6.50977	6.43421	6.54469	6.54769	6.20297	6.39393	6.28695	6.22507	6.17806	6.49232	6.31527	6.33545	6.61923	6.69776	6.89877	7.08882	6.44719	6.40315	7.22801	6.19906	6.38892	6.34597	6.42469	6.6275	6.743	6.77727	6.42377	6.33303	6.84642	7.19116	7.21954	7.01831	7.02126	6.88984	6.87933	7.01026	6.73643	6.70373	6.73945	6.93291	6.28417	6.43854	6.37025
'10315_at'	'YLR019W'	'PSR2'		8.20997	7.50982	7.79778	7.50308	7.54942	8.00321	7.74568	8.107	7.46206	7.22084	7.25099	7.8677	7.68336	7.58829	8.08268	7.30993	7.99355	7.24851	7.66683	7.69017	7.81797	8.06118	7.24058	7.39609	7.50541	7.61376	7.51223	7.43733	7.64938	7.86449	7.77113	7.65846	7.57241	7.65644	7.46325	8.21472	8.15653	7.30611	7.36514	7.85189	7.38295	7.78188	7.97783	7.83297	7.43308	7.98808
'10316_at'	'YLR020C'	'YEH2'		6.43691	6.65351	6.78521	6.60889	6.46967	6.54236	6.98519	6.57157	6.76295	6.64463	6.65714	6.35039	6.62348	6.46684	6.50913	6.64586	6.56267	6.69741	6.58032	6.43612	6.50018	5.96623	6.26163	6.43307	6.34991	6.24697	6.4587	6.61406	6.57046	6.25455	6.29197	6.79293	6.70968	7.07106	6.83123	6.59753	6.44114	6.52421	6.49692	6.40929	6.39558	7.02322	6.90567	6.65042	6.60774	6.31532
'10317_at'	'YLR021W'	'---'		7.75677	7.2253	7.98245	8.06071	7.58018	7.9274	8.21907	7.76882	7.79857	7.7942	7.81183	7.93301	8.15542	7.59156	7.81234	8.05679	7.65906	7.78907	8.54467	7.88073	7.80274	7.65862	7.71004	7.72731	7.69157	7.66944	8.10118	7.88487	8.09595	7.64995	7.4925	7.12485	7.66643	7.47015	7.35957	8.0369	7.54297	7.80409	7.78246	7.64734	7.7569	7.98985	7.6053	7.65365	7.84667	7.55474
'10318_at'	'YLR022C'	'---'		6.96188	6.65243	7.30179	7.19223	6.75928	6.95603	7.21026	6.86232	7.33307	6.99577	7.04237	6.92388	6.97395	6.82337	6.91287	6.58361	6.73719	6.58472	7.98436	6.77671	6.91183	6.38792	5.88339	6.00845	6.16286	6.55162	7.12103	6.90565	7.48181	6.70479	6.30871	7.05659	7.64229	7.80879	7.47317	7.247	7.15118	6.99749	7.12269	7.26591	6.97418	7.28015	7.46794	6.76086	7.05556	6.73233
'10319_at'	'YLR023C'	'IZH3'		8.97192	9.30653	8.88899	9.57138	9.44451	9.16936	9.76405	9.02605	9.75221	8.97482	9.2689	9.27148	9.92134	9.71405	8.9782	8.9886	9.77328	9.448	8.79829	8.02771	8.01569	7.96241	8.75082	8.88857	9.02067	9.04018	8.17809	8.37611	7.00869	7.29221	7.35161	8.97106	8.35671	8.65447	8.41419	7.29766	7.38311	8.63045	9.02717	6.99528	8.04009	7.14731	7.41779	7.94592	8.05216	8.08884
'10320_at'	'YLR024C'	'UBR2'		6.39898	6.62103	6.14122	5.87547	6.66307	6.11527	5.66128	6.46784	6.88216	6.0246	6.57442	6.08306	6.25439	6.86899	6.38607	6.36885	6.89191	6.13765	6.51761	6.33018	6.72726	5.69689	6.86775	7.18406	7.12532	6.089	5.68063	5.46343	5.36411	6.4411	6.50079	6.06554	5.39144	5.52588	5.45826	5.75742	5.51803	5.46926	5.99239	5.23343	5.5346	6.17708	5.86671	6.69858	6.4246	7.0021
'10321_at'	'YLR025W'	'SNF7'		8.08176	8.05865	8.47801	8.18686	8.11327	8.28489	8.18562	8.26981	8.3467	8.16278	8.36935	8.22726	8.0178	8.20659	8.12286	8.61064	8.40488	8.53699	9.63445	9.10938	8.9	10.1058	8.20239	8.29205	8.26483	8.58882	8.20654	8.11896	8.0782	8.56595	8.55083	8.59961	8.39059	8.47533	8.29051	9.09462	8.73616	8.82108	8.78542	8.77188	8.77115	8.65019	8.65091	8.81722	9.00252	8.74024
'10322_at'	'YLR026C'	'SED5'		6.75844	6.37914	6.94068	6.45537	6.5272	6.49849	6.43227	6.89066	6.6982	6.44589	6.61586	6.48927	6.61085	6.76917	6.46307	7.1329	6.96251	7.11726	6.19053	7.01909	6.79138	5.44204	6.49125	6.86619	6.64411	6.45717	6.66253	6.31762	6.60089	6.52231	6.44554	6.48149	6.05453	6.31934	6.01885	6.29482	5.91057	6.32529	6.31317	6.09428	6.07441	6.17898	6.41248	6.80778	6.7741	6.68328
'10323_at'	'YLR027C'	'AAT2'		10.5862	10.7561	10.6873	10.1339	10.6791	10.2141	10.2926	10.6925	10.2733	9.98314	10.1611	10.1974	10.5539	10.9866	10.145	10.2647	10.5339	10.4607	10.4495	11.2306	10.9775	10.7954	10.6671	10.9089	10.6454	9.88168	10.7403	10.6318	10.3229	10.0152	9.97662	10.4884	10.3215	10.4778	9.96777	10.8647	10.6151	11.1691	11.1374	10.5129	10.9494	10.4607	10.3392	10.8675	11.2548	10.118
'10324_at'	'YLR028C'	'ADE16'		9.12286	9.04079	9.33923	8.82715	9.17885	9.1022	8.87632	9.52055	9.19252	8.90183	8.72485	8.73969	8.99692	9.56541	9.11517	8.55733	9.10867	8.91571	10.0815	9.77703	9.52	10.2511	9.025	9.25648	9.1733	8.9457	8.67992	8.60448	8.38286	9.02979	8.88531	9.70681	9.82175	9.96781	9.7425	10.35	9.97487	9.9992	9.85473	9.7751	9.90792	9.7504	9.96973	9.51598	9.73635	9.66679
'10325_at'	'YLR029C'	'RPL15A'		10.0899	10.0514	10.392	10.2746	9.69604	10.1576	10.239	10.4067	10.4636	10.2377	9.9577	10.079	10.0492	10.2719	10.2364	9.84062	10.1305	10.1365	10.1482	9.97584	9.86119	8.54639	9.90711	9.995	9.85391	9.88196	10.2584	10.1331	10.2485	9.46433	9.31223	10.0399	10.0015	10.1866	10.0546	9.3468	9.54822	9.98434	9.88241	9.62533	9.83178	9.81348	9.95497	9.91861	10.1419	9.9929
'10326_g_at'	'YLR029C'	'RPL15A /// RPL15B'		12.0493	11.9961	12.3541	12.0668	11.7237	12.269	12.2154	12.4947	12.2817	12.3043	12.1372	11.9877	12.0711	12.3465	12.2334	12.1196	12.3622	12.2741	12.3403	12.1692	12.1074	10.4711	12.0893	12.1725	12.1759	12.1355	12.1827	12.3188	12.1719	11.8379	11.4239	12.3106	12.2976	12.3976	12.1974	11.7138	11.6415	12.0633	12.0161	11.5826	11.9894	11.999	12.039	11.9108	12.3328	12.1048
'10327_at'	'YLR030W'	'---'		4.69193	5.03769	5.09248	5.09846	4.75873	4.84283	4.98973	4.26936	5.1285	4.90508	4.93859	4.49315	5.16782	4.6492	4.49839	4.78921	5.21747	5.33911	5.53448	4.0909	4.32909	6.49845	4.66313	5.27801	4.87893	4.95473	4.58691	5.14249	5.15651	5.16587	5.22215	6.08457	5.80682	6.27682	5.6888	5.88264	5.48082	5.03277	5.22114	5.24886	5.08762	4.97363	5.36019	5.20114	4.31636	5.06677
'10328_at'	'YLL015W'	'BPT1'		6.8272	7.08807	6.48291	6.58928	7.05141	6.53111	6.93834	6.63746	6.93452	6.47108	6.7768	6.92189	6.39375	7.11268	6.59544	7.55885	7.3142	7.08027	8.46658	7.61757	7.36698	9.36211	7.67857	7.6107	7.83211	6.87888	6.64437	6.566	6.51281	6.82586	7.16091	6.67055	6.56309	6.70376	6.5972	7.6591	7.58126	7.28613	7.31799	7.47969	7.35025	7.60028	6.95655	7.67218	7.31747	7.6004
'10329_at'	'YLL014W'	'---'		9.6918	9.22791	9.69108	9.75512	9.06781	9.33524	9.6245	9.47084	9.86439	9.78602	9.97075	9.56101	9.70424	9.33081	9.38562	9.65808	9.70572	9.56305	10.6515	9.73122	9.57314	9.68655	9.29649	9.46723	9.31167	9.27381	9.76119	9.67247	9.83858	9.64376	9.19137	9.9406	10.3742	10.1471	10.1875	10.389	10.1575	9.86167	9.67034	10.1546	9.8087	10.0779	10.0235	9.64118	9.8585	9.56478
'10330_at'	'YLL013C'	'PUF3'		3.6687	3.22807	3.94494	3.93311	3.34852	3.91559	3.75238	3.46612	3.39741	3.18923	3.28351	3.68165	3.82332	3.88014	3.26557	3.70004	3.83305	3.94326	3.37974	3.31477	3.01177	3.34516	3.27429	3.9983	3.31508	3.10234	3.28932	3.18031	3.40924	3.00141	3.28609	2.89518	3.03807	2.85004	3.25557	3.08197	3.00443	3.20351	2.97804	3.00506	3.1541	2.99026	2.87782	3.50431	3.56231	3.47238
'10331_at'	'YLL012W'	'YEH1'		8.78279	9.06569	8.88702	9.35311	9.14829	8.51552	9.37842	8.6865	8.66393	7.7229	8.40206	8.77039	9.10316	9.22672	8.43473	8.77886	8.30999	8.60059	8.62008	8.79271	8.71562	5.40258	7.96969	7.7582	8.31438	8.36211	8.08088	7.80097	7.9028	8.22444	7.97225	7.77345	7.9823	8.03514	7.80508	8.62451	8.58416	7.28786	7.67542	8.46356	7.68259	8.53574	8.54968	8.71824	8.73807	9.00588
'10332_at'	'YLL011W'	'SOF1'		7.74378	7.59679	7.91192	8.14723	7.79658	7.78194	8.09877	8.0954	8.56032	7.86116	8.12423	8.0426	8.00941	8.03983	8.0136	7.79584	8.19824	7.8468	8.97084	7.81045	7.83737	5.55449	7.77546	8.08942	7.78474	7.5385	8.07061	7.91889	7.73878	7.42148	7.23175	8.4212	8.26592	8.29921	8.55435	8.26363	8.03008	8.35939	8.22022	8.1645	7.96915	8.22123	7.91908	7.63316	7.88208	8.07878
'10333_at'	'YLL010C'	'PSR1'		5.08699	4.53048	4.4345	4.27905	4.74271	4.29376	4.62022	4.42743	4.27315	4.00587	4.08605	4.79881	4.95963	5.71587	4.6558	3.3497	4.60535	4.02728	4.14645	4.49744	4.81784	6.00554	3.87361	4.60778	4.6354	4.08623	3.67316	4.23666	3.83613	3.99437	3.93508	4.46569	4.39419	3.99053	4.39023	4.22231	4.40645	3.72801	4.44457	4.13424	3.80562	4.25628	4.30964	5.00461	5.22644	5.69798
'10334_at'	'YLL009C'	'COX17'		8.09695	8.05852	9.25313	8.54205	7.8773	8.83349	8.68604	9.02791	9.19128	9.11093	9.04771	9.18263	8.693	8.57724	8.80244	8.45747	8.41973	8.50932	9.92689	7.34394	7.53629	9.21415	7.91082	7.90539	7.90966	8.95183	8.90308	8.55527	7.79976	8.02636	7.48314	9.2774	9.29842	9.23798	9.01223	9.45896	8.96736	10.1415	10.1947	8.99287	9.83651	8.1972	8.47684	7.90465	7.46373	8.02385
'10335_at'	'YLL008W'	'DRS1'		5.96982	6.05925	6.65612	6.12669	5.77623	6.27233	6.51036	6.36119	6.62981	6.51373	6.717	6.48833	6.28451	6.75369	6.01718	6.66097	6.87202	6.88125	7.38491	6.68054	6.41572	3.09746	6.38503	6.45877	6.25679	5.84222	6.24521	6.12355	5.69747	5.02342	5.05777	6.87979	7.13864	7.30915	7.07955	6.43263	6.06878	6.53206	6.46821	5.9465	5.77582	6.40453	6.19647	5.80998	6.50485	6.46534
'10336_at'	'YLL007C'	'---'		5.22833	5.12189	5.47013	5.44325	4.9705	5.4616	5.32731	5.09089	5.25742	5.46609	5.18286	5.27899	5.36364	5.11766	5.34052	4.96834	5.4592	5.34378	5.11267	5.57512	5.23894	5.18133	5.19515	5.42688	5.20524	4.89901	4.51418	4.77946	4.8881	4.63898	4.65604	4.77231	4.74515	4.75413	4.77395	4.86656	4.89079	4.54124	4.76829	4.86356	4.34245	4.87084	4.78189	5.47854	5.64844	5.31597
'10337_at'	'YLL006W'	'MMM1'		6.71188	6.39781	6.54626	6.12964	6.31228	6.97221	6.5162	7.21148	6.82894	6.73162	6.60911	6.77211	6.77612	6.84443	7.01238	6.01526	6.82465	6.37439	6.63985	6.3073	6.43721	7.13608	6.64872	6.96359	6.82637	6.55098	6.78668	6.53076	6.39105	6.25218	6.39295	6.50869	6.45192	6.51068	6.31676	6.32439	5.90976	5.49274	6.0423	5.53483	5.42223	6.06773	6.01322	6.7574	6.82407	7.16446
'10338_at'	'YLL005C'	'SPO75'		4.55241	4.35397	4.43044	4.47429	4.40341	4.17482	4.46852	4.0742	4.84815	5.20802	4.7509	4.17982	4.0788	4.14408	4.34529	5.73209	5.69915	5.67402	4.51224	3.91191	4.07261	4.11134	3.80785	3.86153	3.936	5.56429	5.23248	4.87331	4.53157	5.19185	5.28073	5.70365	5.4985	5.51669	5.08127	4.50329	4.24477	4.65212	5.20019	4.56361	4.59998	4.3025	4.36621	4.25263	4.18429	4.07755
'10339_at'	'YLL004W'	'ORC3'		5.87087	5.89122	6.83244	6.20471	5.73706	6.50469	6.23285	6.54521	6.73622	6.69553	6.60298	6.50827	6.16581	6.13766	6.30152	6.28986	6.89945	6.44648	6.91687	6.33271	6.14939	5.80743	5.8509	6.12161	5.94688	6.04198	6.44616	6.449	6.23667	6.50526	6.22937	6.90086	6.88963	7.24726	6.96802	7.21921	6.78767	6.56669	6.55741	6.51385	6.19697	6.6664	6.66266	6.67873	6.65049	6.40349
'10340_at'	'YLL003W'	'SFI1'		6.71835	6.8754	7.24151	6.7689	6.24323	7.06674	6.74072	6.80797	7.33357	7.00532	6.9642	6.8003	6.79369	6.94195	6.95157	7.0258	7.3028	7.15296	8.27747	7.03222	6.66359	7.87836	6.69112	7.09657	6.67148	6.9901	6.63477	6.91877	6.86499	6.86193	7.10686	7.47041	7.21138	7.71143	7.55267	7.79721	7.79771	7.47952	7.27731	7.84257	7.59269	7.80686	7.78231	7.36528	7.1291	7.34912
'10341_at'	'YLL002W'	'RTT109'		6.4547	6.32502	6.98962	6.59258	6.22656	6.73241	6.64229	6.66802	6.70885	6.50371	6.446	6.70158	6.3334	6.28382	6.71289	5.86301	6.71516	6.19308	7.49227	6.48004	6.21362	6.78648	6.21231	6.49107	6.52745	6.10017	6.48166	6.75986	6.94548	6.69831	6.50619	7.21527	7.20976	7.41049	6.7388	7.59246	7.49701	7.39947	7.35556	7.49718	7.4415	7.24893	7.17222	6.78112	6.69097	6.65354
'10342_at'	'YLL001W'	'DNM1'		6.41615	6.57769	7.01833	6.71804	6.39829	6.92461	6.56739	6.53435	6.80847	6.83144	6.86153	6.61069	6.4591	6.65682	6.4048	6.83954	7.06561	6.92717	7.16696	6.80161	6.43528	7.24323	7.04959	7.0838	6.42664	6.57488	5.9748	6.03091	5.75648	6.07406	6.03639	6.85914	6.3941	6.79041	6.1743	6.97974	6.64439	7.89385	8.13531	6.47561	7.58937	6.19521	6.20064	7.14451	7.15373	6.94941
'10343_at'	'YLR001C'	'---'		7.68982	7.85371	7.77658	7.38964	7.55029	7.65442	7.3429	7.48282	7.58419	7.61741	7.59015	7.05318	7.17943	7.13201	7.9328	7.92219	7.33063	7.88345	8.65987	7.72615	7.83875	9.86873	7.88572	7.8315	8.04256	7.83104	7.40785	7.24567	7.98059	8.36469	8.76001	7.76764	7.45584	7.55479	7.55325	8.22543	8.94281	7.99958	8.11383	8.79968	8.36175	8.56358	8.48849	8.98289	7.75666	8.63393
'10344_at'	'YLR002C'	'NOC3'		6.38052	6.62118	7.23107	6.72651	6.53434	6.78835	6.74795	6.48678	6.69969	6.93267	6.81432	6.72143	6.59707	6.58502	6.47876	7.26593	7.08164	6.91107	6.86945	6.95078	6.65832	5.06889	6.62321	6.45602	6.61242	6.51813	6.8386	6.43286	6.60957	6.25995	6.48355	6.48078	6.92837	6.81027	7.11266	6.71043	6.63934	6.6508	6.8209	6.36059	6.6651	7.04682	6.52899	6.66136	6.5275	6.91415
'10345_at'	'YLR003C'	'---'		5.44234	5.67398	6.68874	6.04847	5.35091	5.8105	6.00244	5.45814	6.3929	6.46096	6.43138	6.03755	6.00873	5.70362	5.6107	6.61433	6.24817	6.38874	7.41389	6.0126	6.08196	6.43623	6.09943	6.19612	6.10321	6.06672	6.23941	6.2247	5.70706	5.77446	5.56765	6.57405	6.95715	6.76275	6.99788	6.65776	6.47137	7.18561	6.68246	6.30351	6.77818	6.66839	6.39764	5.60666	5.90486	5.78694
'10346_at'	'YLR004C'	'---'		6.29547	5.26094	6.74835	5.79587	5.62755	6.27083	5.97445	5.95632	6.64353	6.88399	6.91428	6.20173	5.92801	5.38161	6.16567	7.22437	6.77714	7.12178	6.94092	5.53342	5.26115	7.67445	6.34046	6.5054	6.76422	7.14054	6.57103	6.17939	6.35452	6.88306	6.78358	6.75069	6.42311	6.60733	6.39111	7.74162	8.21288	6.56184	6.70123	8.00123	6.40661	6.98115	6.58442	6.93747	5.01487	7.08424
'10347_at'	'YLR005W'	'SSL1'		8.60061	9.02993	8.92757	8.79138	9.13851	8.84126	8.88721	8.27228	8.95644	8.89987	8.82925	8.75056	8.90325	8.67259	8.58401	9.13698	9.04963	8.93202	9.52104	8.67244	8.5924	10.6726	8.57306	8.89	8.71102	8.70937	8.66131	8.65933	8.58283	9.04472	8.94285	9.38355	9.46304	9.6822	9.4677	9.56096	9.48466	9.22276	9.12586	9.26393	9.31815	9.50216	9.50815	8.78886	8.54824	9.28016
'10348_at'	'YLR006C'	'SSK1'		8.76942	8.39763	8.58544	8.34529	8.28151	8.216	8.28993	8.02324	8.09466	8.12036	8.00297	7.97483	8.24027	8.19309	8.42109	8.55162	8.56171	8.232	7.11467	7.35369	7.53782	8.70936	7.47439	7.93856	7.54025	7.7165	7.04816	7.27881	7.23108	7.79954	8.01121	8.24592	7.81607	7.72065	7.84745	7.24133	7.39098	6.65892	6.86031	7.28927	6.76425	8.35147	8.12024	8.45363	7.78343	8.3126
'10349_at'	'YLR007W'	'NSE1'		6.88434	7.29155	7.23548	7.51041	7.20082	6.86005	7.20888	6.76777	7.53813	7.13082	7.28566	7.05275	7.22877	7.13818	7.08119	7.48244	7.08149	7.01226	8.84939	6.65626	6.84409	9.46846	7.27647	7.48602	7.55485	7.40161	7.20338	6.94526	7.01358	6.87376	6.75624	7.67138	7.89385	8.06319	7.90341	8.15085	7.89392	8.23996	8.04231	7.97309	8.17423	8.40217	8.2915	7.01813	6.97082	7.12383
'10350_at'	'YLR008C'	'PAM18'		8.42228	8.93896	9.12848	8.67146	8.7358	9.0419	8.67468	8.52409	9.038	8.91539	8.91504	9.04129	8.66015	8.70306	8.83414	8.38453	8.62096	8.29936	8.84751	8.05651	8.18323	7.21959	8.02578	8.38318	8.30497	8.24962	8.95907	8.8685	8.51058	7.48348	7.5713	8.83878	8.8925	9.0315	9.11437	8.50107	8.28465	9.07989	9.28506	7.91317	8.63641	8.34409	8.25143	7.75192	7.82744	8.27407
'10351_at'	'YLL035W'	'GRC3'		6.6899	7.15892	6.99096	6.63966	6.65632	6.64191	6.70531	6.65666	6.54537	6.46836	6.40582	6.44854	6.76045	7.40464	6.54337	6.68314	6.79	6.743	6.71208	6.89277	6.4902	4.86114	6.34723	6.58637	6.59796	6.10468	6.40066	6.65045	6.50793	5.86631	6.17659	6.33369	6.33127	6.80113	6.74116	6.31382	6.203	6.29307	6.61046	6.22598	5.7558	6.41495	6.2249	6.58415	6.80177	6.84789
'10352_at'	'YLL034C'	'RIX7'		7.47964	7.80445	8.03978	7.63465	7.16895	7.78144	7.61129	7.79483	8.01015	7.61455	7.72446	7.67877	7.33156	7.99265	7.69664	7.46511	7.83848	7.78936	8.36594	7.87282	7.48688	4.68226	7.38108	7.82824	7.69686	7.1046	7.51681	7.75494	7.38567	6.93874	7.19113	8.50084	7.99392	8.64352	8.21594	7.87966	7.65495	7.47408	7.68895	7.64279	7.46157	8.29447	8.15836	7.64228	8.29783	7.86641
'10353_at'	'YLL033W'	'---'		4.41842	4.76803	4.83745	4.71607	5.22781	4.46064	4.79222	4.40003	4.85669	4.68771	4.66315	4.2954	4.85731	4.59671	4.58301	4.50851	5.06269	4.99788	5.28724	5.25648	4.79292	3.90929	4.54838	4.7625	4.61396	4.47025	4.2618	4.79315	4.22503	4.51576	4.51083	4.34023	4.71631	4.89107	4.89947	4.97109	4.77113	4.81138	5.22885	4.76698	4.56964	4.87551	4.47782	4.65843	5.28267	4.64906
'10354_at'	'YLL032C'	'---'		5.33452	5.26495	5.92274	5.27634	5.23573	5.66781	5.63935	5.51886	5.31745	5.68342	5.35206	4.80298	5.46592	5.40672	5.65888	6.13821	5.86633	6.21899	5.65719	5.51269	5.26163	6.80877	5.33198	5.16387	5.06373	5.15449	5.39361	5.10534	5.16106	5.0258	5.16838	5.45492	5.65898	5.53506	5.66251	5.47908	5.66817	5.58795	5.59212	5.58965	5.55172	5.82946	5.23018	5.64689	4.74579	5.51623
'10355_at'	'YLL031C'	'GPI13'		8.46104	8.14045	8.15671	7.97714	8.20319	8.27023	8.22691	8.03819	8.02982	8.3753	8.16725	8.0133	8.08921	7.90348	8.16063	8.6671	8.49477	8.38442	8.61989	8.24394	8.23575	9.08787	8.48794	8.26312	8.52762	8.04006	8.43135	7.89896	8.19347	7.98776	8.31261	8.33242	8.24624	8.37706	8.52812	8.33287	8.73884	8.25382	8.28248	8.31608	8.38182	8.72211	8.28101	8.47783	7.86744	8.7461
'10356_at'	'YLL030C'	'---'		3.43831	3.45856	4.45688	3.5767	3.22772	3.30318	3.5514	3.40872	2.98729	3.31968	3.20093	3.26435	3.41261	3.29802	3.30387	3.05641	3.04062	3.17695	2.95761	3.28978	3.28	3.46528	3.22863	3.14529	3.00635	2.9018	3.34695	3.50929	3.70208	2.90973	3.41059	3.06642	3.07076	3.2544	3.40653	2.9119	3.20096	3.1244	3.28342	2.90817	3.27639	2.91291	2.9815	3.02424	3.10541	2.83053
'10357_at'	'YLL029W'	'---'		8.264	8.44961	8.67183	8.54663	8.60736	8.54588	8.57396	8.11694	8.52735	8.44534	8.56477	8.36728	8.69991	8.38093	8.28975	9.05527	8.65546	8.74353	8.92881	9.11566	9.04442	10.05	8.83161	8.76671	8.83647	8.71965	8.1933	7.97096	7.74672	8.86082	8.89789	8.04079	8.1316	7.89355	7.84332	9.05202	8.76741	8.59446	8.97794	8.5895	8.60309	8.61646	8.38942	8.869	8.85336	9.03763
'10358_at'	'YLL028W'	'TPO1'		8.49935	8.02142	8.50122	7.40219	8.12948	8.44136	7.19944	8.09674	7.93102	8.41424	8.03301	8.85023	8.66698	8.24301	8.6276	7.81622	8.65871	8.41834	8.06499	9.06315	9.12934	9.26567	7.87597	8.16074	8.13067	9.07473	9.10779	8.81542	9.02645	9.59914	9.2382	8.91468	8.32854	8.7146	8.81553	9.48357	9.61726	9.24369	9.5628	9.3435	9.25805	9.17231	9.08418	8.69684	8.22272	9.56343
'10359_at'	'YLL027W'	'ISA1'		8.96758	9.46116	9.05817	9.15354	9.40086	9.17399	9.03565	8.70312	8.91595	8.89377	8.74626	9.02985	9.08762	9.23338	9.06611	9.40044	9.26004	8.96492	8.85315	9.7775	9.74572	10.5211	9.23892	9.57562	9.34042	9.09909	9.12356	9.09978	8.93361	9.17113	9.18056	9.0908	9.2079	9.12052	9.08288	9.60053	9.54016	9.53896	9.88361	9.26427	9.37097	8.80841	8.82706	9.41844	9.79185	9.93299
'10360_at'	'YLL026W'	'HSP104'		9.31914	9.98475	9.89774	9.72655	9.60585	9.48749	9.86236	9.26266	9.7793	9.86871	9.73946	9.6401	9.73915	9.37477	9.67901	10.4086	10.11	10.0167	10.6602	10.1401	9.92735	12.1394	10.3455	10.5278	10.2865	9.94285	8.76736	8.64179	8.57161	10.4898	10.3294	9.77732	9.7898	9.4155	9.37269	10.5923	10.4678	9.82939	10.0103	10.4557	10.3768	10.2551	10.3008	10.3688	9.89952	10.1176
'10361_f_at'	'YLL025W'	'---'		7.17339	9.47528	7.12678	7.05765	9.086	7.64124	6.77466	6.95409	8.31935	7.64226	7.86328	7.07986	7.43677	8.81414	7.23908	7.74195	7.1374	7.30754	6.89413	5.84835	5.78682	8.25563	6.17716	6.63672	6.30281	7.23293	6.96689	6.77511	6.51685	7.04267	6.70132	7.17624	6.90864	6.59886	7.30778	6.42391	6.33186	6.13794	6.46876	6.12515	6.2182	7.37144	7.6164	5.74303	5.58688	5.92329
'10362_at'	'YLL024C'	'SSA2'		12.8388	13.1024	12.7511	12.6862	12.9107	12.7421	12.7091	12.4548	12.6967	12.4445	12.4712	12.9034	12.8497	12.8049	12.6598	12.6002	12.7408	12.4442	11.8983	13.3995	13.3297	10.9813	12.5726	12.9521	12.5958	12.289	12.664	12.4728	12.5834	12.5923	12.6389	12.2221	12.5736	12.5491	12.5358	12.8859	12.9131	12.7438	12.9658	12.6651	12.2721	13.1927	13.0106	12.9186	13.4086	13.0598
'10363_at'	'YLL023C'	'---'		8.46154	8.1887	8.46543	8.22371	8.21724	7.99709	8.11501	7.80026	7.89826	8.11938	7.73495	8.28354	8.46172	8.21131	8.22724	8.26315	8.40951	8.27477	9.18662	8.51976	8.51831	11.4361	8.37016	8.7651	8.7439	8.36844	8.5632	7.99832	8.32996	8.43609	8.56445	8.62205	8.20648	8.36875	8.39942	9.44237	9.17392	8.05519	8.20918	9.00076	9.00128	8.24107	8.38505	8.9472	8.6864	8.96909
'10364_at'	'YLL022C'	'HIF1'		7.62415	7.278	7.65074	7.08495	6.97249	7.55741	7.042	6.98735	6.85839	6.89213	6.72786	7.4982	7.17389	7.10008	7.37769	7.54519	7.63426	7.36152	7.35672	7.63526	7.52829	7.85878	7.41193	7.68821	7.55002	7.15053	7.14343	7.02517	6.52357	6.94063	6.76303	7.52263	7.44424	7.53135	7.42943	7.80412	7.50422	7.0445	7.33517	7.2647	7.44418	7.56444	7.81372	7.43491	7.62105	7.74967
'10365_at'	'YLL021W'	'SPA2'		5.9498	6.33293	6.71609	6.24825	5.91947	6.4733	6.43902	6.27285	6.8001	6.25373	5.88411	6.80521	6.6248	6.28916	6.70509	7.25453	6.96113	6.84148	7.00353	7.23085	7.05463	6.21595	6.67154	6.77569	6.87219	6.70352	6.31243	6.29887	5.97764	6.60745	6.73171	6.80151	6.53435	6.60804	6.56082	7.0897	6.95962	6.28803	6.43348	6.91051	6.37361	7.14919	6.54955	6.86026	6.80761	7.05948
'10366_i_at'	'YLL020C'	'---'		10.1059	10.3838	10.2351	9.6614	9.77614	9.99999	9.9307	9.77643	9.93209	10.0661	10.0666	10.2146	9.73782	10.0184	10.1086	10.4104	10.6858	10.4466	10.5555	10.7353	10.4564	11.7223	10.68	11.3015	11.1009	10.3363	8.6032	8.72227	8.43212	10.1392	10.3185	9.14906	9.05469	9.02107	8.96517	9.75142	10.4632	10.2077	10.1246	10.427	10.254	10.1566	9.77008	9.72944	10.2229	9.12133
'10367_r_at'	'YLL020C'	'---'		6.8186	6.72711	6.8119	6.63338	6.83087	7.27775	6.72082	6.87508	6.67988	6.237	6.69128	6.5396	6.4692	6.41372	6.69055	6.978	6.96361	6.75645	7.37335	7.10427	6.9275	8.98453	6.75656	6.71851	7.26466	6.54504	6.0795	6.30231	6.05183	6.76042	6.54121	6.85249	6.64795	6.50631	6.44621	7.30237	7.64426	7.51932	7.30777	7.56242	7.38014	7.05603	6.95839	6.8489	6.91429	6.98129
'10368_s_at'	'YLL020C'	'KNS1'		9.39591	9.81517	9.3633	9.53765	9.49985	9.47738	9.30226	9.0545	9.88945	9.18556	9.34621	9.73786	9.59356	9.74902	9.31634	9.96656	10.2521	10.0201	11.2637	10.0977	9.91721	12.2039	10.6819	10.8004	10.9312	10.1654	8.50904	8.34678	7.92179	9.83375	9.68887	9.91419	9.53239	9.30474	9.29658	10.6568	10.6784	10.5752	10.4824	10.565	10.4315	10.0273	10.1316	10.0441	10.194	10.3648
'10369_at'	'YLL019C'	'KNS1'		6.20155	6.32333	6.1273	5.91657	6.13378	6.26689	6.06846	6.30514	6.05756	5.88618	5.97529	6.26895	5.64217	6.26742	6.71293	6.89538	6.65667	6.50114	7.51807	6.84694	6.72923	8.80748	7.21443	7.05588	7.23764	6.53776	4.96329	5.06529	4.5272	6.14025	6.41958	6.28546	6.12847	5.76361	5.59294	6.43422	6.70768	6.61753	6.78183	6.40753	6.4369	6.21018	6.38034	6.48263	6.53982	6.72587
'10370_at'	'YLL018C'	'DPS1'		11.3403	11.4391	10.785	11.1427	11.299	10.7663	11.0866	10.91	10.5396	10.4002	10.6483	10.904	11.226	11.2868	11.0097	11.349	11.2835	11.1426	9.94379	11.4291	11.3912	9.94809	10.985	11.0071	11.1218	10.4729	10.7901	10.7363	10.5274	9.81954	9.95614	10.822	10.8524	11.0544	10.6942	10.3013	10.1724	10.102	10.68	9.88508	10.0024	10.6587	10.6117	10.773	11.2224	10.969
'10371_at'	'YLL017W'	'---'		4.46945	3.97454	3.72341	4.38856	4.50254	4.90627	4.10776	4.28269	4.20116	3.96766	3.97846	4.01886	4.05617	4.26937	4.98221	3.87941	4.43051	4.18584	4.07228	3.75469	3.41738	4.08955	3.72946	4.33907	3.71999	4.08619	3.80073	4.42641	4.39996	3.55411	3.96279	3.77138	4.22866	4.07312	3.99046	3.51905	3.67284	3.95801	3.88064	3.49432	4.36543	3.16424	3.53286	3.89726	3.66904	3.67582
'10372_at'	'YLL016W'	'SDC25'		3.60715	3.5562	3.50191	3.77554	3.74693	3.7688	3.88361	3.58463	3.87159	3.62229	4.08775	4.00516	3.70699	3.79317	3.74427	3.78136	4.05896	3.98565	4.45277	3.79545	3.37699	4.87791	3.71431	3.97541	3.76144	3.72776	3.37199	3.35032	3.28015	3.46667	3.47049	3.80465	4.02234	4.05102	4.15278	3.8175	3.6096	4.06771	3.98037	3.44898	4.03009	3.77355	3.71127	3.79012	3.23157	3.78296
'10373_at'	'YLL057C'	'JLP1'		5.57424	5.08045	4.91677	4.49414	6.02224	4.46366	4.3518	4.96697	4.16057	4.53753	4.03797	4.17274	4.80328	5.02403	4.5944	4.81203	4.93846	4.9001	4.52087	12.3672	12.3289	5.56687	4.20857	4.34448	4.29175	4.56959	4.38497	4.83908	4.97914	4.20124	4.68794	4.9887	4.69845	4.67999	4.73559	4.87518	4.86898	5.60296	6.35994	4.873	5.00341	5.14386	5.43993	4.42067	12.3812	4.74905
'10374_at'	'YLL056C'	'---'		6.60785	6.30403	6.71444	6.21747	6.54983	5.90802	5.99531	6.41127	6.2686	6.40158	5.79884	6.28122	6.49099	6.30601	6.16873	7.09548	6.67927	6.95096	5.92028	10.3598	10.2614	7.92952	6.64636	7.06142	6.90091	6.8545	6.07231	5.93289	5.86335	6.76439	6.84532	6.01361	5.7598	6.06273	5.8671	6.34718	6.281	5.54771	5.90487	6.00761	5.65215	6.62009	6.51163	6.63252	10.2244	6.76476
'10375_at'	'YLL055W'	'---'		7.35772	7.25718	7.674	6.75205	7.21803	7.1634	6.50128	7.04613	7.1506	7.19877	7.24988	7.78188	6.68828	7.15854	7.22537	8.00622	8.10744	7.78484	7.86817	12.4604	12.4074	8.29302	7.18977	7.44175	7.43614	8.12883	6.67665	6.58548	7.72703	9.1713	9.45392	7.91608	7.64054	7.8334	7.71195	9.89452	9.49988	7.58465	7.58603	9.34949	7.92562	9.00897	8.97457	8.89445	12.1251	8.52457
'10376_at'	'YLL054C'	'---'		6.72897	6.01585	7.25439	7.03273	6.51773	6.63479	6.41361	6.28113	6.54045	6.26689	6.15475	7.04375	6.92351	6.22356	6.21748	6.76672	7.0346	6.92618	6.29699	7.05172	6.73843	7.23196	6.17803	6.82551	6.36978	5.93693	5.47076	5.80477	5.81877	5.38746	5.74589	6.44518	6.67169	6.86978	7.00074	5.94695	6.04528	5.7136	6.29435	5.73469	5.17143	6.17113	5.64125	6.81201	6.93174	7.00987
'10377_at'	'YLL053C'	'---'		8.33988	8.91021	7.73896	8.13851	8.54698	7.71729	7.7287	8.0385	7.5034	7.40198	7.23939	7.9006	8.13822	8.67452	7.87728	6.8234	7.9682	7.67132	9.3615	11.7199	11.5016	9.84853	10.9761	11.1463	11.1944	8.07562	7.47002	7.43794	7.28417	7.83409	7.96634	7.83315	7.64546	7.93501	7.83938	9.47964	9.28633	10.0261	10.4772	8.93542	10.3628	8.41209	8.49794	8.28697	11.3229	7.65312
'10378_at'	'YLL052C'	'AQY2'		7.37664	8.09334	6.87	7.17336	8.12565	7.06757	6.82368	7.21917	6.33508	6.70102	6.36924	7.13642	7.30574	7.77653	7.23384	5.25781	7.27712	6.7169	8.38116	11.0358	10.8786	8.62256	10.1547	10.1693	10.324	7.17353	6.64967	6.84701	6.8801	6.95955	7.19779	7.21495	6.63414	7.02516	7.1663	8.47793	8.25888	8.86137	9.52734	7.91528	9.21271	6.9705	7.24258	7.38589	10.4968	8.04453
'10379_at'	'YLL051C'	'FRE6'		6.76541	7.07154	5.95152	6.51858	6.95047	6.21859	6.46905	6.46351	6.84418	6.28996	6.55552	6.21639	6.6515	6.57289	6.37267	7.14519	6.94961	7.21295	7.08756	6.83672	6.93081	7.49631	6.70182	7.0928	6.81454	6.95798	6.11174	6.2016	5.77701	6.14503	5.96912	6.2272	6.40454	6.17966	6.25196	6.37385	6.05355	6.66684	6.99476	5.6391	5.89142	6.50611	6.45149	6.09527	6.49814	6.37016
'10380_at'	'YLL050C'	'COF1'		11.6948	11.8778	11.7097	11.6511	11.7702	11.6004	11.7978	11.5561	11.7422	11.6038	11.6344	11.6998	11.6751	11.5117	11.7742	11.8392	11.7742	11.6925	12.2405	11.7385	11.7937	12.2703	11.4027	11.3581	11.5223	11.4582	11.7185	11.6369	11.7188	11.802	11.507	11.6947	11.8308	11.8185	11.6416	12.0876	11.8641	12.0229	11.8678	11.8632	11.7669	11.8702	11.9266	11.4612	11.565	11.4833
'10381_at'	'YLL049W'	'LDB18'		6.82989	6.75047	6.75611	6.92782	6.67907	6.469	6.96311	6.55012	6.70617	6.46952	6.56911	6.56477	6.52011	6.84141	6.50525	6.89335	6.36457	6.64178	7.80888	7.34317	7.29514	7.98241	6.50246	6.11223	6.5793	6.51704	6.82371	6.87066	7.13574	7.10287	6.75963	6.23788	6.44323	6.71367	6.31285	7.29651	7.04871	6.89959	6.88569	6.92764	6.73528	7.27017	6.95763	6.8293	6.79425	6.56002
'10382_at'	'YLL048C'	'YBT1'		10.0241	9.79412	9.74127	9.46801	9.6055	9.68371	9.59268	9.57095	9.77239	9.73378	9.70682	9.82091	9.52017	9.4364	9.8097	10.0552	9.94306	10.0088	9.5831	10.5789	10.6162	9.54186	9.8389	9.86454	9.89458	9.41636	9.41627	9.32097	9.34527	9.68415	9.77222	8.90605	8.72118	8.80569	8.92657	9.2011	9.25336	8.46229	8.98281	9.25847	8.577	9.70827	9.34783	10.2473	10.4937	10.3189
'10383_at'	'YLL047W'	'---'		4.42714	3.77207	3.79364	3.67283	4.47417	4.24242	3.85924	4.02381	3.80903	3.73202	3.40375	3.79469	3.96887	3.96475	4.12636	3.78734	3.71295	3.80502	3.93109	3.58238	4.0162	3.96959	3.62621	4.23815	3.79471	3.61718	3.87902	3.75917	3.90529	3.89269	3.94004	3.84081	3.77368	3.83472	3.79858	3.63133	3.9045	4.13931	4.04872	3.92026	3.99498	3.66513	3.92631	3.65557	3.92541	3.74056
'10384_at'	'YLL046C'	'RNP1'		4.75526	4.47797	4.27136	4.74787	4.86524	4.31906	4.13787	4.66622	4.47314	4.46619	4.65746	4.40366	4.44109	4.90799	4.73882	4.54674	4.81992	4.61865	4.77555	4.29982	4.29642	4.41838	4.12695	4.60834	4.16498	4.10653	4.39906	4.48409	4.59458	4.23393	4.29835	4.3726	4.10536	4.06594	4.54092	3.89229	4.23765	4.40936	4.56362	4.37812	4.39039	4.47614	4.62296	4.15947	4.43155	4.22897
'10385_i_at'	'YLL045C'	'RPL8B /// RPL8A'		11.4404	11.0148	11.4191	11.2554	10.9079	11.2083	11.5684	11.4538	11.0977	11.3136	11.3059	11.3532	11.4142	11.2062	11.3123	11.42	11.5861	11.3845	11.2392	11.3593	11.3987	9.82749	10.9725	10.9672	11.0087	11.0489	11.5111	11.9715	11.6787	10.9451	10.6548	11.5643	11.3288	11.5273	11.2798	11.1454	11.1066	11.2747	11.0577	10.7787	11.0843	11.1013	11.4244	10.5527	11.2867	10.9031
'10386_s_at'	'YLL045C'	'RPL8A /// RPL8B'		11.934	11.5896	11.7721	11.5752	11.6767	11.5854	11.8881	11.8104	11.5097	11.4051	11.3437	11.6728	11.805	11.5515	11.6411	11.1844	11.2384	11.4697	11.2041	11.5137	11.5385	8.22506	11.4934	11.4205	11.3258	11.142	11.9636	11.8496	11.7801	10.9685	10.6031	11.1274	11.1317	11.124	11.0776	10.8619	10.5793	10.9677	10.934	10.3677	10.6435	10.9747	11.2433	11.0167	11.4014	11.0854
'10387_at'	'YLL044W'	'---'		6.00018	5.00108	5.63165	6.11396	5.95864	5.79742	6.08827	5.92191	5.14692	5.23536	5.51197	4.80024	4.65162	5.40619	6.2719	5.24964	5.42594	5.75891	6.75352	5.47989	5.80144	4.23723	4.99092	5.32093	5.00611	4.61547	4.90947	5.43264	6.26161	4.91174	5.31917	6.55843	6.86511	6.62608	5.91438	5.00772	5.83914	6.06688	5.75149	6.18864	6.59939	5.08272	5.7013	5.66709	6.0775	5.24932
'10388_at'	'YLL043W'	'FPS1'		8.74543	8.43009	8.67205	8.62338	8.66495	8.32937	8.53955	8.70402	9.17573	8.42207	8.79156	8.65993	8.86574	8.96618	8.57262	9.452	8.75976	9.08458	8.97338	9.0908	8.8503	8.4789	8.65533	8.85738	9.03086	8.80276	8.70349	8.60534	8.13532	8.65533	8.2315	8.9898	8.73101	9.00118	8.67136	8.68983	8.43711	8.62811	8.65928	8.47921	8.70023	9.18794	8.96127	8.97622	8.96823	8.92608
'10389_at'	'YLL042C'	'ATG10'		8.139	7.27711	8.44715	8.16493	7.68798	8.24225	8.27139	8.03766	8.54009	8.01867	8.15986	8.34885	8.3574	7.59423	7.80285	8.23903	8.22126	8.09285	9.16983	7.31545	7.1736	8.76104	7.91441	7.94842	7.88075	8.29944	8.36431	8.368	8.00294	8.30022	8.14343	8.4554	8.085	8.24854	7.85825	8.63088	8.04184	8.46227	8.52828	8.13531	8.69052	8.35795	8.22325	7.63301	6.98265	7.70451
'10390_at'	'YLL041C'	'SDH2'		11.1243	10.8997	11.4257	11.208	10.9042	11.2765	11.3172	11.0713	11.2226	11.0103	11.1385	11.4083	11.2901	11.1731	10.9458	11.4845	11.669	11.6871	12.2597	11.4555	11.128	12.4302	12.3105	12.5015	12.3604	11.8021	10.0411	10.2382	8.92146	10.2346	9.98582	11.015	10.488	10.5917	10.1362	11.7631	11.3135	12.5744	12.6539	11.157	12.4894	9.7172	9.51249	11.0273	11.2534	11.1112
'10391_at'	'YLL040C'	'VPS13'		9.2313	8.69059	9.29392	8.6763	8.76496	9.0979	8.83039	9.31876	8.6208	8.63256	8.76515	8.90589	8.91309	8.85215	9.07791	9.25482	9.2791	9.13879	8.40965	9.66771	9.44752	9.26908	9.41153	9.61802	9.5496	8.75635	8.06678	8.2499	7.77868	9.55422	9.41646	8.00732	7.28882	7.46671	7.03727	8.58638	8.6777	7.98497	8.40111	8.53695	8.11432	8.98979	8.74457	9.93997	9.57059	10.0717
'10392_at'	'YLL039C'	'UBI4'		9.91981	10.0474	9.97879	10.0831	9.94388	9.66257	9.90145	9.93762	10.2321	9.77887	9.8174	9.9112	10.0113	10.3106	9.63958	9.84909	10.25	10.3227	10.7686	10.7743	10.4724	11.1744	10.0947	10.5657	10.2611	9.76961	8.96001	8.97516	9.26397	10.4451	10.0552	9.92793	9.74742	9.48987	9.5731	10.1494	10.3589	10.0698	10.0097	10.3464	10.1004	10.3279	10.4602	10.5781	10.9475	10.2885
'10393_at'	'YLL038C'	'ENT4'		6.45203	5.97164	5.66246	5.9168	6.34502	6.29333	5.93093	6.34754	6.25204	6.0172	6.04199	5.8821	6.41249	6.21787	6.25721	4.3391	6.23771	5.21731	5.22527	5.90106	5.6422	5.74274	5.33525	6.16184	5.55795	5.40747	5.29042	5.4799	5.37261	4.85873	5.17277	5.6402	5.85943	6.02233	5.98916	5.29934	5.10717	5.14148	5.63333	4.99919	4.80055	4.61093	4.55541	5.7323	6.18487	6.02578
'10394_at'	'YLL037W'	'---'		4.39419	4.82813	4.02277	4.26165	4.68854	4.14583	4.62002	4.12098	4.08706	4.39143	4.41602	3.99437	4.13961	3.84169	4.20368	3.82325	3.8882	3.97597	4.97171	4.32177	4.18442	3.6768	3.95894	4.47927	3.84897	3.79854	3.89206	3.9943	5.02616	3.93395	4.02894	4.22979	4.79811	4.83696	4.56488	4.25561	5.11069	5.07785	4.46794	5.17347	5.26953	4.18745	4.59918	4.63617	4.79824	4.18046
'10395_at'	'YLL036C'	'PRP19'		7.7821	7.58227	8.11211	7.6366	7.43193	7.77035	7.99849	7.87902	7.74813	7.7075	7.64248	7.86845	7.64772	7.89417	7.80668	7.59491	7.81197	7.5461	8.29283	8.0703	7.68062	7.51257	7.80867	8.00756	7.77522	7.32225	7.34249	7.55411	7.34163	7.45803	7.36299	7.95622	7.89065	8.40026	7.86094	8.40289	8.22275	7.7957	7.87585	8.04295	7.86257	8.06732	8.25731	8.28064	7.87851	8.24592
'10396_at'	'NC_001143'	'---'		5.59137	4.89655	4.38426	6.1043	5.02548	5.42015	5.90519	4.96884	5.34771	5.80987	5.54241	5.40315	5.83494	4.74891	4.89689	5.35007	5.30257	5.61635	7.20889	4.681	4.64993	4.86873	6.45752	6.45743	6.4849	5.73516	5.3815	5.51927	5.43783	5.18526	5.34118	5.11051	5.29372	5.24203	5.24498	5.28162	4.96252	7.65719	8.09711	5.22129	7.72569	4.46476	4.45956	5.16167	5.48342	5.02283
'10397_at'	'NC_001143'	'---'		5.86188	5.47301	4.99651	5.52728	6.09886	5.80103	5.3818	5.57922	5.02695	5.05119	5.09993	5.46244	5.64215	5.47544	5.38653	4.66644	5.46284	5.41597	5.66068	5.36445	5.16689	8.29688	5.08312	5.75614	5.10674	5.45961	5.46227	6.33768	6.11359	5.38587	5.73901	5.73939	5.4813	5.79106	5.89314	6.17465	6.18758	6.09474	6.05282	6.00146	6.09466	5.64035	5.97323	5.19719	5.13846	5.36125
'10398_at'	'NC_001143'	'---'		6.11592	5.57491	5.87245	5.90241	6.04129	5.9206	5.98834	5.70237	5.48302	5.83812	5.81555	6.18779	5.94265	5.73961	5.6008	6.06629	5.43144	5.90687	5.99678	5.82765	5.64032	5.45523	5.32197	5.74977	5.43332	5.55328	6.1759	6.50176	6.3075	5.69514	5.68449	5.88038	6.0277	6.23166	6.01795	6.11173	5.98064	6.46607	6.71037	5.73842	6.3093	5.97095	6.26687	5.78038	5.72913	5.50344
'10399_at'	'NC_001143'	'---'		3.70036	3.21751	3.12884	3.21136	3.74516	3.34709	3.39994	3.18359	3.59356	3.24963	3.47911	3.07846	3.48862	3.83025	3.38224	3.33723	3.14732	3.36421	3.63407	3.36665	3.37162	2.98133	3.2196	3.90037	3.17527	3.25768	3.16045	3.21849	3.52078	3.27667	3.76175	3.35937	3.20422	3.24178	3.16506	3.23021	3.49624	3.68905	3.86986	3.2983	3.32941	3.46178	3.19818	3.4406	3.39791	3.13153
'10400_at'	'NC_001143'	'---'		3.11243	2.84049	2.84244	2.73912	3.10919	2.63836	2.92044	2.66302	2.66389	3.00364	2.73829	2.94296	2.95748	2.92591	2.89804	2.58411	2.78328	2.62019	2.89656	2.80707	2.82228	2.45119	2.84527	3.36217	2.73293	2.59835	2.60653	2.79446	3.16313	2.77237	3.24885	2.44288	2.47652	2.53679	2.75321	2.77048	2.77181	2.55511	2.53749	2.50373	2.71933	2.5343	2.68328	3.04893	3.00415	2.83355
'10401_at'	'NC_001143'	'---'		6.21006	5.99619	6.54014	5.41448	5.90204	6.01236	5.79949	6.65152	6.42515	5.81138	5.86204	6.50592	5.89183	5.83014	6.26612	5.50463	5.52869	5.13397	5.42289	5.16481	5.10236	4.52602	5.59059	5.68194	5.58912	5.87069	6.46797	6.20779	5.32097	5.48015	4.95049	5.31591	4.8241	4.87104	4.85254	5.11365	4.87824	6.40929	6.06209	4.89639	6.45714	5.164	4.71988	5.53856	5.48461	5.50006
'10402_at'	'NC_001143'	'---'		3.50913	3.18698	3.39379	3.07983	3.40171	3.29611	3.65575	3.53767	3.2787	3.26573	3.26135	3.09773	3.30066	3.11639	3.42746	3.31398	3.54065	3.38085	3.36424	3.64798	3.2809	4.22931	3.20381	3.63754	3.2349	3.03266	3.46909	3.76914	3.50137	3.28665	3.23438	3.25101	3.31324	3.3851	3.35847	3.77726	3.377	3.40471	3.44963	3.30267	3.5005	3.38639	3.29786	3.7737	3.86313	3.25672
'10403_at'	'NC_001143'	'---'		4.13872	3.94914	3.96542	4.26416	4.65905	4.26645	4.08213	4.08888	3.92911	4.33078	3.92134	4.36886	4.57667	4.17378	4.27926	3.78576	4.31453	4.30518	3.94195	3.54231	4.06743	4.49326	4.11747	4.84219	3.98345	3.8944	4.12769	4.57484	4.39868	3.86185	4.42274	4.20427	4.00887	4.27069	4.37759	4.29298	4.22716	4.27915	4.63963	4.21875	4.26374	4.03969	4.05973	3.99953	4.21069	4.1054
'10404_at'	'NC_001143'	'---'		5.84283	5.98628	5.68992	5.95147	5.86353	5.47	6.46607	5.88072	5.97573	6.03114	6.03534	5.70129	5.95043	6.13097	5.67108	6.27774	6.16382	6.23913	7.41206	5.8178	5.48527	7.95195	6.51056	6.77249	6.68875	6.11152	5.95416	6.08699	5.6422	6.2169	6.26184	6.00881	6.02922	6.22713	5.85654	7.29756	7.02141	7.72518	7.10836	7.0223	7.67613	6.86884	6.54387	6.29565	5.45624	6.22088
'10405_at'	'NC_001143'	'---'		5.78044	5.21039	5.50935	5.54491	5.85027	5.81667	5.50079	5.29921	4.80103	5.26819	4.78551	5.32186	5.42328	4.86189	5.21152	4.40327	4.88006	5.00973	4.87467	5.21445	4.74674	5.36088	4.83254	5.93621	4.58676	4.77699	5.03596	5.80339	5.39427	5.10731	5.3323	5.73789	5.41028	5.87532	5.80318	5.49105	5.53411	5.42128	5.38513	5.68911	5.52422	5.61371	5.72339	5.57996	5.43877	5.19569
'10406_at'	'NC_001143'	'---'		4.96891	4.77525	4.87736	4.86965	5.2595	5.09882	4.80506	4.85986	4.45615	4.92914	4.63066	4.7823	5.1231	4.74375	4.95906	3.76332	4.18898	4.40151	4.72265	4.19115	4.6886	4.77986	4.71563	5.04659	4.51551	4.68793	4.87518	5.32215	5.27998	4.55476	4.82383	5.15068	5.11017	5.27619	5.59745	5.03386	5.21567	4.98304	5.04548	5.16113	4.76996	4.79707	4.99984	4.23658	5.02186	4.68068
'10407_at'	'SNR64'	'---'		4.28781	4.45408	4.07541	4.26887	4.76234	3.55759	4.31334	3.71342	4.33798	4.21067	4.20066	3.82028	4.16419	3.33123	3.77238	3.2067	3.26537	3.26361	3.4288	3.41967	3.59962	3.22459	3.64449	4.23281	3.72236	3.58138	3.52669	4.3921	4.49589	3.45068	3.93512	3.52302	3.80025	3.89893	3.90836	3.28098	3.23317	3.24875	3.17322	3.5435	3.22178	3.09449	3.11077	3.98288	4.02529	3.82826
'10408_at'	'SNR38'	'---'		5.54112	5.46668	4.88664	5.00227	5.38017	5.02556	5.39827	5.37886	5.49043	5.21357	5.06908	4.98566	5.31264	4.95687	5.02511	3.55728	4.86555	4.02828	4.10964	4.80727	4.88683	3.82404	4.21871	4.80814	4.29175	5.23847	5.11247	5.9544	5.7022	4.9859	4.81863	4.86161	4.91134	4.93553	4.87018	4.92262	4.80125	4.64213	4.26934	4.8055	4.74597	5.0536	4.24123	4.61599	5.60234	4.77334
'10409_at'	'SNR69'	'---'		5.91993	6.14086	5.89305	6.08836	6.49007	5.88578	5.68976	5.61741	5.51277	5.76474	5.43018	5.61175	5.62245	5.85757	5.8995	4.4505	5.20644	5.14264	6.28022	5.38702	5.79736	6.10978	5.21429	5.68524	5.47661	5.36462	5.53853	6.30495	6.21603	5.22437	5.70444	5.64671	5.56264	5.84071	5.54354	6.14178	5.79371	5.92065	6.3155	6.02412	6.30676	5.25848	5.42339	5.68165	6.35631	5.88507
'10410_at'	'SNR42'	'---'		5.01372	5.11841	5.40382	5.04914	5.38499	4.95335	4.67656	4.68868	4.92119	5.17681	4.53084	4.79088	4.80547	4.2918	4.89168	4.15609	4.51987	4.45608	5.24719	4.3263	4.01461	4.24277	3.88286	4.6743	3.92305	4.53169	4.4092	4.6195	4.45188	4.64518	4.59321	4.98189	4.87584	5.32494	4.89561	4.93698	5.10064	5.44887	5.29117	5.23769	5.95401	4.56547	4.54828	4.13308	4.68755	4.41451
'10411_f_at'	'YLL065W'	'---'		6.64183	5.37392	6.2547	6.00091	5.37084	6.03002	5.77066	6.08355	5.17251	5.54594	5.40456	5.20993	5.73743	5.34742	5.9136	6.41278	6.57436	6.46673	5.01504	5.18336	5.51633	5.91011	5.0273	4.84008	4.57865	6.3927	5.65687	6.39848	5.5054	6.05592	6.17195	6.38853	5.90691	6.59783	6.58065	5.80446	6.34106	6.52355	6.46355	6.27352	6.52275	6.30272	6.32148	5.3869	5.21421	5.57264
'10412_f_at'	'YLL064C'	'PAU1 /// PAU6'		8.52535	9.75382	8.16681	7.97767	9.94374	7.66343	7.84078	8.22156	9.311	9.35295	9.26195	8.10878	8.58934	9.4888	8.07836	9.38538	9.25908	9.59724	6.59827	6.20932	6.22144	7.57658	6.53	6.60245	6.61213	8.93394	8.6452	8.55838	8.90901	9.29794	9.28271	9.25121	9.27398	8.97184	9.27278	7.37306	7.34334	7.05903	7.55406	7.07362	7.09555	9.68298	9.52631	6.83521	5.97252	6.91577
'10413_at'	'YLL063C'	'AYT1'		4.20285	4.07682	5.17884	4.32651	3.97803	4.25452	4.25077	4.08962	3.93637	3.79731	3.64702	3.93941	4.74753	3.91513	3.84493	3.43428	3.67054	4.02657	3.94152	3.63401	3.61146	4.27367	3.7463	3.81762	3.57112	3.8302	3.93502	4.39248	4.56165	3.56535	3.75508	4.20684	3.87927	4.26567	4.57911	3.81726	4.42761	4.14459	4.01166	3.8437	4.5205	4.17228	4.09458	3.63921	3.5246	3.6265
'10414_at'	'YLL062C'	'MHT1'		7.07595	5.97729	7.26549	6.64428	5.97609	6.49049	6.51206	6.76685	7.70975	7.6885	7.85163	7.11139	6.50953	5.69975	6.56613	8.3564	7.79309	7.91836	7.75193	10.1741	10.2615	6.84614	7.86734	7.81128	8.01258	7.82949	7.90753	7.55798	6.90805	5.87032	6.24503	7.85343	8.38364	8.47945	8.36113	7.4215	7.28291	9.5047	9.30666	7.02172	9.39732	7.28513	6.9915	5.09082	10.0657	5.62233
'10415_at'	'YLL061W'	'MMP1'		7.60854	6.46617	7.56842	6.77643	6.66984	7.40382	6.95209	7.22946	8.19929	8.18714	8.23674	7.54003	6.93815	6.14029	7.41402	8.93013	8.89023	8.59686	9.23461	10.7356	10.6774	9.97227	9.41949	9.44323	9.42834	8.56045	7.59315	7.8681	6.79959	5.94763	6.34185	8.2633	8.48908	8.68867	8.68959	7.3869	7.55355	9.97899	9.49425	7.14516	9.95318	8.06715	7.60258	5.36042	10.1922	5.99137
'10416_at'	'YLL060C'	'GTT2'		7.0296	7.55701	7.1075	6.72167	7.75368	6.6739	6.66141	6.84817	7.65352	8.05148	7.92052	6.81386	6.78929	7.18469	6.89476	7.96985	8.04796	7.87771	7.70406	10.8196	10.5779	8.84787	6.90651	7.40455	7.06475	7.8702	7.49439	7.54291	7.10794	8.4126	8.53023	7.99608	7.71853	7.72259	7.51547	8.39138	7.80864	7.07973	7.54882	7.7424	6.92961	8.06357	7.96609	7.05411	10.5339	7.38873
'10417_at'	'YLL059C'	'---'		4.07358	4.5068	4.67553	4.45316	4.93895	3.62852	3.86608	3.95391	3.98574	4.26906	4.00549	3.71303	3.76846	4.45673	3.68081	3.88111	4.01664	4.00704	5.23198	4.38385	4.62177	6.11958	3.72862	3.92616	3.98267	3.99306	3.6664	4.01278	3.9387	3.6402	3.94141	3.4429	3.68411	3.60547	3.81193	4.13205	3.82184	3.99208	4.25081	3.92249	4.17241	3.73028	3.8539	3.54471	4.23388	3.74608
'10418_at'	'YLL058W'	'---'		6.03936	6.79978	5.64562	5.5323	6.52028	5.13087	5.26447	5.62665	5.75705	5.52223	5.64157	5.10654	5.24383	6.52546	5.51432	5.7134	5.48772	5.6483	5.85905	9.46849	9.49659	5.36793	4.73952	5.05131	4.96002	5.37295	5.12058	5.34283	5.36352	6.06987	6.15051	5.80887	5.9927	5.93546	6.08446	6.64823	6.56415	5.38545	5.71869	6.36413	5.39154	6.01051	6.27569	5.28873	9.17941	5.44263
'10419_at'	'NC_001143'	'---'		4.75282	5.14381	5.47484	5.17738	5.36524	5.32855	5.36387	5.30143	4.63543	4.74118	5.03353	4.96917	5.18339	4.75394	4.61674	4.31282	4.6303	4.50151	5.99595	5.00653	4.93483	5.56631	4.70468	5.05647	4.71683	4.67276	4.94916	4.75549	5.80289	5.46655	5.19508	6.04879	5.61515	5.9318	5.8157	6.07388	6.39527	6.47049	5.20471	6.13761	6.89866	4.74358	5.37053	5.37054	5.61769	5.02833
'10420_at'	'NC_001143'	'---'		5.6454	6.62209	6.91479	5.89782	6.05098	6.63223	6.19563	6.47339	6.20173	5.90847	6.37455	6.29402	5.80214	6.40054	6.42327	5.33404	6.0301	5.4272	6.28588	5.80615	5.64463	3.33975	4.93364	5.10577	4.68699	5.48715	5.84928	5.42513	5.63325	5.94428	5.35659	6.78341	7.40594	6.73072	6.55457	6.09089	5.95949	6.5669	5.40405	6.01033	6.54729	5.38364	5.89364	6.17679	7.0374	5.49742
'10421_at'	'NC_001143'	'SKG1'		6.94301	7.16199	7.78792	6.97621	6.73527	7.21312	7.20782	7.69094	7.6427	7.60798	7.46765	7.68757	7.39179	7.8493	7.32294	6.8798	7.36779	7.0389	7.84863	7.49647	7.56787	6.89184	7.19276	7.22102	7.31814	7.90663	7.58867	7.38135	7.47579	7.95195	7.37364	7.58597	6.93256	7.30488	6.81414	8.12397	7.97974	7.79419	7.40168	7.92729	8.01205	7.81915	7.85085	7.63215	7.81452	7.47679
'10422_at'	'NC_001143'	'---'		6.19546	6.049	5.87529	6.61201	6.03284	6.01293	5.36099	5.88089	5.49495	5.78143	5.73995	5.86714	5.92844	5.66582	5.82768	5.11114	5.64843	5.45366	6.13583	5.37987	5.53116	5.53499	5.18605	6.05199	5.20232	5.90698	5.81313	6.24332	6.35857	5.71716	5.69131	5.88902	5.02449	5.92646	5.92258	5.44039	6.30539	6.72015	5.91617	6.64108	6.71241	6.45296	6.11672	5.26226	5.49761	5.36938
'10423_at'	'NC_001143'	'---'		4.35859	4.88972	4.90559	4.57391	5.46097	4.47263	4.38413	4.13341	4.23527	4.67809	4.45581	4.21517	4.61609	4.22177	4.37663	3.43785	4.33707	4.14537	3.73581	3.87889	3.98098	3.90582	3.75592	4.48648	3.4633	3.674	3.9939	4.37363	4.93651	3.91361	4.35897	3.98983	3.62609	4.09539	4.30708	3.93676	3.89042	4.02343	4.13368	4.25603	4.05651	4.01289	3.94595	4.11135	4.40204	3.92238
'10424_at'	'NC_001143'	'---'		4.99634	4.69526	5.40293	4.92329	4.6334	4.94639	4.72166	4.89228	4.52991	4.96274	4.86484	4.5827	4.52313	4.5892	4.91099	4.93107	4.99052	5.41987	4.62359	4.04673	4.20723	5.98233	4.10496	4.36151	4.19273	4.51556	4.61362	4.9778	4.69582	4.61268	4.86104	4.99261	4.46599	5.09615	5.15677	4.71714	5.15841	5.17761	5.30105	5.01026	5.5613	5.30859	5.01363	4.50255	4.20538	4.35692
'10425_at'	'NC_001143'	'---'		7.36981	7.56599	7.48569	7.46252	8.07461	7.82464	7.11371	7.78543	6.86028	7.21581	7.12138	7.02978	7.02527	7.04489	7.95884	7.12005	6.24452	6.67964	8.5797	6.96459	6.96896	7.56791	6.50786	6.2772	6.86298	7.89862	7.23972	6.25464	7.74229	8.211	7.11355	8.1408	8.95045	8.20454	8.87541	7.85254	8.65393	9.42323	8.20406	8.81841	9.82287	6.97002	7.53902	7.57254	7.57992	7.45816
'10426_at'	'NC_001143'	'---'		4.80512	4.31492	4.92606	4.46199	3.91428	4.36663	4.42584	4.27846	4.17676	4.30772	4.22754	4.20122	4.48327	4.10814	4.1551	3.94909	4.36122	4.02432	6.05044	3.61401	3.5281	6.61396	4.67299	4.72095	4.89954	4.32328	4.06902	4.2651	4.27017	3.51805	3.70006	4.41469	4.36163	4.31967	4.48965	4.27159	4.24066	4.59099	4.71235	3.95029	5.07119	4.25927	4.08705	3.81912	4.00661	3.77272
'10427_at'	'NC_001143'	'---'		3.13639	3.20848	3.8592	3.41811	3.3612	3.25281	3.55288	3.67635	3.56246	3.31639	3.46163	3.39813	3.38106	3.73381	3.44023	3.27094	3.03438	3.17212	3.1422	3.20969	3.23075	3.62716	3.1343	3.19714	3.14697	3.21976	3.33737	3.29829	3.49157	3.31753	3.25463	3.29945	3.24819	3.19519	3.25227	3.08962	3.26912	3.32575	3.38419	3.01078	3.42634	3.236	3.15686	3.24877	3.4412	2.84887
'10428_at'	'NC_001143'	'---'		4.58639	3.63063	5.2899	4.60847	3.91907	4.25368	4.30734	4.02043	4.51522	4.90237	4.74338	4.5297	4.30601	3.95642	4.12974	4.04275	3.60597	3.65144	3.65406	4.1082	4.36577	3.43507	3.67487	3.71372	3.73992	4.09447	4.99199	4.47382	5.33179	5.31545	4.71395	3.36551	3.15836	3.2425	3.39799	3.81272	3.69022	3.30065	3.24102	3.57762	3.35519	4.12977	3.59333	4.1323	5.28626	3.95516
'10429_at'	'NC_001143'	'---'		3.14047	2.96658	4.00175	3.47523	3.38794	3.43786	3.44105	3.48542	3.33283	3.53617	3.30311	3.47621	3.08715	3.57268	3.02427	3.28055	3.18826	3.19946	3.83984	3.19811	3.19597	3.90632	3.14083	3.38721	3.46209	3.46356	3.56554	3.56333	3.60516	3.20863	3.30021	3.55701	3.27119	3.3789	3.40689	3.10903	3.42816	3.84302	3.58092	3.20012	4.08411	3.68114	3.39549	3.24053	3.3756	2.88144
'10430_at'	'NC_001143'	'---'		4.03409	3.55746	4.70067	3.91269	4.40812	3.93632	4.01554	3.61875	4.05423	3.95344	3.94073	3.70848	3.86622	3.74827	3.9143	3.45066	3.71729	3.45229	3.5383	3.56176	3.88033	4.07348	3.46646	3.77122	3.48614	3.55578	3.58026	4.02943	4.0443	3.88203	4.19793	3.5789	3.21455	3.57123	3.74694	3.60293	3.67455	3.94121	4.09678	3.61999	4.1509	3.68535	3.62777	3.79789	4.01318	3.53933
'10431_at'	'NC_001143'	'---'		4.84677	4.66842	5.30784	5.31654	5.15278	4.54004	4.54872	4.63835	4.38687	4.71196	4.689	4.6514	4.75321	4.32991	4.44176	4.26927	4.18635	4.30664	4.05655	4.45868	4.49874	4.67425	4.09687	5.05697	4.16078	4.15315	4.34839	5.16195	4.96625	4.28867	4.67318	3.96501	3.70947	3.8816	3.97547	4.05406	4.35474	4.32868	4.34564	4.29724	4.38048	4.13113	4.08523	4.233	4.00018	4.04362
'10432_at'	'NC_001143'	'---'		6.1398	5.78227	6.35955	6.17302	5.90378	5.98029	6.12444	5.69332	6.78343	6.37656	6.4119	6.06727	6.463	5.55119	5.93345	6.80019	6.45392	6.52405	7.88551	6.34741	6.25981	9.46103	6.53822	6.94333	6.68129	6.46251	6.35244	6.07926	6.29921	6.40939	6.66949	6.87513	6.81364	6.93207	7.19265	7.34026	7.26095	7.14116	6.98126	7.38488	7.68795	7.75301	7.55017	6.59965	6.17688	6.7664
'10433_at'	'NC_001143'	'---'		5.85794	5.35203	6.15593	6.26167	5.55675	5.03854	5.84286	5.6266	6.04262	6.04495	5.96844	5.79515	6.05304	5.32326	5.34143	6.31084	5.86117	6.14445	6.90201	5.89458	5.727	8.44212	6.12571	6.47841	6.29548	5.82778	5.50566	5.50481	5.1523	5.61318	5.96753	6.09387	6.43766	6.48762	6.49877	6.31645	6.37252	6.07522	6.06519	6.10126	6.44141	6.66054	6.59215	6.08571	5.68564	6.21302
'10434_at'	'NC_001143'	'---'		5.78381	6.30683	5.82585	5.57941	6.04765	5.44007	6.0643	5.51816	5.12539	4.95389	4.4415	5.73515	5.91515	6.28155	5.47086	3.52656	5.26111	4.68326	5.77417	5.67396	5.28165	6.50313	5.27441	5.4015	5.25715	4.85057	5.10915	5.32928	5.29312	5.45606	5.80638	5.10412	5.3981	5.69817	5.45445	6.51925	6.23316	5.50103	5.57934	5.87642	5.23686	5.02974	4.73918	5.79457	5.07662	5.66715
'10435_at'	'NC_001143'	'HSK3'		5.06577	5.54554	6.29607	5.58793	5.18372	5.63922	5.76457	5.43792	6.25504	5.88973	5.80641	5.80145	5.7477	5.46063	5.73422	6.31269	5.9726	5.96391	7.12733	6.17061	6.10204	8.00269	6.36368	6.53001	6.5143	6.16901	6.04228	6.19046	6.1512	6.24497	6.15501	5.80695	6.3941	6.16879	6.27041	6.85851	6.39909	6.74268	6.40489	6.32585	6.78602	6.41075	6.30496	6.26598	5.93321	6.29598
'10436_at'	'NC_001143'	'---'		4.63056	4.31231	4.89315	4.58404	4.65626	4.47963	4.26816	4.66667	4.25929	4.43366	4.32442	4.14487	4.41187	4.07443	4.2148	3.9803	4.20672	4.25222	3.9696	4.02471	4.18804	4.79922	4.02742	4.89247	4.15788	4.44484	4.29707	4.89644	4.85705	4.37699	4.32484	4.07131	4.09055	4.11637	4.51558	4.1153	4.2517	4.21351	4.52127	4.22296	4.46801	3.98451	4.21584	3.67464	4.07737	4.35555
'10437_at'	'NC_001143'	'---'		6.02565	5.62499	6.33451	6.01227	5.98507	6.1783	6.16692	6.00807	6.13637	5.99613	5.86414	6.44213	6.25235	5.99628	6.02941	6.33362	6.14127	6.26594	5.2601	6.35114	6.0701	4.53179	4.86356	5.11904	4.85117	5.97307	5.82371	5.8912	5.99295	5.72732	5.92143	6.45076	6.92919	7.02823	7.04325	7.19144	7.03718	6.65703	6.29852	6.94595	6.34379	7.50211	7.3598	6.36348	6.13939	6.29845
'10438_at'	'NC_001143'	'---'		4.0759	3.69056	3.62679	3.97062	3.93466	3.95827	3.91356	3.74699	3.38424	3.94788	3.76011	3.38842	3.87499	3.5991	3.81238	3.50857	3.62229	3.73227	3.37951	3.38438	3.52486	4.00014	3.25716	4.12631	3.66241	3.5876	3.51705	3.73671	3.63839	3.61462	4.12427	3.41539	3.59551	3.64232	3.90967	3.47607	3.75522	3.70665	3.52683	3.60883	3.65681	3.4493	3.54807	3.36516	3.46245	3.43
'10439_at'	'NC_001143'	'---'		7.81364	7.66102	7.71596	7.68146	7.47091	7.54398	7.66959	7.40253	7.8794	7.95459	7.90867	7.72556	7.53295	7.81666	7.45888	8.18358	7.82653	8.18608	7.56048	10.456	10.4247	7.33033	7.60384	7.52046	7.67397	8.15773	7.435	7.41527	7.74003	8.27074	8.04594	7.42475	8.59695	8.11024	8.28627	8.78427	8.85827	7.83372	7.77479	8.7505	7.38448	8.81776	8.20362	7.98891	10.1926	8.37967
'10440_at'	'NC_001143'	'---'		4.95946	4.75183	4.06943	5.2835	5.58913	4.92845	5.49726	4.45578	4.33382	4.68609	4.43097	4.52258	5.37619	4.7197	4.50672	3.91036	4.46103	4.44808	5.04114	4.80005	4.92241	4.80682	4.14507	4.90984	4.25677	4.2661	4.24832	4.89153	4.73204	4.03494	5.06442	4.21399	4.10626	4.33134	4.42259	4.72278	4.94996	4.88325	5.06624	4.80835	5.10599	4.22223	4.58247	4.74394	5.33668	4.51788
'10441_at'	'NC_001143'	'---'		3.22816	3.1058	3.2784	3.63857	3.32334	3.23095	3.62906	3.21921	3.36314	3.19137	3.47374	3.26851	3.55519	3.21189	3.06155	3.39596	3.22036	3.41122	3.62156	3.20548	3.22222	3.19139	3.3609	3.94625	3.68353	3.366	3.10475	3.61341	3.64942	3.35887	3.42515	3.06597	3.09134	3.07731	3.37139	3.3333	3.43357	4.48456	5.0182	3.38613	4.19591	2.87731	2.93891	3.3984	3.34501	3.04154
'10442_s_at'	'YKL200C'	'MNN4'		5.0188	4.91362	5.43486	4.67083	4.86652	5.04553	4.68894	4.8013	4.64013	4.92776	4.40133	5.27821	5.31655	5.17727	4.9729	3.512	4.92619	4.21085	5.32585	5.60882	5.59262	5.71055	4.92289	5.51442	5.36463	5.191	4.72065	4.8691	5.00902	4.87741	4.89985	5.08799	5.37468	5.01752	5.13551	5.65731	5.56549	4.72324	5.85926	5.01115	4.78628	4.36154	4.2601	4.95418	5.15351	5.77521
'10443_at'	'YKL162C-A'	'---'		5.8233	5.56554	6.56016	5.71961	5.50093	5.84736	5.37765	5.49669	5.80567	5.99076	5.94978	5.3702	5.47341	5.5758	5.53103	5.6922	5.68665	5.67358	6.05876	5.56429	5.47926	7.52504	5.21627	5.77068	5.23223	5.53559	5.5196	5.65449	5.83358	5.17082	5.14701	5.84773	5.38532	5.43747	5.72136	4.35729	4.93247	5.11637	5.54494	5.07347	5.37895	6.02461	5.99848	5.56398	5.50073	5.50868
'10444_at'	'YKR035C'	'---'		7.11707	6.8162	7.48476	7.22111	7.29976	7.19103	7.05163	6.66783	7.17498	7.27217	7.10832	6.98406	7.0581	6.83783	7.02782	6.92861	6.80659	6.8768	7.79816	6.97721	6.9072	7.505	6.48192	7.10912	6.32311	6.65981	6.86674	7.02243	7.78599	6.67189	7.12924	7.60646	7.77325	7.5862	7.51573	7.15577	7.97969	7.86908	7.75614	7.67861	8.59727	6.76169	7.46654	6.96946	7.44238	6.72314
'10445_s_at'	'YKL201C'	'MNN4'		6.23505	6.30114	6.34822	5.63658	6.02447	6.24513	5.9679	5.94461	6.11088	6.17794	6.06537	7.3734	6.59496	6.95034	6.81362	6.61533	6.78756	6.14099	8.42288	7.28458	7.72319	8.35231	6.75408	6.97851	7.23307	7.4989	6.11392	6.0774	5.8924	7.19492	7.56874	8.11302	7.29396	7.42152	7.26622	8.77028	8.97238	7.94137	7.9341	9.0063	8.71435	8.06356	7.64375	7.35309	6.65807	8.07129
'10446_s_at'	'YKL199C'	'PTK1'		6.15208	6.02249	5.94622	5.27522	6.03587	5.52945	5.04667	5.45991	4.70658	4.7289	4.94528	5.20366	5.42325	5.99033	5.2988	4.92311	6.06305	5.52446	4.45398	6.05567	5.96051	6.78808	5.4407	5.8714	5.62624	6.02553	4.96349	5.11845	5.3839	5.29345	5.4187	5.43305	4.89828	5.41767	5.00912	4.96478	5.08687	4.85177	4.90203	4.82952	4.66052	4.64716	5.34787	5.52802	5.75147	6.00081
'10447_s_at'	'YKL198C'	'PTK1'		6.73779	6.97263	6.51145	6.19947	6.92584	6.37469	5.87942	6.34611	5.30141	5.62517	5.187	5.90113	6.48264	6.84541	6.41931	4.2195	6.88816	5.53399	4.96738	6.6049	6.68563	7.49564	5.82674	6.77041	6.23707	6.26928	5.89813	6.37981	6.23387	5.6414	6.33833	5.88513	6.06561	6.22757	6.17082	5.47641	5.48911	5.22698	6.15791	5.26458	5.61949	5.22207	5.47416	5.78683	6.22977	6.63378
'10448_s_at'	'YKL033W-A'	'---'		8.40767	8.11349	8.2841	7.67756	8.04515	8.31993	8.24766	8.19649	8.16056	8.09712	8.11866	8.22195	8.10597	7.9541	8.03824	6.12715	8.32332	7.5495	8.23392	7.7466	7.95103	7.64781	7.70137	7.81818	7.74194	8.02644	8.60468	8.17351	8.30241	7.80057	7.91295	8.12133	8.37571	8.3655	8.41147	7.97761	7.31194	7.76004	8.03307	7.09789	8.27331	6.92099	6.93085	6.82057	7.5474	7.18177
'10449_at'	'NC_001143'	'---'		4.4781	3.92678	4.17528	3.81036	4.32961	4.20552	3.792	4.4568	4.0893	4.39982	4.19897	3.78362	3.88289	4.07251	4.03569	3.87717	4.18772	4.06997	4.54808	4.07324	3.81883	4.46009	4.05624	4.15085	4.10492	4.22988	3.81787	3.91688	4.11826	3.92486	4.2707	3.66754	3.73737	3.33417	3.48139	3.63479	3.72386	3.83753	3.99054	3.9113	4.19123	3.93417	4.13704	4.18248	3.71739	3.7145
'10450_at'	'NC_001143'	'---'		4.48979	4.25002	4.3082	4.31968	3.90362	4.64178	4.27123	4.44566	4.69456	4.73415	4.82831	4.24245	4.42008	4.35402	4.38883	5.15762	4.8187	5.05956	5.46103	4.90541	5.03088	5.88495	4.83274	4.56821	4.88571	4.88595	4.731	4.188	4.01487	4.73586	4.43946	5.12399	4.51886	4.68349	4.49631	4.50185	4.68502	5.96549	4.93539	4.63255	5.58855	5.30986	4.99797	4.33501	4.94792	4.25006
'10451_at'	'NC_001143'	'---'		4.65139	4.07383	3.93467	4.18965	4.64807	4.48146	4.37141	4.63419	4.4291	4.71063	4.74891	4.21129	3.94582	3.64967	4.65404	5.15664	5.17247	4.87456	5.6512	4.23751	4.02715	5.41303	3.88563	4.48266	4.14626	5.07782	4.73992	4.87001	5.12972	5.32056	5.70783	5.77248	4.48674	4.23336	4.29895	4.05806	4.26195	4.64668	4.73421	4.20485	4.22824	6.2534	6.1034	4.41499	3.99816	4.24252
'10452_at'	'NC_001143'	'---'		6.78423	6.15874	6.44349	6.57902	6.45046	6.77381	6.5307	6.3941	6.28187	6.26952	6.23197	6.80946	6.24559	6.38317	6.70059	6.34799	6.55877	6.14357	7.34648	7.08397	7.23902	7.17533	6.60795	6.67043	6.84457	6.56845	6.30687	6.27313	6.20169	6.86675	6.82518	6.25545	6.34326	6.21454	5.83846	7.77826	7.17909	7.04019	7.14752	7.27906	7.46861	7.10405	6.84302	6.6734	6.63056	7.15998
'10453_at'	'NC_001143'	'---'		3.09508	3.03498	3.19464	3.18436	3.09642	3.07507	2.95814	3.12763	3.13525	3.29164	3.25562	3.32897	3.14066	3.31069	3.22859	2.89774	2.99632	2.94364	2.97613	3.3312	2.87296	2.86806	3.14809	3.51081	2.88042	3.00242	2.76638	3.19031	3.42003	2.93285	3.20624	2.72814	2.7825	2.81571	2.98313	2.76018	2.76251	2.98288	2.98347	2.71906	2.68035	2.67309	2.83078	3.08377	2.84696	3.03125
'10454_at'	'NC_001143'	'---'		3.61283	3.71662	3.37323	3.96614	4.23664	3.88493	3.91531	3.8661	3.82785	3.66353	3.67777	3.84011	3.86996	4.2216	3.84767	3.3285	3.61261	3.46579	3.84746	3.86403	3.54855	3.78353	3.63564	4.12802	3.43493	3.6184	3.83231	4.01421	3.56866	3.69336	4.02274	3.4898	3.61419	3.56992	3.59305	3.73273	3.63735	3.93095	3.94416	3.51867	3.87841	3.56098	3.81034	3.52091	3.65185	3.45248
'10455_at'	'NC_001143'	'---'		3.6606	3.42067	3.53108	3.06818	3.46811	3.75589	3.03576	3.61316	3.36798	3.32448	3.40403	3.43323	3.22109	3.63077	3.36695	3.53424	3.60659	3.68352	3.91832	4.46685	4.28073	4.35028	3.47559	3.80629	3.40658	3.3574	3.34369	3.69661	3.86099	4.08466	4.28894	3.46255	3.35611	3.65451	3.39816	4.84387	4.57191	3.61443	3.79449	4.30601	3.50761	4.5334	4.30648	4.66644	3.99796	4.2873
'10456_at'	'NC_001143'	'---'		8.08351	7.94062	7.63707	7.30098	8.16482	7.70665	6.91926	7.72578	8.12915	7.7582	8.1004	7.70327	6.98904	7.955	7.71595	8.94888	8.82205	8.7123	7.42988	9.17828	8.72552	7.68922	8.25783	8.41375	8.52905	7.92314	7.70918	7.76141	7.67037	7.33052	7.553	7.71986	6.96295	7.13291	7.21267	7.55685	8.00831	8.28438	8.22101	7.67101	7.93818	8.25813	7.86665	8.51746	8.42794	8.13114
'10457_at'	'NC_001143'	'---'		3.21817	3.56589	2.77658	3.09794	3.19954	2.88409	3.05405	2.91927	3.02508	2.77329	2.88809	2.93532	2.97039	3.69151	2.85254	2.78065	2.8603	2.86655	3.79064	2.95489	2.70368	2.65078	3.07218	3.06395	2.79984	3.15911	2.9143	2.94446	3.0761	2.7753	3.33462	3.60377	2.72643	2.74904	2.63425	2.62533	2.56551	2.71746	2.6557	2.6487	2.73117	3.08538	3.32469	3.15568	2.68269	2.59472
'10458_at'	'NC_001143'	'---'		5.94169	3.91771	5.2386	4.39787	4.14614	5.02992	4.32414	5.02868	5.60801	5.53087	5.43831	5.16947	4.47536	4.05772	4.73853	5.51996	5.61367	5.53096	7.15624	4.68836	4.32281	7.97638	4.75033	5.24496	4.92664	5.09324	5.5767	5.29584	5.58612	4.90398	5.15066	6.60452	5.42435	5.81272	5.37107	4.24824	4.48002	4.99587	5.19707	4.48581	4.48077	6.89056	7.27413	5.15534	4.71896	4.78874
'10459_at'	'NC_001143'	'---'		5.94571	5.52627	5.80629	5.64937	5.86528	5.74411	5.49199	5.59112	5.25466	5.37144	5.29899	5.52829	5.7352	5.39344	5.66056	4.73264	5.22388	5.26826	5.27319	5.04709	5.10956	5.44701	5.20247	5.81685	4.92622	5.32728	5.61957	5.95846	6.06786	5.361	5.77029	5.51659	4.90802	5.27956	5.48848	5.48439	5.76482	5.44584	5.46196	5.6458	5.40965	5.45861	5.36984	5.14337	5.44349	5.31023
'10460_at'	'NC_001143'	'---'		4.67478	4.2622	4.45662	5.1197	4.47448	4.96955	4.51167	4.62103	4.26645	4.56338	4.4748	4.73864	4.62066	4.43694	4.56634	3.82898	4.24599	4.13226	4.86649	4.13906	4.31673	4.51023	4.50224	5.05931	4.3798	4.1936	4.68003	4.47992	4.58929	4.46982	4.50067	4.67918	4.78385	5.28272	5.35809	5.0869	5.12927	4.65312	4.91051	5.09682	4.78613	5.02117	4.90458	4.65359	4.80228	4.41926
'10461_at'	'NC_001143'	'---'		6.12554	4.64506	6.01089	6.07272	5.16263	6.04744	5.58712	5.64795	5.16891	5.21973	5.17976	5.73421	5.66905	5.58303	5.50558	4.52836	4.96213	4.99658	5.82921	5.78334	5.70218	5.1912	4.82205	5.31164	5.0325	4.97294	5.48015	5.44993	5.87464	5.23331	5.26638	5.30854	5.29626	5.5924	5.53391	5.86856	6.20719	5.86678	5.82276	6.52694	6.03968	5.91484	5.99945	5.84207	6.04432	5.66415
'10462_at'	'NC_001143'	'---'		8.89548	9.19128	9.46189	8.78346	8.64056	9.27735	8.70222	9.2653	9.52436	9.16047	9.34635	9.52059	9.31256	9.71665	9.06211	8.65364	9.29554	9.12618	10.2205	8.56586	8.7355	8.65477	9.3318	9.59352	9.61599	9.2239	8.3175	8.55218	6.8766	8.0374	7.83799	10.2906	9.35017	9.75224	9.29085	9.43328	9.69038	10.8582	10.7469	9.49881	10.8752	8.04724	8.35649	9.18439	9.5343	9.38209
'10463_at'	'NC_001143'	'---'		5.11785	5.25696	5.10568	5.4355	5.38069	5.30643	5.07365	4.62432	4.57817	5.0461	5.17264	4.90807	4.99001	4.60175	5.35483	4.13205	4.74236	4.77427	4.5106	4.77998	4.91876	4.13884	4.39303	5.15172	4.63892	4.74737	4.7403	5.28624	5.5459	4.56753	4.81689	4.30854	4.24423	4.51668	4.73556	4.37735	4.51155	4.65473	4.60529	4.70749	4.39184	4.33076	4.46526	4.95697	5.19721	4.7721
'10464_at'	'YKR085C'	'MRPL20'		8.46894	8.07617	8.53616	8.37136	7.97981	8.47779	8.41892	8.12534	8.40989	8.29842	8.16383	8.58934	8.25396	8.03199	8.35256	8.31549	8.13848	8.3519	8.80327	7.7599	7.68648	7.60061	8.07322	8.06988	7.95216	8.23287	8.47725	8.37398	8.00371	7.43588	7.31136	8.5585	8.99315	9.07374	8.85551	8.65207	8.12568	9.31761	9.75151	8.18903	9.22047	7.71787	8.06678	7.65399	7.611	7.86936
'10465_at'	'YKR086W'	'PRP16'		6.5236	6.55731	6.19765	6.42212	6.45427	6.8881	6.43868	6.60741	6.59542	6.53429	6.72274	6.57319	6.31132	6.53991	6.88031	6.54503	6.609	6.51232	6.40608	6.66776	6.42181	6.1186	6.47856	6.66815	6.43357	6.04061	5.80577	5.96696	6.2271	6.13091	6.16438	6.77251	6.29759	6.5646	6.56456	6.40079	6.76096	6.6228	6.46948	6.47304	6.19039	6.70391	6.74818	6.59863	6.59856	6.8466
'10466_at'	'YKR087C'	'OMA1'		5.77515	5.96224	6.03446	6.23341	6.06853	6.01861	6.39841	6.01963	6.01676	5.76242	6.03317	6.30239	6.27943	6.19536	6.00176	6.30467	6.18656	6.22912	7.14317	7.33037	7.21855	7.71909	6.69419	6.82222	6.89728	6.10313	5.76886	5.78538	5.44547	5.9343	6.07943	6.13683	6.28812	6.4807	6.30133	7.16447	7.1291	7.47362	7.52339	6.90122	7.39028	6.16195	6.35867	6.70064	7.26459	6.83803
'10467_at'	'YKR088C'	'TVP38'		7.96384	7.62315	7.70392	7.3938	7.52662	7.97684	7.63191	7.83951	8.15123	7.75636	7.96983	8.0096	7.69345	7.82328	7.8584	8.35918	8.46761	8.1767	8.05929	8.1678	7.94301	8.4238	7.89946	7.70898	7.93671	8.24551	8.52137	8.35867	8.19786	8.21668	7.99562	8.12917	7.94388	8.15584	7.85362	7.89222	7.74805	7.72162	7.61734	7.67863	7.79344	8.08589	8.16505	7.4601	7.70777	7.58074
'10468_at'	'YKR089C'	'TGL4'		7.52748	7.24302	7.40381	7.53875	7.60679	7.34634	7.46869	7.33135	6.4599	6.10599	6.2924	7.12065	7.16648	7.0429	7.51589	7.64772	7.26658	7.20423	6.20632	8.52633	8.40517	7.06643	7.55575	7.82406	7.77525	7.13164	6.19589	6.22908	6.20496	6.89569	7.20979	6.26398	6.04269	6.19099	6.1164	7.26625	7.187	6.76862	7.09634	7.23501	6.95317	6.46931	6.6631	8.52465	8.24773	8.32395
'10469_at'	'YKR090W'	'PXL1'		7.41024	6.48533	7.16447	6.92193	6.60477	7.1836	6.91323	7.41705	7.11661	6.48403	6.66598	7.2481	7.15065	6.95071	7.22025	7.13511	6.80172	6.67881	6.23697	6.94774	6.62544	5.08755	6.5667	6.51996	6.7411	6.69073	6.71511	6.65786	6.26424	7.22826	6.736	6.90021	6.34346	6.45422	6.29268	7.14827	6.72987	6.4033	6.26943	6.66397	6.38081	6.68359	6.89868	7.45332	6.80871	7.37006
'10470_at'	'YKR091W'	'SRL3'		7.90621	8.17846	8.31539	7.39613	8.25183	7.82635	7.63896	7.98052	7.7085	7.13913	7.39751	7.73319	7.68685	8.23029	7.70332	7.7999	7.6643	7.74017	6.86238	5.93177	5.67412	7.45053	6.29078	6.59408	6.49755	7.68719	6.9554	7.14794	6.74663	7.40178	7.40308	7.33394	6.86671	6.44592	6.75808	5.79875	5.54725	6.13722	6.34298	5.2727	6.15581	7.0855	7.01212	5.73268	5.56113	5.94265
'10471_at'	'YKR092C'	'SRP40'		8.16889	8.38208	8.70609	8.51644	8.40421	8.15857	8.19741	8.58621	8.22904	7.93807	8.39077	8.61515	8.47659	8.73981	8.52871	7.991	8.65487	8.63125	8.62395	9.07197	8.8434	5.62487	7.8304	8.19288	7.94545	8.14174	8.75724	8.70124	8.4905	7.66578	7.73006	9.49097	9.65271	9.95383	9.88465	9.37601	9.05239	9.02202	9.50051	8.85924	8.55643	8.07339	8.15469	7.79482	9.00236	8.00022
'10472_at'	'YKR093W'	'PTR2'		10.0945	9.65753	10.6603	8.75993	9.6298	10.6199	8.73453	10.1444	10.0619	9.49119	9.78583	10.38	9.10897	10.0852	9.85334	9.11107	10.4432	10.7332	6.10344	11.8904	11.7845	6.14266	7.73143	8.02339	7.71879	10.4461	7.18605	7.65175	7.83686	11.4387	11.2925	7.39383	7.49158	7.48464	7.7054	9.75173	9.9151	7.35334	7.97076	9.81242	6.83984	8.14497	8.29768	11.0999	11.6718	11.4281
'10473_i_at'	'YKR094C'	'RPL40A /// RPL40B'		10.5983	10.4504	10.7498	10.3278	10.1095	10.4569	10.615	10.8649	10.9099	10.4459	10.4873	10.7132	10.7545	10.7004	10.178	10.0628	9.88229	10.271	10.5896	10.3242	10.2606	8.4746	10.1492	10.5113	10.2513	10.0524	10.8371	10.4356	10.4801	9.90229	8.94245	9.82407	10.3493	10.2574	10.3829	10.623	10.1893	10.5742	10.2057	10.0192	10.2941	10.0934	10.1734	9.98622	10.1865	9.83134
'10474_s_at'	'YKR094C'	'RPL40A /// RPL40B'		11.5277	11.404	11.9067	11.418	11.1976	11.5465	11.6986	11.8698	11.717	11.4903	11.4733	11.505	11.5592	11.6244	11.5203	11.4924	11.4919	11.5875	11.8426	11.5604	11.4657	10.1725	11.4223	11.5214	11.4338	11.2954	11.6273	11.6144	11.7116	11.3011	10.968	11.4281	11.4732	11.3454	11.6228	11.3414	11.3702	11.6042	11.2263	11.3234	11.5788	11.2426	11.6556	11.4159	11.5675	11.365
'10475_at'	'YKR095W'	'MLP1'		7.25171	7.53671	8.41723	7.9838	7.58547	8.11826	7.9717	8.10967	8.30563	7.8722	7.98746	8.17268	8.05715	8.2052	8.14647	8.72363	8.68512	8.66025	8.14361	8.6027	8.34563	7.95191	8.18521	8.38861	8.26831	8.2644	7.62761	7.73173	7.89558	8.14833	8.15895	8.11967	7.62883	7.76965	7.71797	8.0248	8.26653	7.86009	7.88259	8.32381	7.95193	8.04614	7.89979	8.50746	8.39919	8.65797
'10476_at'	'YKR096W'	'---'		6.98209	7.10526	7.16105	6.92807	7.14623	7.12901	7.15872	7.18423	7.23847	7.03357	7.02508	7.345	7.46008	7.80775	7.00406	7.68327	7.9195	7.98416	7.20562	7.83918	7.75292	8.47201	8.05484	8.32052	8.02293	7.84381	7.33005	7.35538	7.23057	7.84233	7.73462	6.88821	5.95437	6.25251	6.13213	7.05943	7.18141	6.93989	7.26839	6.94797	7.42319	7.18996	6.72492	7.68044	7.41264	8.2866
'10477_g_at'	'YKR096W'	'---'		4.89787	5.27341	4.98481	4.45552	4.87212	4.50665	5.02338	5.27274	5.13319	5.10603	5.11005	5.14831	4.98411	5.85043	5.13814	6.01167	6.29392	6.29592	5.71396	6.2914	6.19404	7.09759	6.44729	6.65353	6.52936	6.2193	5.15062	5.32695	5.35962	6.13648	6.05714	5.52579	4.20393	4.77648	4.87527	5.33266	5.56504	5.34387	5.43582	5.33511	5.63668	5.0221	5.19582	5.88747	5.1761	6.71286
'10478_at'	'YKR097W'	'PCK1'		6.79401	7.01474	6.49478	6.08741	6.79139	6.16169	5.52978	6.39233	8.5907	8.38125	8.36739	6.2191	5.97617	6.64127	6.55606	9.08636	9.84405	9.53395	9.15335	5.46127	5.61501	11.274	9.99782	9.95927	9.8792	10.2851	6.34644	6.84017	6.46777	7.76422	7.50298	8.49187	7.22519	7.10698	6.61122	7.23058	7.22056	11.7704	11.7414	7.54569	12.3233	7.26709	7.52148	6.8187	6.05076	6.67406
'10479_at'	'YKR098C'	'UBP11'		6.80351	7.71302	7.10679	7.83032	7.07463	7.03759	8.03265	7.02668	7.1844	6.88477	7.13702	6.59403	8.00954	7.87553	7.14601	7.0754	7.2988	7.20642	6.67352	6.78027	6.48719	6.77733	6.23717	6.40133	6.39711	6.81575	6.43491	6.90896	6.22718	6.13472	6.395	7.37315	6.82494	7.04537	6.34519	6.34089	6.59773	7.3387	7.5552	6.34067	7.19682	7.46415	7.25579	7.05028	6.91779	6.48925
'10480_at'	'YKR099W'	'BAS1'		6.16327	6.48439	6.28649	6.44868	5.84781	5.99199	6.51431	5.99314	6.25938	5.82316	6.02838	5.90365	5.88743	6.47639	5.7457	6.5525	6.9586	6.6426	5.72504	6.09352	6.04889	5.49807	6.10969	6.23022	5.69863	6.04324	5.99575	6.37716	5.75309	5.79445	5.8908	6.16985	5.51306	6.21753	5.76152	5.76905	6.00913	6.03322	6.29532	6.03671	5.72146	6.1697	6.25847	6.49852	6.28679	6.89074
'10481_at'	'YKR100C'	'SKG1'		6.99086	7.66443	7.97173	7.47139	7.51188	7.81104	7.83664	7.42941	7.30769	7.74971	7.50192	7.89285	8.0852	7.59397	7.7481	7.71538	8.09474	8.09992	7.56101	7.44297	7.5024	8.71358	7.06733	6.746	7.15578	7.94295	7.81399	7.22086	7.77722	7.93071	8.09513	8.16898	7.87508	8.38344	8.03873	8.73779	8.62338	8.25827	8.27716	8.27244	8.30709	8.05119	8.16439	7.56643	7.14945	7.59962
'10482_at'	'YKR101W'	'SIR1'		5.02109	4.94717	5.83619	5.12611	4.54186	5.17613	5.47844	5.20435	5.76497	5.98245	5.76826	5.00384	5.18852	4.53077	5.13318	6.15691	5.50844	5.85937	6.05059	5.55177	5.48636	7.23785	5.25077	5.25779	5.48767	5.43342	5.13781	4.65921	4.37714	5.47498	4.79036	5.89155	6.12776	5.9089	5.85001	6.31347	6.04204	6.0364	6.09135	5.40064	6.23698	6.36853	5.84237	5.54164	5.36699	5.5139
'10483_at'	'YKR102W'	'FLO10'		7.88356	5.6006	11.0671	8.59007	5.03016	10.9105	8.80871	7.51743	5.29256	5.72079	5.28812	10.8165	9.11988	5.33069	8.77289	5.73722	5.46713	5.34672	6.09005	5.38758	5.11615	7.80198	5.25339	5.54989	5.74439	5.7244	5.30067	5.59747	5.23506	5.58974	5.95868	6.01126	5.6623	5.69231	5.79609	6.4389	6.60828	5.71771	6.00234	6.4228	6.55761	7.10648	6.97587	5.77508	4.97919	5.83616
'10484_at'	'YKR103W'	'NFT1'		4.35652	3.60584	5.03387	4.00157	3.8988	4.69018	4.1788	4.04438	4.09532	4.25534	4.06704	4.54359	4.28521	4.17443	4.40466	3.33386	4.18161	3.90785	3.75669	4.10509	3.82244	4.41328	3.96872	4.12582	4.14857	4.20851	3.38485	4.10441	4.20915	3.88764	4.52705	3.7534	3.61946	3.71639	4.20402	4.29385	4.2945	3.34631	4.03784	3.9012	3.6449	3.61102	3.39737	4.35481	4.04633	4.49521
'10485_at'	'YKR104W'	'---'		6.07189	5.66799	6.57098	5.97567	6.1613	6.41294	6.13356	5.92038	5.8891	6.25159	6.01465	6.24717	6.24363	5.94331	6.21128	6.23717	5.90255	5.94372	5.96551	5.92639	5.8885	6.95061	6.04399	6.41517	5.92149	6.10495	5.63707	5.53268	5.87534	6.26452	6.23755	5.63272	5.84912	5.86546	5.85078	6.64792	6.88187	5.95265	6.25534	6.50338	5.79796	6.5382	6.24854	6.50215	5.50152	6.48978
'10486_s_at'	'YKR105C'	'VBA3'		3.59738	3.39988	4.5168	3.67517	3.87877	3.8873	3.38309	3.30051	3.62108	3.52493	3.58695	3.47823	3.59032	3.3462	3.36901	3.25297	3.36888	3.32131	3.31451	3.54632	3.46306	3.95006	3.21027	3.32663	3.16629	3.28097	3.49239	3.82912	3.88634	3.47172	3.81067	3.04458	2.83764	3.23039	3.34235	3.17907	3.50271	3.38375	3.30238	3.15824	3.25279	3.13354	3.17298	3.5039	3.69553	3.39465
'10487_at'	'YKR062W'	'TFA2'		5.80934	5.68572	5.95954	5.60245	5.74623	5.80103	6.23037	5.93588	5.9333	5.75498	5.73902	5.53929	5.90328	5.94453	5.83219	5.85485	5.83969	5.9214	6.05959	6.45251	6.02009	6.5314	5.62637	5.79343	5.68526	5.46612	5.58641	5.78151	5.47385	5.66156	5.40834	5.81196	5.68828	5.78422	5.5063	5.99466	5.49706	5.81122	5.85171	5.47635	5.74675	5.75464	5.49959	5.77863	6.2233	5.56384
'10488_at'	'YKR063C'	'LAS1'		5.83408	6.64741	6.57342	6.52112	6.49525	6.57403	7.0069	6.66111	6.9866	7.05782	7.09487	6.34369	6.36722	6.76035	6.19078	6.77644	6.76376	6.81197	7.00367	6.85027	6.58224	6.01099	6.42087	6.61527	6.37194	5.91208	6.10895	5.85622	5.79942	6.20076	5.9901	7.32554	6.95906	7.27731	6.81992	7.03019	6.80861	6.53814	6.64952	6.62569	6.49165	6.88027	6.62153	6.94686	7.22206	7.07906
'10489_at'	'YKR064W'	'---'		6.70771	6.63649	6.58416	6.27826	6.35486	6.41737	6.40495	6.48403	6.89952	6.73379	6.78791	6.4284	6.33682	6.49441	6.56727	6.57421	6.53398	6.76568	6.06119	6.97834	6.36758	5.41426	6.24443	6.45224	6.46868	6.23304	6.06325	6.37719	6.15702	6.57292	6.52101	6.24142	5.97274	6.22945	5.77342	6.11677	5.99306	6.66676	6.79327	6.0725	6.14919	6.47587	5.93315	6.77762	6.76256	6.80007
'10490_at'	'YKR065C'	'PAM17'		8.56069	8.4867	8.85845	8.24282	8.09936	8.69079	8.43497	8.51964	8.22672	7.98037	7.98181	8.51939	8.42061	9.03845	8.08871	8.26321	8.47614	8.38782	8.43175	8.37747	8.11922	8.38269	8.9592	9.05035	9.0182	8.51732	8.22564	8.53193	8.12333	8.08027	7.89032	8.27839	8.23448	8.43178	8.01866	8.2119	7.90632	8.71272	8.86276	7.7788	8.65217	8.15903	8.12035	8.31908	8.40889	8.38466
'10491_at'	'YKR066C'	'CCP1'		8.4998	8.21791	8.50331	8.06936	7.76302	8.15061	8.18501	8.31946	7.66703	7.78204	7.57991	7.75937	8.09557	8.39421	8.0759	7.60407	8.09024	7.58587	7.80022	7.80168	7.62206	8.58657	7.92618	8.09086	8.13564	7.41451	7.77313	7.99994	7.76368	7.59194	7.66292	8.58153	8.249	8.74969	8.09909	8.4453	8.24106	8.15107	8.26053	8.20707	8.26843	8.16141	8.40714	8.24734	8.12941	8.07486
'10492_at'	'YKR067W'	'GPT2'		7.89649	8.47165	8.7702	8.01387	7.91494	8.61427	8.29768	8.39999	8.69634	8.46302	8.51803	8.51503	8.55728	8.75219	8.34351	8.58339	9.22253	8.78475	9.65462	7.53967	7.24547	10.3828	9.64496	9.69122	9.52562	8.62719	8.03914	8.38915	7.93247	7.96526	8.12223	8.8573	7.62208	8.16595	7.70916	8.2649	8.56752	9.47705	9.35715	8.31666	10.2899	8.26472	8.26938	8.5736	8.14047	8.42304
'10493_at'	'YKR068C'	'BET3'		8.49113	8.86824	8.67912	8.87256	8.95962	8.71661	8.94789	8.24287	9.04719	9.37501	9.09489	8.75983	8.9978	8.70062	8.36444	9.29017	9.36382	9.57957	10.0242	9.12234	9.15252	10.7116	8.66232	8.3287	8.80538	9.1146	9.23902	8.65861	9.09266	9.12145	9.11483	9.51824	9.80363	9.8664	10.0245	9.79345	9.90824	9.72296	9.78742	9.79535	9.84204	9.78884	9.5037	8.76059	9.01215	8.96174
'10494_at'	'YKR069W'	'MET1'		9.3959	9.81273	9.76392	9.6556	9.9746	9.92038	9.47378	9.10727	9.53209	9.60881	9.39697	9.67604	9.66317	9.54155	9.31827	9.74087	9.80944	9.70412	9.48825	11.8263	11.8615	8.16814	9.65372	9.73482	9.79387	9.16182	9.45114	9.27431	9.48639	8.66203	8.89931	10.1534	10.5299	10.5712	10.3969	10.8878	10.7544	10.5501	11.0451	10.5263	10.7666	10.4646	10.0186	9.72083	11.9179	10.3631
'10495_at'	'YKR070W'	'---'		6.43613	6.43563	6.62089	6.12763	6.24086	6.30158	6.44628	6.04735	6.68919	6.84258	6.69084	6.25964	6.39227	5.91787	6.17292	6.97935	6.6021	6.56371	6.52438	6.27696	6.09695	6.7456	6.34226	6.4236	6.33836	6.045	6.83632	6.451	6.32148	6.19822	6.29237	6.99153	7.10674	7.0446	7.16555	6.81075	6.70222	7.02563	7.12183	6.5744	6.73623	6.86239	7.10126	6.19852	5.90215	6.63915
'10496_at'	'YKR071C'	'DRE2'		7.31085	8.0192	7.95994	7.58056	7.82866	7.76093	7.86899	7.13324	7.77198	7.86075	7.77294	7.81248	7.66252	7.98724	7.27298	8.17613	7.84609	7.64414	8.61889	9.14369	8.96234	9.66349	8.04644	7.8892	8.02611	7.54993	7.92511	7.94289	7.66213	7.59788	7.60339	8.16973	8.59796	8.77482	8.72536	9.23878	9.14312	9.16736	9.273	8.8851	8.92207	8.08712	7.78578	7.99245	8.71419	8.26927
'10497_at'	'YKR072C'	'SIS2'		7.9327	8.15141	7.99655	7.93573	8.25121	7.86916	8.02766	7.41913	7.42599	7.69689	7.6352	7.60601	8.03615	7.9044	7.79084	7.9898	8.14678	7.8175	7.07161	7.86177	7.7216	8.32886	7.61946	7.74218	7.81688	7.5961	7.74688	7.63286	6.92918	7.27612	7.34762	7.61444	7.5901	7.64059	7.74233	7.31621	7.50305	7.49799	7.91286	7.39899	7.61991	7.65338	7.33011	7.3914	7.69285	7.81682
'10498_at'	'YKR073C'	'---'		6.01307	5.95656	6.40619	5.58269	6.00703	6.06704	5.56852	5.73915	5.05393	5.52402	5.26412	5.34941	6.09639	5.66856	5.8197	4.41211	5.39825	5.11292	4.78871	5.36544	5.41739	5.92423	5.19131	5.63703	5.10953	5.18399	5.5779	5.99242	5.68757	4.81645	5.11691	5.16092	5.23038	5.24454	5.72051	5.11	5.43664	5.29296	5.5492	5.21424	5.27765	5.0571	5.24338	4.87008	5.41071	5.14263
'10499_at'	'YKR074W'	'---'		9.21982	9.06671	9.60568	9.06523	8.81785	9.20171	9.05888	8.98369	9.72016	9.5126	9.54288	9.45357	9.29494	8.8396	9.12369	9.4918	9.12428	9.07857	9.91874	8.79157	8.81548	10.1555	8.71329	9.08395	8.72006	9.08276	9.8024	9.42851	9.55927	9.23486	9.13722	9.20148	9.84108	9.54595	9.72186	9.63891	9.52385	9.32125	9.29819	9.50214	9.25543	9.49998	9.47899	9.18589	8.80216	9.14486
'10500_at'	'YKR075C'	'---'		6.43199	8.45253	6.10067	7.41412	8.34063	5.97811	7.65383	6.02124	6.97561	6.84175	6.82331	5.77101	7.44038	8.0998	6.30484	6.71853	6.17976	6.64199	6.88243	5.92558	5.77098	8.78569	7.46665	7.53313	7.3679	7.04272	6.11469	6.11185	5.73715	6.79942	7.00544	6.09456	6.01876	6.24212	6.2442	6.56854	6.87321	8.80766	8.17133	6.69202	8.64478	6.97668	6.9772	6.34951	5.69081	6.23288
'10501_at'	'YKR076W'	'ECM4'		6.99546	6.4377	6.94055	6.21179	6.23734	6.6002	6.2907	6.61308	7.11016	7.05347	6.90964	6.603	6.40503	6.08965	6.8903	7.78763	7.66092	7.29176	7.51253	7.55748	7.62391	10.2318	8.64439	8.74113	8.7287	7.53845	6.64684	6.49361	5.94429	7.27426	7.19755	6.53088	5.26726	4.89775	4.75368	6.37331	6.09675	6.34801	6.3701	5.93411	6.95495	6.53703	6.44095	7.59808	7.20473	7.6251
'10502_at'	'YKR077W'	'---'		6.89564	6.92451	6.97646	6.7631	6.24003	6.35953	6.73669	6.46467	6.30945	6.02791	5.95825	6.53591	6.67012	6.77149	6.70111	7.24051	6.93703	7.01793	7.04156	7.70222	7.44354	6.28601	7.32385	7.31978	7.3837	6.95952	6.48479	6.20678	6.05669	7.09925	7.08838	7.08861	6.77454	6.88005	6.93259	7.83759	7.77895	7.51584	7.16773	7.89873	7.79335	6.91735	7.01328	7.60287	7.20952	8.12132
'10503_at'	'YKR078W'	'---'		6.19455	6.5458	7.03739	6.85554	6.40146	6.60426	6.57402	6.50674	6.65947	6.76772	6.66371	6.42735	6.51164	6.50451	6.50255	6.63497	6.6417	6.78824	7.07264	6.58282	6.51839	6.92748	6.48057	6.56368	6.48595	6.25866	6.55214	6.24454	6.29151	6.49132	6.45888	6.84568	7.02182	7.00954	6.98116	6.85115	6.88234	7.04896	6.72933	7.02571	7.47997	6.88034	6.96173	6.77993	6.82113	6.76086
'10504_at'	'YKR079C'	'TRZ1'		5.25734	5.31272	5.72073	4.84609	5.24288	5.27809	5.07803	5.50976	5.53491	4.7188	5.2443	5.5429	4.92425	5.25307	5.27006	5.10474	4.98925	4.92402	5.26844	5.46264	5.24826	3.47093	5.01525	4.97529	5.19214	4.44032	5.33926	5.45186	5.3594	4.29946	4.62973	4.95881	4.95489	5.15732	5.38923	4.81227	4.82227	5.02487	4.84245	4.56974	4.78254	5.57204	5.07247	4.93988	5.03777	5.19085
'10505_at'	'YKR080W'	'MTD1'		8.99032	9.34006	9.24515	8.88436	9.25031	9.22488	9.00145	9.24859	8.95484	9.35081	8.82538	9.28004	8.95017	9.23039	9.31187	9.58397	9.61443	9.49953	9.319	8.87976	8.72186	9.45603	8.69954	8.85406	8.63314	9.13	9.78163	9.40548	9.37092	9.24552	9.04001	10.2589	10.7371	10.6413	10.6437	10.3	10.0234	9.5532	9.56171	9.71034	9.73733	9.63555	9.58589	8.87384	8.66176	9.28491
'10506_at'	'YKR081C'	'RPF2'		9.28961	9.33935	9.60331	9.4463	9.01027	9.38234	9.61921	9.23457	9.81419	9.43439	9.38634	9.60554	9.51182	9.40383	9.70508	9.95417	9.90074	9.65809	9.62984	9.82069	9.65372	6.6982	9.38783	9.47493	9.46824	9.20199	10.1165	9.89518	9.98149	8.52588	8.57351	9.70365	9.40461	9.65707	9.58699	8.99444	8.72336	9.0453	9.10483	8.61541	9.06563	9.61279	9.6348	8.58717	9.493	9.14376
'10507_at'	'YKR082W'	'NUP133'		7.51316	7.90303	7.69784	7.45875	7.45887	7.49373	7.89443	7.48891	8.15641	7.44199	7.74155	7.93379	7.6882	7.53782	7.58065	8.30481	8.13803	7.99827	7.65968	8.1992	8.22674	6.48545	8.08792	7.76541	8.07981	7.53538	7.38476	7.46265	6.90208	7.57758	7.28002	7.54212	7.43795	7.42171	7.40796	7.86817	7.59484	7.5527	7.5116	7.50521	7.54385	7.71954	7.50232	7.69916	8.15576	8.1359
'10508_at'	'YKR083C'	'DAD2'		4.85062	5.28128	5.61671	5.58067	5.59294	5.7396	5.49984	5.47031	5.73173	5.87787	5.99039	5.84572	5.62623	5.22865	5.63768	5.80035	5.57071	5.53036	6.51023	5.86438	5.78816	5.39585	5.29518	5.30349	5.64732	5.49782	5.53668	5.6551	5.75481	5.78999	6.07817	5.57012	5.91799	5.93297	5.85549	6.12263	6.16298	5.97524	5.47666	6.33969	6.29605	5.66657	5.47274	5.76741	5.80947	5.96385
'10509_at'	'YKR084C'	'HBS1'		6.36215	6.17787	6.10142	6.53229	6.05203	6.11939	6.44337	6.0912	6.38615	6.18445	6.13695	6.08686	6.31145	6.25601	6.3367	6.80461	6.59286	6.59842	6.2077	6.94389	6.64863	5.4961	6.21853	5.95086	6.05654	6.02309	6.21592	6.15006	6.06816	5.8507	5.85276	6.28567	6.2166	6.35074	6.17389	6.06383	6.02513	6.17752	6.42903	6.04498	6.19592	6.13445	6.06305	5.93864	6.59508	6.20261
'10510_at'	'YKR038C'	'KAE1'		7.94186	8.62057	8.54393	8.31124	8.54369	8.55041	8.57794	7.77303	7.95116	8.01105	8.11049	8.38321	8.2135	8.19644	8.13421	8.49089	8.48421	8.20222	7.96241	8.43355	8.26015	7.90286	7.83959	7.80104	7.68025	8.11089	8.03031	8.02041	7.92651	8.26486	8.19442	8.41889	8.7464	8.82244	8.69494	9.00744	8.638	8.40016	8.56625	8.31389	8.35184	8.87995	8.78378	7.97212	7.94367	8.48393
'10511_at'	'YKR039W'	'GAP1'		8.3137	7.76117	7.27492	6.51107	7.63044	6.78303	6.23454	7.86011	7.33534	8.21536	7.89569	6.80532	6.23518	7.7888	8.05514	7.78642	7.73064	7.21556	9.19119	8.64317	9.04582	9.54606	9.72591	10.1319	9.99019	7.32251	7.84862	7.97436	11.7198	12.5597	12.4519	8.40931	6.77337	7.03311	7.06299	12.5568	12.8286	8.89633	8.93879	12.64	8.28882	12.4539	12.6222	12.5819	8.57212	12.9135
'10512_at'	'YKR040C'	'---'		6.24314	5.5179	6.14968	5.84232	5.93714	6.00389	5.60594	5.61905	5.3301	5.36319	5.2929	5.69567	5.61453	5.45311	5.99654	5.27657	5.0245	5.46555	5.43098	4.98935	5.33884	5.43532	5.40831	5.80043	5.53107	5.47245	5.85667	6.03458	5.97219	5.62551	6.11251	5.60985	5.4638	6.04113	6.22185	5.61286	6.00387	5.86937	5.67602	6.05414	6.45077	5.84946	5.87409	5.22443	5.6174	5.47309
'10513_at'	'YKR041W'	'---'		4.54376	3.82045	4.54777	4.10418	4.55045	3.84016	3.805	3.83883	3.498	3.87847	4.2152	3.86659	4.56002	4.38971	4.10931	3.49469	2.945	3.38428	3.77811	3.40548	3.76446	3.65785	3.82936	3.98995	3.66073	3.53763	3.36564	4.3407	4.16672	3.70763	3.51795	3.79723	4.2367	4.08792	3.77441	4.14611	4.21623	3.6986	3.82591	3.61782	4.22722	3.27574	3.33294	3.57526	3.53821	4.90457
'10514_at'	'YKR042W'	'UTH1'		12.0108	11.9789	11.6939	11.6581	11.7803	11.5317	11.7556	11.6902	11.6705	11.6738	11.409	11.6566	11.8662	11.905	11.8428	12.1196	12.3263	12.0016	11.0366	12.3563	12.2304	10.2183	11.6141	11.8226	11.8384	11.9152	11.684	11.7888	11.3234	11.4799	11.5585	12.0954	12.1991	12.1338	12.2161	12.1323	12.1666	11.8906	12.1688	12.0369	11.3025	12.2962	12.322	11.8556	11.8718	12.0881
'10515_at'	'YKR043C'	'---'		10.0552	10.0762	9.95376	9.90465	10.0358	9.57105	10.0055	9.62973	9.4368	9.63084	9.20864	9.65233	10.1653	9.87644	9.70707	8.92236	9.57051	9.34076	8.83838	10.0529	10.0677	7.04633	9.10163	9.1691	9.21072	8.93276	10.0742	9.90268	10.2071	9.48646	9.46071	9.58461	9.87807	9.89561	9.98892	9.64773	9.55397	9.26528	9.45202	9.39906	8.77976	10.1763	10.0949	9.63047	9.9904	9.95434
'10516_at'	'YKR044W'	'UIP5'		6.95558	6.97643	6.74293	6.87257	7.12369	6.53387	6.83873	6.54541	6.98621	6.95396	6.51405	6.73261	7.00948	6.96834	6.57903	6.68099	6.82161	6.88922	6.04607	6.11829	6.08487	6.83218	6.37664	6.80034	6.31321	6.39219	7.14811	6.89637	6.5492	6.36531	6.30195	6.38968	6.49484	6.56687	6.46916	6.57994	6.2984	6.37762	6.47783	6.22206	6.20388	7.20741	7.00688	6.6758	6.48316	6.5023
'10517_at'	'YKR045C'	'---'		6.59524	6.49919	6.63873	6.61507	6.34895	6.33235	6.18092	6.11115	5.89957	5.63375	5.73903	6.29556	6.61065	6.47005	6.13833	6.80698	6.92455	6.41355	4.94268	6.87865	6.74494	5.02809	5.96797	6.59049	6.45941	6.85549	6.21094	6.17275	6.29289	6.05325	6.39782	6.00933	6.4662	6.42202	6.27313	6.31552	5.41018	4.8209	5.64312	4.97838	4.94323	5.08906	5.2693	6.43729	6.49122	6.86249
'10518_at'	'YKR046C'	'PET10'		9.5928	10.6193	10.1119	9.98503	10.6376	9.6986	9.94817	9.22321	9.04657	8.63561	8.6362	10.0956	9.86983	10.5765	9.48745	9.68889	10.0531	9.72145	11.2614	12.3105	12.1687	12.9308	11.6325	11.8142	11.7852	10.1106	7.89375	7.98718	9.08239	10.2209	10.2607	9.04184	9.27862	9.24923	8.65422	12.0893	11.9259	11.1227	11.4333	11.6253	11.6689	9.10753	9.19254	11.9577	12.3721	12.2673
'10519_at'	'YKR047W'	'---'		6.66571	6.12841	6.41178	6.59539	6.63631	6.61017	6.22663	6.04008	5.7439	6.09437	5.59087	5.95721	6.25551	5.8261	6.48703	5.31674	5.80459	5.61131	6.35929	5.96551	5.84751	6.44227	5.45481	6.0893	5.40038	5.79701	6.17341	6.5308	6.94151	5.85527	5.89264	6.96544	6.66154	7.05546	6.98816	6.03656	6.94286	7.07474	6.51262	7.14184	7.32928	6.12699	6.31812	6.06982	6.52775	5.78903
'10520_at'	'YKR048C'	'NAP1'		10.365	10.1509	10.1906	9.98721	10.0189	10.1686	9.90063	9.96156	9.56674	9.6354	9.4928	10.012	9.74113	9.90716	10.0649	10.2334	10.2167	10.1298	9.11027	10.7657	10.7197	10.1498	9.84821	9.81381	9.94435	9.84605	9.93501	9.74876	9.65844	9.6499	9.51505	10.3643	10.4667	10.7464	10.3326	10.2652	10.2763	10.0983	10.4238	10.201	10.5123	10.4443	10.6707	10.241	10.6853	10.5546
'10521_at'	'YKR049C'	'FMP46'		9.17699	8.5752	8.77096	8.69944	8.50251	8.7322	8.74252	8.62002	8.98521	9.10899	8.9961	8.87189	8.75237	8.30461	8.79048	9.56244	9.65293	9.60812	10.4891	8.27336	8.34337	12.0325	9.74948	9.81247	9.78305	9.61345	8.46344	8.58864	8.59201	9.91841	9.79352	8.9339	8.84739	8.64876	8.19309	9.19121	8.67965	9.55401	9.52026	8.83121	9.84946	9.39965	9.54727	8.83546	8.17847	9.02747
'10522_at'	'YKR050W'	'TRK2'		6.49252	6.10526	5.9587	6.28441	6.44658	5.84578	6.21817	6.0954	5.86643	5.52242	5.67969	5.93878	6.17381	6.17311	6.21895	6.40412	5.90344	6.04054	5.82913	6.65742	6.66677	8.05138	6.88667	6.577	7.08195	5.8693	5.82978	5.95526	5.38586	6.03987	6.21484	5.76769	5.61015	5.49537	5.32977	5.78912	5.94025	6.08005	6.37138	5.62771	6.1031	6.54058	6.39614	6.3365	6.47434	6.15941
'10523_at'	'YKR051W'	'---'		7.20556	6.36539	7.07542	6.78591	6.6514	7.22317	6.81742	7.09057	6.9444	6.74634	6.97589	7.17796	6.98585	6.54022	7.36723	7.08347	7.22484	6.99245	6.95103	6.95036	6.77383	7.31353	6.52708	6.56439	6.78647	6.60877	6.84996	7.11597	6.4444	6.88179	7.11462	6.87481	6.71548	6.95658	6.63914	7.19686	6.99177	6.21939	6.32908	6.9489	6.72912	7.69992	7.47135	7.12112	6.75869	7.15842
'10524_at'	'YKR052C'	'MRS4'		7.45568	7.4401	7.02531	7.42808	7.50639	7.09859	7.31672	6.96568	7.10951	7.10424	7.10488	7.05016	7.59902	7.36914	6.93295	6.75159	7.41456	7.13973	7.09181	7.31802	7.56704	8.35283	6.97144	7.20059	7.17267	7.05659	6.93096	6.97839	6.99903	7.50752	7.41728	7.299	7.34374	7.59488	7.48526	7.66664	7.42997	7.65378	8.45839	6.95127	7.04278	7.46686	7.3735	7.65189	7.23784	7.72713
'10525_at'	'YKR053C'	'YSR3'		8.98877	9.60165	7.11869	8.35349	9.71032	8.11779	7.96288	8.69159	10.25	10.2661	10.3378	7.43553	8.51017	9.82945	8.53979	9.85652	9.83373	10.165	7.36089	7.06487	6.90538	7.10355	6.88443	7.16741	6.9111	9.07941	9.10446	9.0571	8.30758	9.05586	8.75639	10.2128	10.1332	9.93781	10.1535	6.89459	6.97629	8.18855	9.01002	6.81049	7.11785	10.353	10.3133	7.29475	7.20575	7.04297
'10526_at'	'YKR054C'	'DYN1'		8.84777	8.30855	8.53407	8.34666	8.65167	8.69392	8.41794	8.66655	8.99155	8.56169	8.92611	8.76551	8.73057	8.45789	8.7004	8.83833	9.35445	9.26178	7.73397	9.32395	9.29567	7.52749	9.21166	9.21886	9.31343	8.7701	8.24715	8.25251	7.74127	8.97812	8.85784	8.46842	8.29477	8.2726	8.47708	8.32613	8.24844	7.82069	8.42773	7.94273	7.93304	8.73347	8.90555	9.37989	9.2898	9.40089
'10527_at'	'YKR055W'	'RHO4'		6.70439	6.34504	6.50244	5.95848	6.38622	6.29201	6.01042	6.59337	6.5044	6.2531	6.58801	6.43806	5.96692	6.29115	6.44859	6.95651	7.03444	7.03547	6.69407	7.75876	7.43909	8.3076	6.73223	6.89357	6.81564	6.85034	6.48658	6.60123	6.70209	6.89652	7.01875	6.50602	6.37895	6.62247	6.38548	7.50132	7.07679	7.19946	7.26488	6.94261	6.84388	6.26741	6.44974	7.18391	7.37982	7.25064
'10528_at'	'YKR056W'	'TRM2'		8.46778	8.21798	8.26269	8.28646	8.49926	8.10059	8.33122	8.25159	8.75631	8.00002	8.4872	8.06882	8.35984	8.41759	8.18495	8.53338	8.46561	8.54174	8.26181	8.67876	8.49282	6.98925	8.20681	8.35236	8.32693	7.94602	8.29157	8.14319	7.88152	7.9031	8.07427	8.111	7.68808	8.01226	7.83803	8.13156	7.94465	7.94733	8.27256	7.87868	7.99451	7.62551	7.76079	8.02747	8.70445	8.36209
'10529_i_at'	'YKR057W'	'RPS21A'		13.1894	12.9447	13.4282	13.2839	12.952	13.0997	13.3441	13.1918	13.5702	13.3555	13.3995	13.3201	13.2128	13.2999	12.9379	13.2521	13.132	13.2424	13.7026	13.4647	13.3762	12.2905	13.3655	13.4384	13.3529	13.1213	13.4923	13.2369	13.0276	12.9594	12.5857	13.0829	13.2623	13.4272	13.326	13.4823	13.3543	13.4153	13.2872	13.2716	13.5067	13.3262	13.1769	13.2566	13.4604	13.3097
'10530_at'	'YKR058W'	'GLG1'		6.28116	6.95886	6.55227	6.68612	7.0193	6.25728	6.66601	6.70046	6.50398	6.39596	6.5129	6.542	6.63004	7.31255	6.54697	7.0312	6.96409	6.58449	7.35058	5.38703	4.81012	8.70177	6.45588	6.81536	6.88774	6.78825	5.66688	5.73394	4.88872	5.85317	6.02129	7.13986	6.33679	6.597	6.00626	6.50379	6.45256	6.10547	6.29063	6.49176	7.2081	6.29445	6.51866	6.33905	5.12145	5.77059
'10531_at'	'YKR060W'	'UTP30'		5.78188	6.38264	6.35013	6.49839	6.66915	6.18038	6.90799	6.68659	6.72373	6.12967	6.61964	6.49443	6.73869	6.98252	6.08149	6.50737	6.5869	6.53281	7.2709	7.14818	6.79745	5.31455	6.63497	6.81973	6.56236	6.07998	7.09032	6.71725	7.07539	6.69231	6.34727	6.83117	7.06528	7.35205	7.01003	7.3792	7.28766	7.02442	6.92216	6.99929	6.66348	7.05549	7.34628	6.84675	6.89797	7.17881
'10532_at'	'YKR061W'	'KTR2'		7.70322	7.30493	9.05932	7.76122	7.35937	8.43263	7.77224	8.02501	7.22268	6.92967	6.83536	8.62506	7.53233	7.64264	7.90376	6.93868	7.09132	7.14557	8.11632	6.58672	6.18782	6.16651	6.67975	6.94604	6.70629	6.76542	6.51954	6.36686	6.56229	6.63403	6.71746	7.36065	7.53067	7.73129	7.66562	7.90547	7.77276	7.44428	7.79712	7.80054	7.31703	7.9237	7.76721	6.57807	6.57826	6.71797
'10533_at'	'YKR016W'	'---'		5.61457	6.61699	6.94641	6.73375	6.43288	6.68906	7.03368	6.14938	6.99398	6.68173	6.84794	7.22676	6.68919	6.62642	6.5546	7.45887	7.18027	7.20373	7.80464	7.31252	7.17321	4.76182	7.41086	7.43994	7.78611	6.75506	5.65883	5.78695	5.5015	5.59249	5.79316	7.17088	6.90043	6.8975	6.54964	7.67139	7.19666	8.43659	8.73471	7.06094	8.41853	6.64336	6.35007	7.19523	7.2234	7.04617
'10534_at'	'YKR017C'	'---'		5.29841	4.72192	5.27105	5.12483	5.12781	5.26535	5.58778	5.05349	5.61342	5.00877	5.26024	5.37344	5.397	5.21595	5.49642	5.19081	5.28371	5.23911	5.61171	5.56948	5.34007	6.83546	5.41612	5.48018	5.85376	5.35141	4.60748	4.771	4.0208	5.27851	5.38605	4.71062	4.64423	4.74012	4.79938	5.74729	5.52445	5.06348	5.36665	5.42062	5.35435	5.18153	5.1911	5.59277	5.41864	5.73819
'10535_at'	'YKR018C'	'---'		7.79843	7.75375	7.40045	7.67036	7.7523	7.55522	7.45961	7.45257	7.59062	7.46062	7.64757	7.61348	7.72006	7.67876	7.53714	7.88001	7.86952	7.88019	7.54718	8.31807	8.23723	9.36092	7.69613	7.96975	7.86274	7.69485	7.18207	7.09582	6.6859	7.20798	7.32701	8.08622	7.71042	7.66003	7.47573	7.72943	7.71757	7.64703	8.0164	7.69514	7.7998	7.7715	7.94999	7.44151	7.94699	7.82814
'10536_at'	'YKR019C'	'IRS4'		6.32178	6.43657	5.85323	6.1651	6.58605	6.20933	6.09804	5.75024	6.31404	6.46013	6.57311	6.06272	6.20595	6.63442	5.98649	5.81255	6.13059	6.27389	5.31207	6.02847	5.93072	5.51446	5.82932	5.93508	5.91744	6.10284	6.04863	6.09784	5.87203	6.51865	6.43624	6.11425	5.43403	5.62324	5.47147	5.43424	5.62414	5.47354	5.56577	5.25452	5.37398	6.17151	6.29653	5.91466	5.96238	6.0708
'10537_at'	'YKR020W'	'VPS51'		5.00392	4.49906	5.07889	5.11893	4.92653	5.02113	4.88487	4.71452	5.09286	4.97779	5.12628	4.95317	4.82743	4.99544	4.70655	5.24847	5.00543	4.93283	5.65995	5.46389	5.19769	5.46009	5.31156	5.21594	5.0195	4.91318	4.99296	4.77763	4.95142	5.13405	5.0421	5.18624	5.16801	5.04664	5.08155	5.44864	5.0281	5.02648	4.95128	4.99707	5.15335	5.17069	5.16254	5.30734	4.94293	5.30439
'10538_at'	'YKR021W'	'---'		8.12341	7.28284	7.52447	7.44299	7.78634	7.60162	7.62793	7.86663	7.82781	7.58786	8.11772	7.65243	7.18009	7.6481	7.80332	8.64539	8.19408	8.25954	7.87466	8.55783	8.28955	8.69582	8.23876	8.3595	8.44937	7.84051	7.13014	7.35179	7.45493	8.43489	8.49173	7.74546	7.42099	7.44836	7.34013	8.67405	8.4167	8.07505	8.20593	8.33163	7.95966	8.37592	8.34589	8.89456	8.20225	8.73147
'10539_at'	'YKR022C'	'NTR2'		4.48031	4.71924	5.34257	5.45016	5.07736	5.20074	5.6159	4.87912	5.78972	5.32934	5.47551	5.33397	5.60872	5.10162	5.13565	5.82815	5.54113	5.57707	6.45436	5.70626	5.39615	5.85949	5.34281	5.26565	5.38454	5.50578	5.33494	5.29451	4.95019	5.33936	5.36249	5.98083	5.85368	5.98124	5.66448	6.3484	5.88243	5.86946	6.09754	6.0278	5.9535	5.71748	5.88617	5.45482	5.38389	5.43476
'10540_at'	'YKR023W'	'---'		5.72151	5.27962	6.10745	5.5566	5.47728	5.76103	5.90446	5.9508	6.20014	5.438	5.89528	5.72546	5.51478	5.46137	5.74533	6.14064	5.94736	6.06355	5.77108	6.42598	6.15484	5.07672	5.50427	5.79553	5.75888	5.51301	5.41076	5.421	5.07269	5.81967	5.74114	6.0356	5.86572	5.9776	5.77606	6.15789	5.95281	5.43801	5.38113	6.07752	5.39795	5.95623	5.94694	6.41317	6.3482	6.21937
'10541_at'	'YKR024C'	'DBP7'		6.1178	6.76964	7.0182	6.84874	6.64133	6.52719	6.84178	6.76367	7.29174	6.93684	7.15394	6.83499	6.72371	7.13918	6.3851	7.12782	6.92515	7.05495	6.55927	6.84463	6.71994	4.75649	6.50278	6.41893	6.75232	6.37006	6.69366	6.3799	5.75476	6.12378	6.04855	7.21789	6.88484	7.25713	7.14233	6.77771	6.45423	6.46925	6.55776	6.2271	6.2206	7.18585	6.92919	6.41805	6.85452	6.75272
'10542_at'	'YKR025W'	'RPC37'		6.82348	6.82038	6.74574	7.26696	7.11095	6.84412	6.85018	6.9564	6.74954	6.59084	6.52618	6.66304	6.735	7.1202	6.92756	6.42856	6.6716	6.65592	6.56208	7.28801	7.07263	6.04135	6.68117	6.9907	6.84211	6.20468	6.75705	6.7603	6.58628	6.54442	6.44905	6.87261	6.8288	6.99107	6.72273	7.3829	7.08888	7.1092	7.28635	6.97667	7.05736	6.99281	7.4041	6.95452	7.08645	7.15195
'10543_at'	'YKR026C'	'GCN3'		7.49858	7.13545	7.96954	7.49348	7.13141	7.41945	7.29465	7.91569	7.60433	7.30925	7.66706	7.50714	7.63068	7.61376	7.1872	7.23882	7.34889	7.43024	7.50372	7.81812	7.5514	5.23443	6.94499	7.1539	7.24341	6.87907	7.94185	7.74831	7.58875	7.16741	6.89807	7.68573	7.77689	8.02985	7.94355	8.3429	7.92079	7.51561	7.92462	7.59009	7.34004	7.92679	7.85999	7.0278	7.57171	7.46929
'10544_at'	'YKR027W'	'BCH2'		8.20291	7.74036	8.5009	8.17137	7.90761	8.3553	8.20045	8.21263	8.50484	8.0896	7.99809	7.83234	8.13004	7.95689	7.83567	8.39425	8.45073	8.59323	7.86211	7.93588	7.82277	6.92092	7.64468	8.14543	7.78075	8.05022	7.86581	8.16168	7.87555	8.0073	8.27227	8.37791	8.00641	8.30383	8.15892	8.00635	8.20684	8.12245	7.99508	8.16935	8.03139	8.77543	8.42681	8.1643	8.04683	7.9843
'10545_at'	'YKR028W'	'SAP190'		8.23751	7.97557	8.84929	8.22687	8.33416	8.65018	8.66919	8.64057	8.69129	8.39725	8.57803	8.348	8.25157	8.40627	8.19461	8.42888	8.57683	8.61085	8.16699	8.62407	8.49791	7.82258	8.15568	8.51427	8.41917	8.31813	8.02006	8.2456	8.14689	8.26758	8.29009	8.30705	8.12141	8.34346	8.165	8.56435	8.52593	8.12789	8.19994	8.32692	8.33868	8.8453	8.56693	8.62477	8.59557	8.58647
'10546_at'	'YKR029C'	'SET3'		7.12068	7.05623	7.80734	7.43877	6.94374	7.51115	7.57214	7.7939	7.83029	7.48864	7.49578	7.33142	7.42981	7.46425	7.41968	7.58389	7.83115	7.58215	8.45618	7.8026	7.7999	8.3897	7.43136	7.72139	7.59903	7.08217	7.02875	7.0808	6.92731	7.47591	7.39772	7.95924	7.68795	7.83571	7.5586	8.31227	8.32519	8.11398	7.79216	8.21576	7.99942	7.9889	7.846	8.1054	7.85235	7.87629
'10547_at'	'YKR030W'	'GMH1'		6.80456	6.85392	7.62467	6.86054	6.28456	7.10149	7.33922	7.46973	7.81193	7.58278	7.61727	7.07766	7.25432	7.35601	7.09078	7.27684	7.06841	7.32604	7.42912	7.19274	7.02522	7.31926	6.90008	6.96815	7.10515	7.02199	7.29274	7.59477	7.07311	6.89785	6.598	7.86228	7.51132	7.85031	7.50677	7.4489	7.39256	7.81505	7.40982	7.16328	7.44507	7.51178	7.50247	7.02349	7.22976	6.94631
'10548_at'	'YKR031C'	'SPO14'		7.26401	7.12893	7.52469	6.86659	6.67996	7.28419	7.15544	7.20809	7.62538	7.09995	7.41208	7.30009	6.88642	7.27192	7.13625	7.11448	7.54492	7.21382	7.50799	7.74641	7.57888	7.90503	7.45852	7.60418	7.86162	7.34526	6.58749	6.79158	6.96978	8.09132	7.78548	7.04018	6.4924	6.81001	6.5106	7.67004	7.61768	7.14987	7.26891	7.61572	7.28669	7.79301	7.74357	8.08967	8.06252	7.78504
'10549_at'	'YKR032W'	'---'		4.39177	4.91065	4.83301	4.80668	5.01902	4.39332	4.17185	4.24284	4.46321	4.87983	4.46182	4.48544	4.60913	4.06321	4.44385	3.63336	4.30018	4.40137	3.86305	3.80075	4.06029	4.09023	3.85182	4.63181	3.81299	4.02537	4.03707	4.76335	4.9811	3.9018	4.4804	4.25221	3.78456	4.50391	4.35663	4.08885	4.18306	4.11112	4.2024	4.27258	3.97521	4.01441	4.09892	3.99908	4.35541	4.25057
'10550_at'	'YKR033C'	'---'		4.67186	4.55807	5.41854	5.22032	5.51315	4.74501	4.79365	4.43589	4.6887	5.267	4.89717	4.83343	5.00833	4.72387	4.2284	4.8705	5.62207	5.4338	4.24987	3.92851	4.06018	5.29605	4.28972	4.49968	3.61014	4.94808	4.71836	4.97561	5.86832	4.61098	5.04498	4.95001	4.26578	4.82274	4.83155	4.89183	5.10901	5.62366	5.8187	5.72728	5.32779	4.72678	5.46188	5.9806	4.36719	5.48717
'10551_at'	'YKR034W'	'DAL80'		5.60071	4.77816	5.462	4.64058	4.01728	4.901	4.65514	5.32299	5.6131	6.12848	5.64665	4.64874	4.76494	4.48009	5.2817	6.55465	6.32203	6.21108	4.25839	4.29127	4.59645	5.5605	4.56497	4.57851	4.74727	5.98671	5.10076	5.06397	8.81389	9.64792	9.67526	5.67069	5.16269	4.99145	4.77505	10.0477	10.2405	5.29801	5.55528	9.93996	5.19325	10.2102	9.92794	10.0383	4.48119	9.70327
'10552_at'	'YKR035W-A'	'DID2'		6.04985	6.48861	6.96883	6.64534	6.50506	6.66173	6.68146	6.05595	7.37305	7.29387	7.21891	6.78141	6.55833	6.42146	6.10693	7.0354	6.33069	6.68095	7.95786	6.84575	6.70172	7.99676	6.69264	6.74465	6.80434	6.79828	6.6675	6.51036	6.52055	7.13417	6.75184	7.17987	7.60846	7.50812	7.42249	8.12179	7.74791	7.55022	7.89703	7.50163	7.63875	7.86772	7.57484	7.08731	7.0637	7.21767
'10553_at'	'YKR036C'	'CAF4'		7.055	7.28536	7.52355	7.73375	7.50788	7.4683	7.35517	6.88247	7.56377	7.51922	7.43089	7.1983	7.22117	6.91568	7.20774	7.78159	7.68109	7.43795	6.76471	7.17448	7.17054	6.99736	6.82192	7.08682	7.02701	6.93018	7.22354	7.12606	6.52084	6.76399	6.90943	7.67785	7.89654	7.96417	8.06555	7.36661	7.43808	7.19226	7.46102	7.33358	7.37902	7.83852	7.72346	7.1121	7.20987	7.31583
'10554_at'	'YKR037C'	'SPC34'		6.87651	6.11349	7.08143	6.77718	6.38878	6.93262	6.88624	6.25694	7.27477	7.3635	7.33365	6.99261	6.84075	6.27631	6.53772	7.40079	6.95616	6.72731	7.28875	6.94714	6.78083	8.36117	6.54901	6.27956	6.65039	6.63403	6.84392	6.71747	6.58579	7.22159	6.8668	7.06805	7.32644	7.34896	7.3547	7.67092	7.5258	7.29714	7.2305	7.28956	7.49214	7.26573	7.38027	6.6809	6.59288	6.77586
'10555_at'	'YKL006C-A'	'SFT1'		7.16545	7.90806	8.37643	7.52629	7.55004	7.98906	7.71197	8.16078	8.60762	8.27551	8.34985	8.06405	7.60266	8.1713	7.7963	8.15185	8.08613	8.21164	9.37254	8.02311	8.0201	8.72982	8.0425	8.03225	8.0502	8.25912	8.27377	8.10611	8.26757	8.1145	7.8138	8.35188	8.73786	8.76307	8.64255	9.06836	9.16305	9.32184	9.17522	9.15382	9.48385	8.60273	8.7044	8.08844	8.03642	8.10493
'10556_i_at'	'YKL006W'	'RPL14B /// RPL14A'		11.6746	11.5428	12.0376	11.4026	11.1123	11.8074	11.8483	12.1272	11.8891	11.4845	11.233	11.5965	11.6877	11.7117	11.6705	11.2751	11.448	11.385	11.5526	11.5358	11.3735	8.83411	11.3467	11.2954	11.4013	11.1667	11.7221	11.9941	11.7428	10.8171	10.6046	11.7341	11.4715	11.7097	11.4801	11.3832	11.4798	11.7156	11.4962	11.3166	11.8308	11.2737	11.5379	11.0853	11.5014	11.2967
'10557_f_at'	'YKL006W'	'RPL14A'		12.4865	12.2181	12.8114	12.4711	12.0449	12.6262	12.5569	12.8591	12.6257	12.4062	12.1489	12.4658	12.4909	12.7265	12.4464	12.0988	12.184	12.3615	12.7829	12.4019	12.2828	9.71676	12.4157	12.3568	12.3791	12.1657	12.6696	12.6958	12.4149	11.8082	11.4218	12.7104	12.6187	12.7418	12.6112	12.5666	12.5253	12.6786	12.5572	12.3706	12.818	12.5256	12.6182	12.08	12.5185	12.2767
'10558_s_at'	'YKL006W'	'RPL14B /// RPL14A'		12.022	11.6497	12.4244	11.9707	11.8119	12.1901	12.2462	12.4527	12.2342	12.2501	11.9828	12.0706	12.1727	12.2783	12.1191	11.8555	12.009	12.0818	12.451	12.1193	12.0144	10.9879	11.9746	12.0582	12.0285	11.8592	12.277	12.3875	12.0754	11.6848	11.3395	12.358	12.2597	12.4094	12.2529	12.2697	12.1762	12.4074	12.2581	12.0066	12.3965	12.319	12.3777	11.8478	12.1952	12.0743
'10559_at'	'YKL005C'	'BYE1'		7.27862	7.2262	7.79733	7.47725	7.1769	7.63524	7.38664	7.49429	7.42487	7.21854	7.28385	7.49762	7.55477	7.57382	7.10482	7.42958	7.56847	7.618	7.04183	7.6969	7.46049	8.26739	7.50698	8.0135	7.58863	7.09251	6.67744	6.79231	6.85584	7.42442	7.56924	6.92349	6.93795	6.98046	6.96675	7.47493	7.36565	6.68307	7.05384	7.20474	6.69715	7.39139	7.05852	8.1859	7.55219	7.98882
'10560_at'	'YKL004W'	'AUR1'		10.146	10.1207	10.288	9.72804	9.73238	9.95213	10.0289	10.2809	10.2399	9.83735	9.91101	9.92251	9.93276	10.4791	9.97415	9.88087	9.84949	9.91904	9.47916	9.89649	9.63152	9.78847	9.80379	9.87205	9.69115	9.78111	10.1351	10.168	9.90378	9.5942	9.19809	9.82538	9.44486	9.71756	9.59169	10.0627	9.77993	9.68173	9.7452	9.56833	9.60874	9.98695	9.64822	9.82268	10.0345	9.87553
'10561_at'	'YKL003C'	'MRP17'		8.86013	8.87553	9.72962	9.07198	8.40592	9.60098	9.28007	9.24116	9.60455	9.22595	9.20146	9.44987	9.24413	9.27644	9.16586	9.15112	9.48283	9.35584	10.253	8.69754	8.48631	9.71851	8.67605	8.89103	8.7284	9.43099	9.31612	9.56992	8.91336	8.83278	8.58858	10.0221	9.916	10.2904	9.72353	9.90915	9.62265	10.5083	10.678	9.47952	10.7176	9.41416	9.59665	8.7227	8.88699	8.90912
'10562_at'	'YKL002W'	'DID4'		8.40785	8.37279	9.33362	8.73913	7.39026	9.07038	8.69207	8.52642	8.839	8.60273	8.7758	8.63371	8.69135	8.68173	8.59331	8.46952	8.67618	8.41678	9.83017	8.4068	8.12182	9.91239	8.60944	8.73552	8.65939	8.42506	8.48242	8.76036	8.82801	8.55746	8.57228	9.52484	9.18488	9.86646	9.05665	9.81006	9.67017	9.60966	9.58004	9.62507	9.89847	9.67534	9.69857	9.07057	8.53651	8.70129
'10563_at'	'YKL001C'	'MET14'		10.4676	10.8358	11.2414	10.7773	10.5356	11.3119	10.9371	10.6214	11.2646	10.885	11.0447	11.083	10.9202	10.6015	10.4792	10.7796	10.9249	10.8571	11.252	12.2213	12.0822	9.12387	10.4691	10.2844	10.1966	10.254	11.0605	11.0406	11.5364	10.5059	10.6447	11.575	11.7375	11.8196	11.8451	11.9957	11.9408	11.6155	11.6771	11.8065	11.7453	11.6192	11.5334	10.5855	12.2198	10.9113
'10564_at'	'YKR001C'	'VPS1'		7.07074	7.48696	7.27665	7.39999	7.63085	7.35275	7.35758	7.03985	7.46076	7.4372	7.18873	7.15494	7.4264	7.29259	7.09021	7.86458	7.88484	7.60027	7.50492	7.75222	7.43017	7.6948	7.37113	7.44869	7.39294	7.01647	7.17621	6.54712	7.11365	7.30407	7.4745	7.41385	7.6117	7.51769	7.45172	7.94534	7.80015	7.92653	7.83513	7.42376	7.82854	7.70665	7.63704	7.42809	7.46164	7.59097
'10565_at'	'YKR002W'	'PAP1'		7.6758	7.92784	8.13443	7.97934	7.98021	7.98618	8.03557	7.57631	8.06216	7.88285	7.81919	7.60299	7.82857	7.55721	7.89252	8.87724	8.24428	8.22764	7.76503	8.55419	8.35653	8.43758	8.07473	8.35343	8.28291	7.38098	7.59779	7.33693	7.66569	7.75753	7.88943	7.84301	7.78991	7.58762	7.73717	7.69942	8.11097	8.17032	8.22508	7.97945	8.55844	8.45583	8.14727	8.31952	8.57275	8.3073
'10566_at'	'YKR003W'	'OSH6'		6.90921	7.27119	7.02814	7.37997	7.12321	6.65278	7.37475	6.53729	7.45609	7.26955	7.35414	6.55193	7.41325	7.06886	6.8267	7.36596	7.22099	7.07886	7.88479	6.5112	6.42737	7.04333	6.49639	6.55575	6.62527	6.16875	7.22241	7.15233	7.00998	6.67519	6.89232	7.81941	7.21994	7.08794	7.05858	6.67295	6.92004	6.22666	6.44326	6.66198	6.49049	7.63234	7.38778	6.86737	6.49718	6.97337
'10567_at'	'YKR004C'	'ECM9'		5.26352	5.14255	5.66351	5.61081	5.26328	5.35836	5.80293	5.29449	5.93118	5.85261	5.97575	6.0508	5.96164	5.25226	5.21249	6.50226	5.88489	5.76527	6.84416	5.30086	5.44767	6.84886	5.80159	5.69653	5.66331	5.87592	6.29282	6.21873	6.16225	6.21773	6.04426	6.72401	6.61023	6.77491	6.76651	6.33846	6.63637	6.54858	6.23709	6.13671	6.61404	6.81543	6.57412	4.77277	5.26931	6.19855
'10568_at'	'YKR005C'	'---'		5.57191	5.60756	5.72388	5.75651	5.92866	5.46354	5.83968	5.14351	5.62144	5.70466	5.71808	5.29493	5.9954	5.65561	5.28006	5.86538	5.69015	5.72015	6.49835	5.25622	5.09215	7.23799	5.89251	6.1611	6.05325	5.67583	5.35795	5.67341	5.83419	5.58322	5.90297	5.42623	5.64855	5.76589	5.83723	6.34746	6.01407	6.44821	6.623	5.95747	6.7264	5.82192	5.5552	6.17784	5.09687	5.93296
'10569_at'	'YKR006C'	'MRPL13'		8.55803	8.184	8.70621	8.25581	8.01141	8.55084	8.30209	8.2117	8.23645	8.52324	8.48072	8.58572	8.27756	7.86905	8.43192	8.7454	8.47392	8.3839	7.97446	7.70188	7.59525	7.81071	7.50616	8.00842	7.78936	8.39666	8.56397	8.45927	7.72359	7.52814	7.69921	8.72267	8.59231	8.78051	8.65217	8.14172	7.89258	8.92932	9.2256	7.86576	8.59072	7.82863	7.59204	7.60084	7.28921	7.75688
'10570_at'	'YKR007W'	'MEH1'		8.14434	8.42095	8.97865	8.88149	8.32737	8.87284	8.73043	8.16988	8.54354	8.64096	8.35899	8.64422	8.62466	8.28622	8.38171	9.26017	7.83863	8.65258	8.25252	8.23597	8.10624	8.56066	8.37243	8.71373	8.48868	8.71293	8.3641	8.40618	8.6238	8.56994	8.60919	8.11095	8.45898	8.40034	8.28709	8.09824	8.10196	8.37238	8.4506	8.11565	8.10024	8.48176	8.46481	8.28913	8.07364	8.30431
'10571_at'	'YKR008W'	'RSC4'		5.73891	5.74018	6.42589	5.69613	5.73621	5.59898	6.08441	5.49809	6.14329	5.61786	6.12047	5.79485	5.82019	5.77131	5.69216	6.13815	5.6235	5.90474	5.60395	6.0325	5.88542	5.85425	5.77788	5.81085	5.47576	5.58142	5.75984	5.62292	5.36291	5.61902	5.89048	5.42232	5.39503	5.68456	5.48505	5.79359	5.84859	5.72405	5.60164	5.81135	5.68564	5.81381	5.36138	5.92185	5.61063	5.571
'10572_at'	'YKR009C'	'FOX2'		7.56847	8.20499	7.87667	7.38011	8.15051	7.16912	7.33335	7.16108	7.62145	7.78649	7.3976	7.40436	7.29607	7.68125	7.32414	8.60643	8.50553	8.33363	10.3488	7.90233	7.86095	11.9285	11.2868	11.6036	11.405	8.62315	7.65112	7.54971	7.51771	7.78311	7.94272	7.47846	7.40192	7.55309	7.23358	7.7535	7.41636	10.7661	10.3943	7.46146	11.0704	7.70879	7.46615	7.89913	7.67168	8.15173
'10573_at'	'YKR010C'	'TOF2'		6.85414	6.8112	7.31317	7.42701	6.57221	7.27006	7.21728	6.77054	7.1921	6.94096	6.77829	7.00591	7.17744	6.60823	7.1869	7.48418	7.45016	7.28626	7.00792	6.99166	6.98041	6.62128	6.68226	7.1059	6.88664	6.95221	6.59041	6.76246	6.91527	6.87435	7.28414	7.30754	7.16944	7.13589	7.42331	7.15222	7.4404	7.21811	7.09295	7.46744	7.13525	7.04604	7.00515	7.31179	6.9853	7.42258
'10574_at'	'YKR011C'	'---'		6.70018	6.86928	6.85235	6.52691	6.62566	6.73599	6.12968	6.90051	7.23721	6.87897	6.63011	7.17501	6.62561	6.89021	6.876	7.68156	7.28183	7.42612	7.89432	7.64796	7.68912	7.23076	6.59664	7.34201	6.98125	7.46723	7.48781	7.3502	7.39613	7.7369	7.41817	7.64038	7.72513	7.4819	7.53659	7.66182	7.34699	7.63139	7.72471	7.35002	7.83707	7.55645	7.32104	6.42638	6.65308	7.384
'10575_at'	'YKR012C'	'---'		5.37051	5.10462	5.74275	5.34456	5.06676	5.00508	4.89921	4.61004	4.75153	5.03099	4.63034	4.83943	4.49038	4.72706	4.67774	5.06716	4.90439	4.62429	7.0904	5.89423	5.76675	8.16113	5.34643	5.57218	5.73703	5.03831	5.28199	5.48486	5.67991	4.70235	5.47918	6.13118	5.78073	5.80192	5.50168	6.02591	6.10818	5.49009	5.56776	6.14715	6.49355	6.50992	6.42857	5.71515	5.73456	5.72478
'10576_at'	'YKR013W'	'PRY2'		9.82644	9.79169	10.6546	9.92402	9.6435	10.6319	9.97595	9.78998	9.1932	8.88326	9.0138	10.5295	10.0539	10.0264	10.003	9.43514	9.99256	9.79662	9.03071	9.49161	9.2918	7.17868	9.56428	9.56328	9.54704	9.91852	8.76468	8.53823	8.50987	9.02178	9.0036	8.95806	10.2455	9.8094	10.1998	9.57423	9.3601	10.5612	10.5933	9.01342	9.93606	8.77403	8.97305	8.76053	9.13908	9.23416
'10577_at'	'YKR014C'	'YPT52'		7.77953	7.95205	7.88069	7.74214	7.65778	7.71073	7.87101	7.72116	8.41795	8.14971	8.29267	8.58838	8.29202	8.15664	8.06055	8.80056	8.14697	8.35139	9.97193	9.14133	9.13755	10.2067	8.63896	8.58055	8.85601	8.90035	8.40383	8.26194	8.4055	9.42445	9.05949	9.04629	9.05197	9.00735	8.94383	9.98419	9.83586	9.70167	9.30388	9.77107	10.0162	8.95427	9.09157	8.73164	8.66187	9.20113
'10578_at'	'YKR015C'	'---'		3.3446	2.93487	3.32035	3.52271	3.16264	3.48401	3.51464	3.11141	3.15135	3.28654	3.26657	3.3745	3.12964	3.07984	3.08484	3.22552	3.1876	3.21622	3.13513	2.93192	3.01163	3.07527	2.90819	3.46496	3.24621	2.80735	2.8697	3.18779	3.12873	2.86985	3.18297	2.94959	3.18054	3.2212	3.10158	3.37708	3.19426	3.48501	3.70316	3.3992	3.6229	3.02622	2.94156	3.21647	2.97479	3.06816
'10579_at'	'YKL028W'	'TFA1'		7.37647	7.32808	7.69763	7.39373	7.46004	7.18964	7.06235	7.70222	7.65691	7.65343	7.52589	7.88047	7.54639	7.78467	7.64626	8.31872	7.86887	7.88257	8.14665	8.18893	7.66297	7.97032	7.10541	7.44605	7.47783	7.4596	7.95428	7.91873	7.93969	7.65442	7.63166	8.74041	8.66981	8.86763	8.83567	8.12417	8.57585	8.16648	8.17017	8.02056	7.99844	8.23789	8.14203	7.15664	7.38521	8.2584
'10580_at'	'YKL027W'	'---'		7.25787	7.15557	7.37856	7.39762	7.06142	7.19367	7.36819	6.87359	7.13014	7.24313	7.35205	7.19105	7.25671	6.752	7.08521	7.55523	7.40896	6.96119	7.23107	6.8456	6.81401	5.23408	7.07008	7.05011	7.19257	6.79246	7.501	7.10181	7.252	6.35476	6.44932	7.20886	7.64018	7.80413	7.95042	7.18087	7.05862	7.35716	7.39189	7.00858	7.29717	7.42251	7.1908	6.58777	6.59374	6.87756
'10581_at'	'YKL026C'	'GPX1'		7.24832	7.36926	7.14859	6.42367	7.23942	6.82504	6.81683	6.96634	6.93331	7.61686	7.3933	6.99997	7.1245	6.68173	7.27693	7.99009	7.79185	8.18348	10.0316	6.21578	6.04603	11.6115	8.63447	9.17124	9.06088	8.74814	6.95412	6.68298	6.79512	7.94415	8.02627	7.37206	7.53127	7.2571	7.36431	7.9816	7.57781	8.76236	8.82528	7.79142	10.0869	8.03796	7.56167	7.15876	6.42237	6.77686
'10582_at'	'YKL025C'	'PAN3'		8.51859	8.30407	8.62447	8.2194	8.242	7.80503	8.06768	7.74268	8.1093	8.24112	8.25464	8.28269	8.43281	7.85761	7.92237	8.75547	8.15348	8.58903	7.17191	8.24498	8.16498	8.04458	7.72862	8.41992	8.11736	7.50283	7.60062	7.60197	7.54346	8.01037	7.8874	6.9769	7.30534	7.0025	7.48554	8.5384	7.77248	7.98064	8.0544	7.91768	7.91807	8.44545	7.27389	8.13433	8.2161	7.97945
'10583_at'	'YKL024C'	'URA6'		10.3255	10.7427	10.3707	10.63	10.906	9.86639	10.1826	9.54799	10.1264	10.2044	9.97819	10.0211	10.5709	10.4563	9.74618	10.5159	9.80149	10.4316	8.52433	9.13284	9.08519	8.25299	9.74372	10.5021	9.93642	9.49766	10.1913	9.94839	9.82005	8.99619	8.92056	9.12149	9.41703	9.05656	9.59953	8.87233	8.35653	9.40024	9.53398	8.48172	9.48091	9.5801	8.80119	9.09722	9.54037	9.13048
'10584_at'	'YKL023W'	'---'		5.56914	5.91299	6.2196	6.13505	6.22044	5.53102	5.47612	5.26479	5.63835	5.86087	5.47358	5.71714	6.00215	5.76363	5.44942	6.72917	6.34311	6.74603	5.31019	6.03051	5.90888	6.59393	5.63035	6.34142	6.20899	6.03083	5.29008	5.15425	5.59366	6.1647	6.19483	5.49789	5.61394	4.93871	5.51954	5.76919	5.03517	5.89255	5.96398	5.19817	5.84336	5.7714	5.19707	5.75614	5.96125	5.62302
'10585_at'	'YKL022C'	'CDC16'		6.63215	6.74588	6.85887	6.64251	6.80682	6.25556	6.22062	6.21109	6.23583	6.35022	6.20246	6.52033	6.60377	6.44576	6.56207	7.49888	6.95444	7.20282	5.93728	6.93415	6.89271	6.41349	6.70006	7.39181	7.24037	6.34691	5.78247	5.81434	5.74835	6.34947	6.43394	5.93629	5.98273	5.84792	6.3318	7.37094	6.53531	7.17669	7.1007	6.82407	7.05176	6.94883	5.82352	7.24533	7.53712	6.76805
'10586_at'	'YKL021C'	'MAK11'		5.80623	6.69055	6.83222	6.43071	6.33348	6.18174	6.52889	6.45948	6.61804	6.02449	5.94999	6.68853	6.62513	6.68369	6.52546	6.8023	6.78328	6.69297	6.71343	7.30997	7.12363	4.99331	6.66985	7.0653	7.02428	6.42109	6.77753	6.53627	6.49071	5.83771	6.11435	7.03006	6.98194	7.42671	7.24923	7.37373	6.89103	7.19965	7.06207	6.85357	7.293	6.81548	6.39489	6.59574	7.06773	6.73854
'10587_at'	'YKL020C'	'SPT23'		7.79596	7.9511	8.01493	7.413	7.57171	7.5856	7.82986	7.69659	7.63865	7.47949	7.21528	7.64341	7.7147	7.38627	7.93963	7.76216	7.71874	7.82891	7.30295	7.90412	7.8576	8.57507	7.76455	8.12915	7.90472	7.54896	7.07471	7.04966	6.96027	7.86458	7.9309	6.52957	6.56324	6.55255	6.72758	7.65276	7.66871	7.18878	7.22794	7.7433	7.40665	7.02381	6.91049	8.36289	7.89066	8.4279
'10588_at'	'YKL019W'	'RAM2'		8.98582	8.56431	9.32416	8.89595	8.55738	9.08406	8.73081	8.64633	8.48931	8.30532	8.21907	9.02973	8.84904	8.43169	8.70535	8.86814	9.03326	8.89957	7.99896	9.14083	8.96096	9.43215	8.86275	9.17279	8.86012	8.83495	8.65491	8.65641	8.84338	8.4585	8.79485	8.54721	8.77824	8.54003	8.56051	8.81856	8.52779	8.35971	8.51752	8.44117	8.41372	8.47644	8.48937	8.69455	8.96689	8.85365
'10589_at'	'YKL018W'	'SWD2'		6.87784	6.68767	6.89495	6.74185	6.28719	6.70774	6.92607	6.50678	6.50762	6.27926	6.55461	6.82209	6.84243	6.74541	6.29915	6.84105	6.74749	6.7074	7.12885	6.98071	6.82748	7.04919	6.88263	6.76538	6.88671	6.37272	6.84166	6.74433	6.74132	6.69582	6.45741	6.68482	6.85875	6.93724	6.65448	6.95724	6.59652	6.76773	6.67645	6.50059	6.92863	6.95159	6.82331	6.69214	6.788	6.69965
'10590_at'	'YKL017C'	'HCS1'		7.24299	7.29685	7.30171	7.529	7.156	7.14255	7.48134	7.09958	7.34369	7.2425	7.28736	7.22317	7.29324	7.25719	7.27832	7.59635	7.42811	7.52989	7.77801	7.4679	7.55283	6.86527	7.563	7.39853	7.5981	7.119	7.16415	6.99514	6.88027	7.25497	7.21823	7.29422	7.30885	7.33733	7.23176	7.29877	7.3437	7.28934	7.21381	7.20028	7.5107	7.55633	7.51259	7.39378	7.43754	7.61974
'10591_at'	'YKL016C'	'ATP7'		9.03541	9.16631	9.50763	9.36675	9.06915	9.36866	9.67905	8.94841	9.53515	9.30473	9.19189	9.56786	9.36573	9.05642	9.32225	10.0424	9.94212	9.97699	10.4185	10.0295	9.94455	9.99678	10.5396	10.4482	10.5254	9.86039	8.65562	8.86672	8.07598	9.31251	9.22955	9.29412	9.15362	8.76445	8.58663	10.0643	9.72977	10.9001	10.3518	9.93352	10.4541	8.77111	8.65686	9.64919	9.84029	9.87323
'10592_at'	'YKL015W'	'PUT3'		7.63039	7.47815	7.26061	7.01292	7.21823	7.35553	7.70092	7.53826	7.41051	6.73705	7.2076	7.29764	7.14515	7.31246	7.77523	7.58914	7.56994	7.33912	7.5325	7.40745	7.40461	8.06535	7.1945	7.14533	7.57426	7.25736	7.23039	7.29069	7.21466	7.38524	7.4974	7.47382	7.00654	7.16899	7.08857	7.04729	7.30225	7.29612	7.16988	7.13892	7.40874	7.84474	7.69842	7.27889	7.42288	7.33974
'10593_at'	'YKL014C'	'URB1'		7.33004	7.60457	7.67884	7.33754	7.53632	7.55728	7.93288	7.6437	8.02581	7.55884	7.98594	7.83619	7.56073	7.56617	8.02734	8.03016	8.07533	7.76165	7.1364	7.97909	8.01807	3.64827	7.94442	7.85039	7.92754	7.3775	7.35119	7.44197	7.28641	6.68479	6.98217	7.01632	6.68822	6.80864	7.05427	6.84899	6.80177	6.76938	6.91813	6.72545	7.00588	7.48854	7.00858	7.51192	7.77628	7.86145
'10594_at'	'YKL013C'	'ARC19'		8.94125	8.89137	9.12399	9.09589	8.79195	9.05481	9.30293	8.89419	8.92197	8.89799	9.07305	9.07578	9.19175	8.98888	8.95737	9.419	9.20409	9.2431	9.86967	9.13795	9.03969	9.78765	9.1125	9.19455	9.23241	9.27461	9.08669	9.1187	8.90146	9.25045	8.85629	8.88856	8.90013	8.82529	8.55581	9.36412	8.91247	9.16145	8.97505	8.78315	9.14106	9.0738	9.07119	8.74479	8.8851	8.95074
'10595_at'	'YKL012W'	'PRP40'		6.80054	6.58776	6.95675	7.00637	6.52152	6.71233	7.0824	6.81487	7.12552	6.72944	7.02991	6.85038	6.88499	6.7206	6.48144	7.41309	7.0868	7.0958	7.23429	7.16475	6.8952	7.00517	6.81312	6.61611	6.84945	6.85716	6.49552	6.46792	6.54672	6.81965	6.89137	6.99569	6.64751	6.8363	6.49266	7.10545	6.88339	6.57101	6.68234	6.69842	6.38024	7.2188	7.39449	7.01554	6.9056	6.98265
'10596_at'	'YKL011C'	'CCE1'		4.5609	4.78027	5.22726	5.5051	4.86513	4.75148	5.4215	5.13239	5.10891	4.8961	5.3524	5.47893	5.43644	4.84896	4.89413	5.20129	4.92938	5.18625	6.10899	5.22372	5.15656	5.41606	5.46943	5.34038	5.53161	4.5047	5.05433	4.77041	5.07393	4.8628	4.90392	5.25772	5.1723	5.38224	5.12796	5.49465	5.24693	5.81266	5.65556	4.95537	5.43302	4.95834	5.16127	5.19033	5.27724	5.05268
'10597_at'	'YKL010C'	'UFD4'		8.1399	8.26204	8.36346	8.09692	8.461	8.05488	8.24055	8.20503	8.75031	8.06587	8.34625	8.16634	8.05328	7.99294	8.2209	8.8722	8.55998	8.79462	8.60928	9.23975	9.04449	8.96474	8.80567	8.80993	9.02386	8.32918	7.93269	7.62394	7.23081	8.5761	8.42359	8.11996	7.81782	7.81753	7.77437	8.92407	8.62013	8.44279	8.50311	8.54845	8.27114	8.79823	8.79942	9.12231	9.149	8.9862
'10598_at'	'YKL009W'	'MRT4'		8.60639	8.45998	9.15981	8.95702	8.54173	8.75181	8.81595	8.9497	9.61574	8.73874	9.20942	9.1008	8.83553	8.88645	8.53525	8.93079	9.05865	9.26462	9.74018	9.0164	8.90119	7.11467	8.50597	8.46895	8.43826	8.59058	9.23899	9.16806	9.0796	8.33238	8.09946	9.54412	9.76929	9.85891	9.97775	9.13706	8.91455	9.39196	9.34041	8.95439	8.89031	9.20082	9.29241	7.84649	8.80714	8.43024
'10599_at'	'YKL008C'	'LAC1'		7.43741	7.05532	7.71509	6.92365	7.14657	7.1075	7.22532	7.54561	7.64745	7.03576	7.39738	7.08239	7.39166	7.67986	7.30514	7.35667	7.15624	7.35688	6.83968	6.66152	6.48473	6.39718	6.38632	6.26918	6.44753	6.99129	7.91944	7.61785	7.69392	7.97072	7.84888	7.19689	6.85449	6.99214	6.94814	7.09377	6.78806	6.43172	5.95328	6.69138	6.20858	7.62365	7.46783	6.75866	6.6283	6.97512
'10600_at'	'YKL007W'	'CAP1'		8.8936	8.60902	9.26942	8.99402	8.80252	8.96596	9.03382	9.29178	9.39173	9.018	9.24977	9.08274	9.21917	9.22119	8.82801	9.0081	8.99768	9.03083	9.38149	9.55816	9.21273	9.61892	8.91074	9.04387	8.88871	8.81968	9.17241	8.95088	8.78445	8.84538	8.79354	9.06009	9.03827	9.1039	8.81078	9.04624	8.8255	8.70391	8.90444	8.687	8.75467	9.34074	9.27527	8.9506	9.54237	8.86862
'10601_at'	'YKL051W'	'SFK1'		6.74485	7.81899	6.76893	8.22574	7.79177	6.34635	8.17522	6.47775	5.59187	5.84345	5.61846	6.74225	8.59934	7.7624	6.65243	5.75198	6.34837	5.96438	6.60491	6.83768	6.63743	7.6217	6.93118	6.71282	7.31899	6.19862	6.33451	6.59251	6.17375	5.54096	5.53302	6.24312	6.65991	6.62774	6.46481	7.47523	7.0254	6.7242	7.22952	6.85769	6.85552	5.73423	5.7286	7.08818	6.67043	7.35881
'10602_at'	'YKL050C'	'---'		4.36242	4.42734	3.96297	4.27636	4.76788	4.29013	4.16757	4.41016	4.2729	4.23094	4.54023	4.22645	4.37325	4.69565	4.27958	4.02316	4.69143	4.35897	4.76853	4.80382	4.36512	7.78444	4.51108	4.94543	4.87789	4.25518	3.91827	4.0982	4.1979	4.02702	4.23649	4.21096	3.77381	4.26215	4.07383	4.31534	4.66447	4.64283	4.6892	4.56442	4.65982	4.52013	4.70603	4.92751	4.35613	5.18601
'10603_at'	'YKL049C'	'CSE4'		6.43437	6.75131	6.81479	7.15632	6.78249	7.09014	7.15408	6.77659	7.45534	7.29408	7.28685	6.94539	6.91552	6.80872	7.22694	7.80135	7.54489	7.40783	8.78133	7.98581	8.1164	7.65661	7.37255	7.25306	7.63637	7.76655	7.11552	7.21186	7.4407	7.7263	7.71054	7.78274	7.73094	7.75471	7.76804	8.38833	8.40655	8.17098	8.05128	8.366	8.42567	8.30501	8.01071	7.50121	8.0908	7.86025
'10604_at'	'YKL048C'	'ELM1'		6.93249	6.66204	6.66061	6.92265	6.99391	6.89948	7.24022	6.65525	6.9848	6.65201	6.61028	6.69526	6.7284	6.77893	6.85875	6.85671	7.074	6.88957	6.69432	6.78351	6.76364	6.24063	6.49375	6.64012	6.7215	6.75266	6.32327	6.71792	6.67452	7.15804	7.30473	6.61307	6.41494	6.57336	6.25284	7.55585	7.4155	6.54858	6.84894	7.51694	6.57809	6.78197	6.52013	7.25564	6.69192	7.35784
'10605_at'	'YKL047W'	'---'		6.87856	7.11583	6.74246	7.17201	6.9006	6.92039	7.43896	6.55647	6.88516	6.90086	6.96228	6.87587	7.34187	7.08837	6.7304	7.43886	7.18386	7.24121	6.52923	7.23559	6.88576	6.49872	6.72471	6.89442	6.73223	6.71056	6.71476	6.86485	6.49847	6.66052	6.42419	7.10222	7.12981	7.19202	6.97083	6.83178	6.58491	6.69285	6.55506	6.45096	6.66905	6.8479	6.76312	6.71359	7.09707	6.65721
'10606_at'	'YKL046C'	'DCW1'		8.25466	8.30777	8.16375	8.43072	8.49835	8.24224	8.5698	8.3099	8.64063	8.63707	8.72689	8.79996	9.05166	8.75012	8.26913	8.82113	8.96944	8.88486	8.93012	8.80721	8.56665	8.88258	8.48351	8.64153	8.32454	8.68159	8.83427	8.79685	8.32424	8.71866	8.42376	9.53949	9.28443	9.41089	9.2453	9.50155	9.06614	8.90204	9.22576	8.83257	8.98554	9.32456	9.27333	7.90232	8.26939	8.7093
'10607_at'	'YKL045W'	'PRI2'		6.94586	6.52979	6.9985	6.90343	6.83756	6.99668	7.01185	7.08359	7.75285	7.33456	7.35775	7.38249	7.33492	6.90516	7.03534	7.86413	7.8616	7.71597	8.26926	7.92142	7.93254	7.60877	7.73478	7.76862	7.76898	7.39357	7.17712	7.03826	7.19363	7.14271	7.25472	7.7264	7.69632	7.79289	7.52056	8.32642	8.14243	7.75947	7.94731	7.92618	7.84191	7.85258	7.95437	7.43716	7.83501	7.98948
'10608_at'	'YKL044W'	'---'		10.0739	8.58496	9.71503	9.31306	8.76873	10.0879	9.51557	10.0429	9.34189	9.1715	9.36554	10.1117	10.1816	8.87596	10.078	5.64833	10.296	9.66808	6.57697	9.28696	9.1819	8.89915	8.50045	8.82375	8.73158	9.57389	9.07694	8.96735	9.48072	9.78265	9.87457	9.0763	9.54914	9.34352	9.13723	9.32714	8.59532	6.05617	6.96999	8.20976	6.12321	7.41941	8.12228	9.54998	8.98968	9.71887
'10609_at'	'YKL043W'	'PHD1'		11.6062	9.46039	11.53	10.82	9.63326	11.4551	10.7986	11.4426	11.1167	10.5881	10.7927	11.3392	11.1057	9.71755	11.3099	11.4437	11.4029	11.2292	8.0566	10.5842	10.5914	9.92133	9.37867	9.58229	9.69769	10.8835	10.3031	10.3176	10.3556	11.4969	11.309	11.0186	10.808	10.8416	10.4526	10.6212	10.5911	7.43439	8.10495	10.3589	7.28757	10.7636	11.3174	11.4914	10.5752	11.5258
'10610_at'	'YKL042W'	'SPC42'		4.92984	4.18212	4.78305	4.53806	4.79971	4.59525	4.56914	4.58596	4.55844	4.43475	4.53759	4.53376	4.74509	4.437	4.65365	4.90308	4.87769	4.935	4.46283	4.94961	4.77687	4.17293	4.45939	4.86511	4.66736	4.75217	4.42313	4.6935	4.84781	4.96121	4.90234	4.717	4.33016	4.69613	4.56197	4.82902	4.81527	4.32139	4.49073	4.58055	4.47364	4.4149	4.46199	4.73293	4.91181	4.72544
'10611_at'	'YKL041W'	'VPS24'		6.26433	6.7123	7.46322	7.06882	6.93719	7.24533	7.03218	7.08142	7.46342	7.24919	7.3186	7.11198	6.80312	7.03987	6.89579	7.3898	7.16038	7.11041	8.05135	7.93922	7.74405	7.66301	6.87441	6.96972	6.99287	6.97844	7.16221	7.13496	7.09317	7.12636	7.4225	7.4535	7.41361	7.75145	7.52263	7.75261	7.3887	7.2586	7.46903	7.69333	7.56418	7.66041	7.32513	7.29612	7.78232	7.39829
'10612_at'	'YKL040C'	'NFU1'		7.15785	6.92737	7.52981	7.06846	7.12964	7.27465	6.9839	7.36344	7.93665	7.32804	7.80417	7.45844	7.39946	7.51356	7.00326	7.36296	7.46847	7.46742	8.26853	8.76603	8.27549	8.22474	7.40602	7.77903	7.70191	7.02088	7.54284	7.30114	7.2412	6.80862	6.55275	7.72895	7.6773	7.82759	7.52127	8.06885	7.5177	8.16843	8.31378	7.35471	8.29033	7.25208	7.30103	7.47938	8.54393	7.61067
'10613_at'	'YKL039W'	'PTM1'		9.41357	9.46103	9.65809	9.04305	9.20408	9.4519	9.54095	9.53398	9.27669	8.78044	8.87761	9.27905	9.61889	9.70176	9.17781	9.33694	9.36746	9.28204	8.76476	9.63705	9.40873	8.65534	9.5265	9.79527	9.60615	8.97565	9.22771	8.99251	8.42769	8.86448	8.69436	8.44119	8.20655	8.22089	8.03751	9.17779	8.72959	8.47376	8.80571	8.53305	8.46844	8.56574	8.24535	9.65837	9.45446	9.56902
'10614_at'	'YKL038W'	'RGT1'		8.57789	8.2418	8.84661	8.19736	8.38218	8.55334	8.2111	8.65262	7.84243	7.8229	7.33387	8.02661	8.31349	8.68197	8.1156	8.16201	8.55095	8.50659	6.64191	8.47365	8.52793	8.14193	8.78869	9.01831	8.96791	8.20954	7.44644	7.54148	7.31499	8.16578	8.17703	7.12044	7.0277	7.16027	6.71272	7.91411	7.4182	7.07995	8.08933	7.27447	7.38481	7.24506	7.36013	9.11702	9.01854	9.10996
'10615_at'	'YKL037W'	'---'		6.91801	7.012	6.42273	6.53142	7.22296	6.64871	6.43839	6.79717	6.26697	6.52813	6.10698	6.29352	6.68464	6.89495	6.86116	5.77441	6.48238	6.46139	6.0989	6.06486	5.99183	6.62909	5.92052	6.51105	5.83559	6.29516	6.52298	7.18922	7.04472	5.88428	6.11914	6.76555	6.72879	6.98265	7.00922	6.46015	6.63854	6.43964	6.60092	6.65195	6.6594	6.20705	6.49485	6.08546	6.37305	6.39918
'10616_at'	'YKL036C'	'---'		4.78123	5.09602	4.76465	4.83715	5.6528	4.98209	4.55714	4.27933	4.27761	4.97406	4.62391	4.53203	5.14393	4.33872	4.69511	3.94093	4.71229	4.70048	3.86238	4.59761	4.36364	3.8719	4.03309	4.59101	3.80195	4.32616	4.2077	4.78245	5.22122	3.9933	4.19075	4.48883	4.5329	4.89175	4.5359	4.56868	4.4738	4.25875	4.28937	4.7164	4.1649	4.62737	4.57232	4.31865	4.70519	4.68796
'10617_at'	'YKL035W'	'UGP1'		10.7231	10.3999	10.7602	10.2036	10.2059	10.5271	10.4446	10.6424	10.4314	10.1508	9.94791	10.3844	10.5416	10.7137	10.3933	10.5049	10.4667	10.3155	9.67347	10.1907	9.78406	10.6537	10.1731	10.2972	10.1317	10.068	9.92377	10.0611	9.69735	10.5559	10.4426	10.5764	10.2668	10.4338	9.94409	10.6717	10.2877	9.57512	9.87825	10.0486	10.0054	10.861	10.8384	10.7404	10.0847	10.642
'10618_at'	'YKL034W'	'TUL1'		9.0035	8.67012	9.08867	8.30763	8.17245	8.76958	8.66449	8.63748	8.74111	8.49337	8.53434	8.45136	8.66239	9.03567	8.45196	8.7749	8.78076	8.94552	8.5066	9.01489	8.51592	9.65691	9.04862	9.27127	9.15751	8.41887	8.35964	8.39633	7.92608	8.72092	8.64488	8.19224	7.80248	7.9575	7.70371	9.0265	8.71862	8.50391	8.53101	8.61396	8.61813	8.66438	8.17619	9.31206	9.1638	9.12573
'10619_at'	'YKL033W'	'---'		7.15489	7.25492	7.39088	7.00527	6.98448	7.12527	7.05125	7.05068	7.41125	7.25344	7.33224	6.8387	7.1685	7.28973	6.87254	6.86816	7.59317	7.43788	7.31086	7.53434	7.00806	6.84521	7.12018	7.61423	7.14918	6.7279	6.61568	6.94533	6.40338	6.36952	6.79661	6.68472	6.58433	7.01471	6.81549	6.93003	6.7718	6.97461	7.70294	6.76392	6.93721	6.66666	6.40454	7.30957	7.55371	7.26507
'10620_at'	'YKL032C'	'IXR1'		9.36785	9.50223	9.28974	9.06372	9.35304	9.40004	9.1373	9.02627	8.86127	8.85921	8.62984	8.6965	9.13422	9.09834	9.22672	9.97248	9.82507	9.83246	8.7128	9.2002	9.13228	10.2628	8.83649	8.82001	8.99822	9.2763	8.67377	8.80136	9.01494	9.02979	9.24747	9.56042	9.13812	9.40293	9.55644	9.39627	9.66848	9.27263	9.65164	9.63568	9.67041	9.01648	9.23803	9.19181	9.18419	9.50928
'10621_at'	'YKL031W'	'---'		6.80881	7.00128	6.74762	7.07403	7.05539	6.66887	6.36499	6.27717	6.21234	6.42912	6.43248	6.11423	6.95977	6.62248	6.46745	6.22557	6.4357	6.64306	6.34599	5.99999	5.94638	6.85592	5.98395	6.12061	5.82326	6.16914	6.62356	6.62692	6.74441	6.5018	6.88009	7.10501	7.14183	7.37989	7.45645	7.41788	7.32492	6.55827	6.84324	7.14511	6.75108	7.1304	7.43546	6.23545	6.29142	6.50641
'10622_at'	'YKL030W'	'---'		5.18611	5.74656	5.93831	5.43843	5.79984	5.06197	4.72756	5.09453	5.07365	5.24685	5.2992	4.91378	5.28034	5.14273	5.16566	4.54843	5.13673	5.0699	4.44392	4.68408	4.98185	4.841	4.54778	4.5638	4.50163	4.50971	5.38878	5.44894	5.7253	4.37274	4.64296	5.83585	5.21863	5.21612	5.72206	4.54043	4.94284	4.93238	4.97567	4.44495	5.15366	4.39826	4.67606	4.81563	4.87045	4.78164
'10623_at'	'YKL029C'	'MAE1'		10.6094	10.9742	10.3335	10.2028	10.9206	10.1061	9.80632	9.97451	10.426	10.3894	10.3124	10.3402	10.661	10.9245	9.88369	10.7148	11.1902	10.7477	7.40759	9.52328	9.81721	6.90904	8.95711	9.30069	9.25216	10.2826	10.9439	10.8114	10.375	9.20456	9.23961	10.9302	10.876	10.8283	10.7026	9.4108	9.21964	9.52287	10.3451	8.7997	8.89127	10.0538	10.0423	8.82336	9.6444	10.2412
'10624_at'	'YKL072W'	'STB6'		5.88558	5.60118	5.62915	5.75503	5.75919	6.14451	5.69955	5.93051	5.76038	5.64842	5.90575	5.69708	5.71422	5.53797	5.79734	6.44558	6.055	6.33152	5.21873	6.09788	5.82916	4.36112	4.68655	5.23829	5.07728	5.74915	5.47775	5.78193	5.23999	6.26023	6.35045	5.78595	5.19979	5.30132	5.18888	5.22598	5.20643	4.49417	4.90822	4.94642	4.88561	5.79125	5.88548	6.00464	6.12918	5.704
'10625_at'	'YKL071W'	'---'		6.0944	5.51394	5.28434	6.39884	6.08836	5.62658	6.37489	5.65855	5.80573	5.33252	5.61747	5.49466	6.50703	5.91192	5.42135	6.29667	5.87944	6.22045	6.62583	7.65698	7.28573	7.35558	5.82971	5.90192	5.95988	6.15076	5.1587	5.49669	5.22312	6.3576	6.49589	5.86038	5.67652	5.82837	5.57371	6.58726	6.44616	6.08863	6.28512	6.33678	5.92075	6.22912	6.21693	6.30827	7.49354	6.06156
'10626_at'	'YKL070W'	'---'		4.48672	4.04088	4.87009	4.36498	4.85284	4.2271	4.67384	4.34453	4.41428	3.9444	4.09287	4.25667	5.02096	4.64734	4.50965	4.07727	4.39473	4.19391	4.08269	4.41769	4.31269	4.53975	4.30797	4.81256	4.37221	4.10721	4.10646	4.14289	4.29863	4.36429	4.63522	4.23426	4.14293	4.24869	4.06746	4.56471	4.38705	4.08425	4.54336	4.38031	4.16936	4.24181	4.34208	4.67557	4.65618	4.35753
'10627_at'	'YKL069W'	'---'		9.30282	8.34296	9.39585	9.12712	8.66725	9.14699	8.8952	9.27337	9.18589	8.83852	8.94478	9.07226	9.00726	8.67713	8.82127	9.27902	8.99763	9.46126	10.0407	9.82834	9.80093	9.69131	9.59547	9.71001	9.60551	9.46537	9.50385	9.29921	9.38583	9.32759	8.96606	9.20455	9.00932	9.25502	8.91403	9.36752	9.09869	9.74967	9.68709	9.05256	9.69628	9.28865	9.40501	9.26892	9.87547	9.52879
'10628_at'	'YKL068W'	'NUP100'		7.16609	6.56618	7.32357	6.98194	6.95809	7.0067	7.08855	7.51834	7.08623	6.48563	7.02947	6.93807	6.64789	7.10476	7.12455	7.18488	7.26552	7.29841	6.50128	7.4106	7.22237	5.41369	6.65255	6.69853	6.87735	6.67742	6.6199	6.63974	6.3631	6.33809	6.11022	7.28911	7.05372	7.30031	6.9919	7.42683	7.13328	6.93584	7.11093	7.14647	6.6018	7.27856	7.10025	7.14942	7.38322	7.14486
'10629_at'	'YKL067W'	'YNK1'		9.98186	10.1097	10.5801	10.1856	9.9191	10.3363	10.2703	10.4195	10.7876	10.3129	10.4931	10.3676	10.3269	10.2978	9.86341	10.5107	10.4483	10.6148	11.2069	9.91525	9.5916	10.6157	10.6967	10.9122	10.6701	10.5279	9.95754	9.95947	9.29066	10.1455	9.80372	10.607	10.2853	10.3378	10.1221	10.2903	9.91255	11.4718	11.7097	9.84958	11.2002	9.93012	9.87678	9.79243	9.66927	9.21282
'10630_at'	'YKL066W'	'---'		6.55432	6.63667	7.00166	6.70646	6.83545	6.88755	6.8829	6.70797	7.0478	7.0675	6.74727	6.82499	6.92762	6.69712	6.74716	6.91358	7.04827	7.05255	7.78164	6.30139	6.14147	7.22938	6.86309	7.2051	6.93195	6.92797	6.57992	6.94498	6.61069	6.6421	6.69781	7.36845	7.025	7.27174	7.22805	7.16973	7.22642	7.74914	7.90375	7.1269	7.81792	7.24877	7.13485	6.57455	6.49859	6.43393
'10631_at'	'YKL065C'	'YET1'		8.38139	8.25199	8.52841	8.12753	8.22629	7.98831	8.41508	9.05049	9.1905	9.00915	8.85407	8.3283	8.47272	8.86316	8.48243	8.62836	8.59619	8.76416	10.4257	9.01506	8.65609	10.4707	8.88865	9.10535	8.95258	8.84098	8.76235	8.79734	8.78573	9.17358	8.70107	8.97737	8.7151	8.55537	8.56005	9.33996	9.05828	9.09361	9.05115	9.10232	9.17643	9.57692	9.35498	8.69908	8.70449	8.53772
'10632_at'	'YKL064W'	'MNR2'		8.77763	8.52178	9.14085	8.29395	8.45049	8.94092	8.73392	8.80202	8.92441	8.8842	8.70587	8.80578	8.6475	9.05878	8.41866	8.7526	9.25538	8.94146	8.87939	8.9925	8.65323	9.62811	8.70368	8.94264	8.71968	8.49811	7.82542	8.02916	7.58563	8.6125	8.56978	8.86409	8.4181	8.60081	8.40353	9.31449	9.17837	8.76711	8.84692	9.05106	8.61707	9.53485	9.06068	9.33533	9.05057	9.17902
'10633_at'	'YKL063C'	'---'		6.94283	7.19275	7.61881	7.60791	7.16369	7.34779	7.53495	7.51883	7.46525	7.55457	7.43743	7.42708	7.81738	7.95291	7.17634	7.30543	7.44927	7.49445	7.99215	7.7594	7.39851	8.2021	7.03846	7.36264	7.07471	7.44602	7.65778	7.78445	8.13159	7.90617	7.3924	8.08277	8.4014	8.43676	8.30594	8.30802	8.12247	7.84059	7.74193	8.04884	7.69419	8.2752	7.97653	7.98141	7.83384	7.62071
'10634_at'	'YKL062W'	'MSN4'		7.69204	8.32653	7.32347	7.6168	8.15338	7.12244	7.80242	7.76203	7.7386	7.48691	7.39464	6.94858	7.63494	8.44493	7.41971	6.94761	7.69223	7.65356	6.49422	7.88169	7.44408	6.86634	6.34375	6.78795	6.47075	7.15201	6.9705	7.39536	7.09621	7.26411	7.26286	7.64584	7.38332	7.61715	7.35246	8.22231	7.94208	6.96054	7.31477	7.81683	6.1403	7.05658	7.16837	7.87587	7.97845	7.94504
'10635_at'	'YKL061W'	'---'		4.44606	5.14563	5.77433	5.31755	4.64625	5.28811	5.08804	4.6654	5.90691	5.60869	5.93432	5.5456	5.21263	5.16788	4.57871	5.47677	5.80135	5.50072	7.03066	5.54534	5.50201	6.9411	5.4467	5.82664	5.43956	5.66055	5.01866	4.91506	4.83037	5.40442	5.34933	5.99522	6.37029	6.50528	5.94242	6.91782	6.08201	6.37453	6.44886	6.05787	6.30976	5.74532	5.76491	5.78913	6.05408	5.76278
'10636_at'	'YKL060C'	'FBA1'		13.1618	13.16	13.1556	12.9535	12.8009	13.1431	12.9842	13.0797	12.8989	12.8629	12.9766	12.8453	12.933	12.7547	13.0511	12.9325	13.0482	13.17	12.7479	12.4432	12.3123	12.7516	12.7517	12.6905	12.518	12.7592	13.0136	12.9756	13.4807	13.0415	13.101	13.4038	12.9138	13.2013	13.1962	13.0006	13.0916	13.0177	13.018	13.0725	13.0776	13.0271	13.1936	12.7019	12.5292	12.8528
'10637_at'	'YKL059C'	'MPE1'		8.21854	8.26038	8.48102	8.56147	8.44614	8.45571	8.53418	7.9326	8.12575	8.27256	8.04216	8.2155	8.50829	8.05502	8.19211	8.72173	8.61664	8.76011	8.24334	8.52464	8.35316	9.2753	8.18456	8.08405	8.12512	8.38508	8.27955	8.43181	8.52134	8.18363	8.47995	9.01493	8.90409	9.09472	9.19249	8.34333	8.81942	8.66333	8.86912	8.61746	9.10806	8.8555	8.73888	8.4504	8.0963	8.49758
'10638_at'	'YKL058W'	'TOA2'		8.25334	8.49108	8.69969	8.50517	8.59138	8.78972	8.63561	7.99168	8.70347	8.86936	8.51284	8.31005	8.42901	8.21982	8.1586	9.00851	8.8518	8.93636	9.45766	8.6472	8.57293	10.4966	8.48434	8.30302	8.55121	8.11959	8.64365	8.52501	8.31018	8.74712	8.53135	9.10206	9.7408	9.48542	9.79534	9.43542	9.57395	9.4373	9.49925	9.27235	9.46544	9.20622	8.99175	8.21453	8.37619	8.58711
'10639_at'	'YKL057C'	'NUP120'		6.8077	7.25739	7.31078	7.24254	7.23459	6.9275	7.17816	6.57914	7.68907	7.61847	7.82732	7.16434	7.30611	6.97199	6.86471	7.83598	7.3208	7.26376	8.01044	6.83563	6.72952	7.35144	7.33788	7.15244	7.5749	6.08322	7.1985	6.88956	6.80302	7.04015	6.8203	7.23979	7.40034	7.11108	7.48333	7.60675	7.5115	7.57253	7.62939	7.49272	7.88047	7.62214	7.04115	7.17983	6.96736	7.18986
'10640_at'	'YKL056C'	'TMA19'		12.2869	12.2154	12.2748	12.4239	12.3041	12.3536	12.3671	11.9025	12.4674	12.4672	12.359	12.2254	12.3728	11.961	12.113	12.3926	12.3089	12.4113	12.6335	12.0618	12.1311	11.1242	12.1409	12.1982	12.1639	11.5979	12.5068	12.4933	12.325	12.0971	12.0773	12.4289	12.7385	12.6588	12.7986	12.6199	12.6157	12.6588	12.6878	12.4488	12.6773	12.6059	12.5157	12.0164	12.2724	12.3899
'10641_at'	'YKL055C'	'OAR1'		5.90919	5.90076	6.08816	5.89915	6.46772	6.0293	6.18273	5.58125	6.08118	6.05937	6.20622	5.76243	6.59396	6.15452	5.61836	4.30867	6.20927	5.9864	5.23818	5.75539	5.67016	6.70973	5.98048	6.32151	6.24428	5.30771	5.35128	5.94358	5.51465	5.1412	5.39498	5.51312	5.81866	5.75566	6.10474	5.23616	5.20297	5.09538	5.77967	4.8169	5.10133	4.84131	4.83809	5.43607	5.68866	5.83879
'10642_at'	'YKL054C'	'DEF1'		9.7481	10.0785	9.75225	9.60133	9.77932	9.86678	9.88053	9.67213	9.45551	9.76248	9.54508	9.55841	9.74629	9.60076	10.046	9.92131	10.2175	9.84226	8.83861	9.83256	9.87772	9.58612	9.62338	9.77023	9.90814	9.58755	9.27077	9.67446	9.29189	9.37086	9.71338	9.52386	9.60797	9.4803	9.6651	9.38043	9.38394	9.21258	9.66344	9.04244	8.92442	8.6893	9.09197	9.65956	9.70968	10.1733
'10643_at'	'YKL053C-A'	'MDM35'		10.0378	9.62354	10.5593	10.3966	9.27421	10.2735	10.1436	9.99367	10.719	10.4169	10.2215	10.5968	10.3501	9.38165	10.1944	10.5001	10.3631	10.6236	11.218	9.68187	9.82882	10.4971	9.52163	9.56424	9.86128	10.7344	10.6272	10.355	9.92952	10.3521	9.75876	10.5895	11.0403	11.0463	10.861	11.2443	10.8017	11.5513	11.6731	10.8667	11.575	10.5955	10.3031	9.75195	9.77974	10.0697
'10644_at'	'YKL053W'	'---'		6.45624	6.46531	6.33149	6.33195	6.80367	6.21969	6.06763	6.13981	5.61631	5.84063	5.55156	6.00224	6.22897	6.07041	6.21205	5.43183	5.74266	5.958	5.76213	5.87173	5.93293	6.44734	5.7316	6.13705	5.79662	5.86	5.99781	6.17913	6.48948	5.67446	5.83446	6.43958	6.23485	6.4701	6.46142	6.21897	6.2222	6.15251	6.39484	6.38928	6.5947	5.77673	6.19852	5.69092	6.0309	5.61721
'10645_at'	'YKL052C'	'ASK1'		6.56125	7.06417	6.8124	7.38413	7.30347	6.5392	7.34915	6.55776	6.04887	6.30934	6.13314	6.67153	7.32545	6.97613	6.68561	7.27168	7.1653	7.06233	6.6832	7.19659	7.24321	7.49137	6.88307	7.32294	7.19026	7.01989	6.96617	6.75613	6.66184	6.84219	6.74312	8.03161	8.21732	8.07477	7.97519	8.08922	7.55237	7.5037	7.61629	7.63807	7.50375	7.90141	8.18718	7.13742	7.05568	7.11945
'10646_at'	'YKL093W'	'MBR1'		5.82004	7.06942	5.4236	6.29459	7.09499	5.66963	6.2658	5.73039	5.6882	5.72183	5.48109	5.19153	6.26053	7.23713	5.7935	6.48648	6.60394	6.54282	8.83227	6.32763	6.21436	10.9104	8.86612	9.22789	9.16251	6.84791	4.82336	5.16216	4.99693	6.13379	6.18244	5.99005	5.06639	4.98078	4.68601	5.38781	5.39569	7.37644	7.54955	5.2724	8.29371	5.27318	5.48876	5.48783	6.39016	5.68371
'10647_at'	'YKL092C'	'BUD2'		5.70234	5.22293	6.30187	5.40997	5.42952	5.88238	5.56892	6.07022	6.30069	5.84123	5.93715	5.80396	5.68021	5.65197	6.06832	5.66056	6.12316	5.89924	5.72453	5.75251	5.61695	5.81819	5.6187	5.8585	5.86429	5.32809	5.02184	5.08788	5.55473	5.4352	5.68561	5.79183	5.67759	5.9444	5.7083	5.9018	5.97764	5.44799	5.50031	5.89092	5.47133	5.82843	5.75278	6.37284	5.87423	6.05618
'10648_at'	'YKL091C'	'---'		7.51185	7.19626	7.90118	7.76116	7.40073	7.43666	7.94212	7.74489	7.43747	7.14802	7.14951	7.65414	7.95315	7.67486	7.32165	7.4885	7.19535	7.20243	9.04186	7.40257	7.20985	10.8099	7.69768	8.07938	7.91543	7.59754	7.04957	7.05791	7.00279	7.86358	7.33743	7.94506	8.07215	8.21841	7.80726	8.8293	8.57828	8.72421	8.77074	8.45588	9.3993	7.96486	7.99645	8.27188	7.46223	7.97666
'10649_at'	'YKL090W'	'CUE2'		5.15148	5.35621	5.56519	5.66412	5.62395	5.29703	5.33974	5.16721	5.40077	5.70911	5.22211	5.21292	5.32912	5.32028	5.42605	4.82182	5.35286	5.1318	5.89862	5.44799	5.25855	5.92795	5.04897	5.589	5.23235	4.9809	4.96773	5.38593	5.8118	4.88962	5.27346	5.48295	5.55419	5.74105	5.7032	6.03212	5.87731	5.53308	5.82813	6.01761	5.63924	5.92173	5.78593	5.68755	5.68958	5.71805
'10650_at'	'YKL089W'	'MIF2'		6.21888	6.20253	6.52156	6.01198	6.20702	6.39548	6.14001	6.33814	6.39787	6.24724	6.43039	6.2655	5.94186	6.8038	6.2341	6.15184	6.48641	6.2648	7.53112	6.75303	6.65432	5.46066	6.16482	6.16428	6.24943	6.29739	6.29224	6.26702	6.84078	6.69169	6.78889	7.1214	6.73622	7.25387	6.60711	7.68915	7.50709	6.88225	6.88766	7.37586	7.10824	7.24893	7.34247	6.92518	7.06047	6.95423
'10651_at'	'YKL088W'	'---'		6.03724	6.54862	7.07649	6.6085	6.13931	7.05152	6.45109	6.22454	6.67233	6.57545	6.52805	6.48794	6.45926	6.79206	6.50116	5.66035	7.0581	6.64373	6.39335	6.59986	6.2549	6.27021	6.26139	6.61578	6.33004	6.13348	5.59475	5.92677	5.88818	5.74457	6.18338	6.93663	6.8247	7.48692	6.98398	6.83124	6.74995	6.32924	6.59541	6.83842	6.42382	6.1825	6.26252	6.67344	7.19212	6.99578
'10652_at'	'YKL087C'	'CYT2'		8.77922	8.66578	9.11628	8.43146	8.31466	8.96991	8.3555	8.47112	8.75986	8.80081	8.5818	9.04764	8.63614	8.64722	8.81825	8.41529	8.84647	9.077	8.91531	7.84288	7.62499	8.74014	7.85036	7.95122	7.70142	8.83086	8.70831	8.68558	8.28745	7.8068	7.83921	9.69208	9.28598	9.51535	9.22983	9.27604	8.9349	9.45237	10.0145	8.78235	9.505	8.55798	8.69738	8.15159	7.89471	8.13189
'10653_at'	'YKL086W'	'SRX1'		7.76001	8.37723	7.57954	7.96664	8.61579	7.21851	7.41765	7.41791	7.14113	7.53519	7.03105	7.13121	7.7494	7.92685	7.64133	7.15882	8.13898	7.84804	6.11266	7.19399	7.3242	7.25943	7.04371	7.54394	7.21067	7.82042	7.51989	7.5111	7.88425	7.60033	7.56897	7.36468	6.65769	6.65638	6.64762	6.80987	7.12481	6.61501	7.4739	7.09728	7.10679	7.17238	7.40791	7.31589	7.24773	7.50282
'10654_at'	'YKL085W'	'MDH1'		10.3145	10.8245	10.8933	10.9876	11.075	10.9374	11.0259	10.353	11.1813	11.0779	10.9964	11.0685	11.2362	10.6039	10.7022	11.0194	11.3413	11.3358	11.561	10.224	10.5715	11.7768	11.5899	11.5937	11.8402	10.9598	10.9012	10.8299	9.74447	10.589	10.7778	11.7145	11.2344	11.1665	11.0764	11.3242	11.1622	12.1724	12.4122	11.0974	12.4563	10.0801	9.95008	10.6957	10.1452	10.903
'10655_at'	'YKL084W'	'HOT13'		7.68718	8.02535	7.14542	7.44357	8.00926	7.27482	7.50731	7.05082	7.38083	7.39057	7.3227	7.01319	7.64394	7.7946	6.99783	8.03701	7.68418	7.58915	6.46044	7.65545	7.69731	7.41603	6.92038	6.95958	7.19139	6.6967	7.87619	7.9239	8.36289	8.17379	8.16012	7.39141	7.63852	7.38853	7.58171	7.8469	7.8406	7.91351	8.17812	7.5822	7.31963	8.07774	7.64578	7.23335	7.23128	8.04516
'10656_at'	'YKL082C'	'RRP14'		7.06605	7.46807	8.06592	8.02584	7.45982	7.63007	7.74838	7.21922	8.20348	7.94654	8.07235	8.38924	7.76969	7.76898	7.76311	8.46296	7.88589	8.26284	8.73681	7.88675	8.10379	7.07267	7.68063	7.53589	7.73955	7.34136	8.23437	8.00934	7.72944	7.80176	7.87996	8.91168	9.05483	9.29333	8.90923	8.57874	8.24704	8.27212	8.3516	8.30968	8.22164	8.23772	7.84557	7.70421	8.02418	8.28818
'10657_at'	'YKL083W'	'---'		5.73436	5.80105	6.46214	6.38872	6.18079	6.45769	6.21149	5.76074	6.10512	6.09114	6.23361	6.05095	5.89924	5.79266	6.26435	5.75159	6.08348	5.96266	6.53499	6.14808	5.89321	6.18702	5.11229	5.63356	5.06281	5.69582	5.69781	6.31198	6.36264	5.42821	5.63166	7.39893	7.68904	7.74846	7.44832	5.99453	6.98255	6.89556	6.78588	6.80632	7.36518	6.1895	6.3322	5.62645	6.27573	5.49249
'10658_at'	'YKL081W'	'TEF4'		9.20541	9.41418	9.04625	8.51654	9.14833	8.97107	9.13709	9.1396	9.16868	8.93987	9.33873	9.40122	9.83611	9.37788	9.23038	4.31332	9.42054	8.60948	6.34601	9.54279	9.36536	5.60399	8.65862	8.98315	8.82735	8.68809	10.0516	10.1157	10.0746	8.11843	8.20306	7.82716	8.41149	8.70501	8.34101	7.75564	7.23523	6.85045	8.04067	6.50746	6.92903	6.16931	6.12882	7.4721	8.43334	8.69811
'10659_at'	'YKL081W'	'TEF4'		9.62488	9.51202	9.7705	9.34682	8.8302	9.5	9.78107	9.47953	9.72816	9.20997	9.03384	9.71216	10.2311	9.56428	9.61817	9.95425	10.1466	9.81225	7.62938	9.93646	9.89105	4.82764	9.2208	9.58025	9.32962	9.26428	10.5355	10.7571	10.5337	8.86569	8.90833	9.43582	9.42245	9.53741	9.4001	8.61489	8.52814	8.53441	8.83193	8.25547	8.24169	8.76078	8.82044	8.74464	9.34382	9.47974
'10660_at'	'YKL080W'	'VMA5'		10.4013	10.4115	10.497	10.3929	10.0796	10.2898	10.4096	10.1856	10.1032	9.61414	9.66406	10.3239	10.3429	9.9675	10.3031	10.4871	10.2604	10.0298	9.51124	10.5107	10.466	9.72351	9.6026	9.90591	9.62802	9.58314	10.1343	10.022	10.4298	10.2108	10.3311	10.3983	10.5201	10.4937	10.6545	10.7333	10.769	10.1963	9.92136	10.7102	10.0161	10.7951	10.6972	10.6257	10.5104	10.7395
'10661_at'	'YKL079W'	'SMY1'		7.38585	7.24013	7.78232	7.7203	7.23129	7.12443	7.82198	7.35048	8.00356	7.52543	7.5959	7.55	7.58334	7.14404	7.39503	8.15243	8.11288	7.93809	8.1495	7.52982	7.58151	7.85641	7.73552	7.67719	7.85077	7.81343	7.62783	7.14109	7.43839	7.8625	7.87092	7.94308	7.72478	7.75127	7.78879	7.76541	7.74408	7.87626	7.81504	7.90223	8.01049	7.84403	7.69869	7.75474	7.45281	7.61369
'10662_at'	'YKL078W'	'DHR2'		6.53174	6.57743	6.41447	6.47502	6.51462	6.17628	6.36343	6.17605	6.45147	6.18119	6.44084	6.31142	6.19984	6.4391	5.93545	6.38381	6.56409	6.34668	6.15487	6.62798	6.32549	4.33954	6.10302	6.10736	6.27169	5.90416	6.35916	6.46884	6.05494	6.12895	6.30478	6.04619	5.96921	6.27376	6.16839	6.25412	6.20662	6.52921	6.35532	6.18615	6.21871	6.29064	6.04588	6.19956	6.47798	6.62706
'10663_at'	'YKL077W'	'---'		9.19951	9.42709	9.21751	9.83137	9.3423	9.03871	9.94097	9.10056	9.56253	9.29386	9.1426	9.33794	9.94559	9.34569	9.10165	9.59694	9.44826	9.48009	9.37183	9.48506	9.45666	9.64031	9.52512	9.29425	9.59363	9.18224	9.70739	9.34261	9.46229	9.34744	8.95493	9.34968	9.54151	9.56972	9.43404	9.58069	9.23837	9.40774	9.30111	9.05661	9.09235	9.26249	9.0048	9.03596	9.27482	9.50218
'10664_at'	'YKL076C'	'PSY1'		7.14258	7.60032	7.39299	7.60979	7.62644	7.58396	7.56285	7.08634	7.6651	7.56318	7.67174	7.19181	6.94118	7.20347	7.53826	7.06087	7.63047	7.36717	8.49905	8.01751	8.02255	8.18624	7.18493	7.47224	7.24274	7.21793	7.14876	7.36526	7.34134	7.73366	8.06387	7.83749	7.77653	7.70139	7.7218	8.36155	8.51389	7.9805	7.81304	8.55335	8.12439	8.2272	8.33139	7.92788	8.24894	8.24877
'10665_g_at'	'YKL076C'	'PSY1'		6.53036	6.57063	6.37343	7.07888	6.89158	6.46028	6.89225	6.37546	7.10616	6.89646	7.23015	6.93031	6.67193	6.83805	6.68534	6.83083	6.82588	6.68843	8.00908	7.44002	7.44543	8.17397	6.83286	6.80618	7.13743	7.07855	6.72511	6.64214	6.31875	7.13059	7.09338	7.49117	7.68402	7.57382	7.43396	8.39702	7.80476	7.56457	7.73486	7.92537	7.60933	7.52239	7.36032	7.11127	7.36822	7.53572
'10666_at'	'YKL075C'	'---'		6.46379	6.75877	6.45739	6.92874	6.84502	6.64978	6.81837	6.55092	6.64459	6.78544	7.00788	6.84012	6.74279	6.84764	6.44712	6.06783	6.91026	6.73114	7.81887	7.42475	7.16111	8.02969	6.48313	6.89291	6.96429	6.93096	6.61039	6.74042	6.36082	6.96968	6.99812	7.27925	7.2472	7.40574	7.35456	8.55713	7.90997	7.68439	7.88209	7.78833	7.53775	7.33885	7.09738	6.90742	7.26705	7.16416
'10667_at'	'YKL074C'	'MUD2'		6.43149	6.77851	6.69459	6.63511	6.9249	6.54735	6.74671	6.33849	6.94781	6.76581	7.03377	6.90171	6.6211	7.18668	6.30138	6.81378	6.81437	7.0268	7.0942	7.21636	7.0489	7.00248	6.57628	6.83875	6.79668	6.41194	6.33081	6.53967	5.83918	7.04111	6.60383	7.30245	7.49852	7.66889	7.23963	7.81317	7.37913	7.44734	7.3749	7.14887	7.24482	7.63008	7.27301	6.61631	7.09883	6.94899
'10668_at'	'YKL073W'	'LHS1'		7.34049	7.8404	7.37938	8.01821	7.93664	7.28368	8.03372	7.64848	7.62432	7.52886	7.4715	7.4828	7.76423	8.20344	7.44904	7.57087	7.53327	7.48943	7.50886	7.16564	7.34582	6.66837	7.03277	7.21921	7.24341	6.95047	7.36326	7.16613	7.23246	7.15303	6.81351	7.20455	7.61229	7.58131	7.49741	7.2629	7.20505	8.16101	7.93046	7.30853	7.57749	7.52252	7.5475	7.3328	7.46044	7.15209
'10669_at'	'YKL115C'	'---'		5.67207	5.5472	5.98543	5.49038	5.41865	5.92769	5.47674	5.64505	5.24985	5.43336	5.44189	5.33762	5.92801	5.51378	6.02694	4.82879	6.06191	5.78043	5.10849	5.23064	5.11765	5.29245	4.89043	5.44084	4.58673	5.04812	5.3821	6.0374	5.53745	5.27494	5.11896	5.95581	5.63821	5.99744	6.11864	5.69721	5.54625	5.39756	5.5709	5.67736	5.43266	5.28555	5.64826	5.00964	5.35787	5.43572
'10670_at'	'YKL114C'	'APN1'		7.15139	7.48444	7.82986	7.40485	7.5425	7.42907	7.43626	7.1988	7.44144	7.64557	7.31858	7.42313	7.73256	7.48993	7.39077	7.81333	7.73406	7.73959	8.21121	7.77601	7.63338	8.60491	7.22289	7.10654	7.5052	6.89228	7.72674	7.34187	7.77021	6.96792	7.34367	8.27793	8.17733	8.60065	8.45927	8.56966	8.347	7.92837	8.39236	8.25215	8.13688	8.77618	8.05276	7.58642	7.54448	7.48544
'10671_at'	'YKL113C'	'RAD27'		7.86947	7.25362	8.17526	7.90758	7.7749	7.99606	7.45562	7.62577	8.03996	7.84299	7.66113	7.82812	7.80566	7.26586	7.80685	8.27739	8.17335	8.06953	8.13921	8.38767	8.09221	7.59414	7.85477	7.60272	7.94864	7.18293	8.09235	7.41751	7.13294	7.92383	7.80985	9.32705	9.11428	9.14839	9.34319	8.47746	8.56092	7.90357	8.17101	8.32573	8.02348	8.892	8.86073	8.19388	8.55885	8.56817
'10672_at'	'YKL112W'	'ABF1'		7.48628	7.41942	7.97821	7.53229	7.48461	7.82342	7.65884	7.19535	7.72367	7.49928	7.54997	7.73036	7.54968	7.26933	7.66143	8.6359	8.07026	8.02612	7.94074	8.10994	7.97749	6.41322	7.85819	7.86645	8.11466	6.0191	7.56513	7.2574	7.53826	7.89815	7.8972	7.57299	7.2165	6.94636	7.23073	8.10391	7.92439	6.78751	7.21467	7.79625	7.02917	7.9889	7.51982	8.17564	8.00087	8.40289
'10673_at'	'YKL111C'	'---'		5.50156	4.82418	5.8198	5.54492	5.44461	5.42565	5.47222	5.124	5.28346	5.39334	5.47779	5.18294	5.40771	4.7885	5.39573	5.3239	5.01112	5.50449	6.45847	5.42846	5.49348	5.53017	4.86482	4.98303	4.84612	4.16799	5.15665	5.18499	5.92769	5.05881	5.27613	6.35293	6.42826	6.32738	6.21146	5.57014	6.59229	6.00007	6.14238	6.48669	6.60128	5.67099	6.02378	5.58482	5.72814	5.59096
'10674_at'	'YKL110C'	'KTI12'		8.52328	9.18625	8.95336	9.23849	9.44624	8.82018	9.24555	8.61353	8.88132	8.66338	8.74224	8.90797	9.36868	8.92368	8.86907	8.84167	8.40843	8.61692	8.48447	8.97101	8.82728	8.52571	7.94775	8.07102	8.02192	7.78362	9.01952	9.09233	9.14309	8.0379	8.25454	9.19628	9.42972	9.62882	9.62251	9.27733	9.41436	9.47624	9.65447	9.27767	9.18418	8.76458	8.70638	8.45067	8.78349	7.591
'10675_at'	'YKL109W'	'HAP4'		8.11939	8.31323	8.28381	7.69732	8.35694	8.33602	7.66417	7.96251	8.47032	8.79579	8.61388	8.87375	8.46123	8.53368	8.3334	9.02105	8.79617	8.85139	9.46983	8.30455	8.45501	8.06132	8.85707	9.06349	9.22949	8.44516	7.52852	7.71779	5.83083	7.09088	7.40035	9.50766	8.7673	9.01144	8.86834	8.55616	8.62278	9.9631	10.5419	8.01717	10.0306	6.98133	7.12202	8.23273	7.95532	9.1607
'10676_at'	'YKL108W'	'SLD2'		6.02594	5.80536	6.3561	5.79652	5.8697	5.94501	5.72424	5.70533	5.49038	5.9571	5.61718	5.55244	5.67169	5.5082	6.01654	5.79744	5.70497	5.93075	5.42174	5.62213	5.82169	5.41426	5.51451	5.66416	5.60054	5.76674	5.76292	5.58754	5.99982	5.53244	6.09472	5.54066	5.35342	5.55582	5.48861	5.69561	5.79321	5.02164	5.15573	5.93753	5.67652	6.00389	6.09203	6.21154	6.05682	6.36318
'10677_at'	'YKL107W'	'---'		3.97381	3.77076	4.57275	3.56446	4.25969	3.66367	3.2228	3.78547	3.69734	3.83143	3.56726	3.17431	3.58944	3.46896	4.03657	4.201	3.96493	4.05864	5.92978	3.51245	3.40519	10.6828	5.53303	5.93188	5.84201	4.86592	3.56607	3.63041	3.85661	3.81282	4.18025	3.85942	3.31812	3.26981	3.64003	3.39146	3.14813	3.79378	3.9321	3.27296	4.00182	3.54717	3.61196	3.57316	3.37977	3.38978
'10678_at'	'YKL106W'	'AAT1'		7.35236	7.60216	7.83539	7.58562	7.7836	7.21403	7.45902	7.52629	7.29527	7.2822	7.19167	7.66665	7.7437	7.72267	7.64749	7.22666	7.48441	7.09892	8.72136	7.8528	7.77489	7.11257	7.84102	7.42729	7.97518	7.11963	7.46388	7.12121	7.94162	7.75751	7.71018	7.84196	8.14497	8.36832	8.56253	8.6926	8.54016	8.10402	7.94905	8.31295	8.10829	8.4403	8.33268	7.95697	7.9979	7.85134
'10679_at'	'YKL105C'	'---'		7.40656	7.41578	7.49256	7.47879	7.39442	7.20859	7.39933	7.22941	6.88472	6.97634	7.04972	7.11743	7.31828	7.25604	7.45927	7.6998	7.75313	7.60628	6.44533	6.93761	6.89595	7.19823	7.0903	6.99989	7.42748	7.55979	7.12651	7.25263	7.11463	7.26406	7.44659	7.08506	6.56738	6.76013	6.66119	6.36926	6.59637	6.23433	6.44132	6.17268	6.24159	6.91782	6.84501	7.17511	6.87744	7.20468
'10680_at'	'YKL104C'	'GFA1'		9.24387	9.67972	9.06406	8.6644	9.42983	9.03279	9.05977	9.00073	8.44289	8.50004	8.23528	9.30781	9.03971	9.53723	9.09706	9.3439	9.34057	9.02925	8.38391	9.3005	9.16173	8.1328	9.13823	8.7187	9.21247	8.9313	8.54639	8.44267	8.30176	8.60593	8.56562	8.26636	8.15376	8.04735	8.27218	8.4966	8.31652	8.33639	8.5695	7.85556	7.92945	8.22859	8.36079	8.63054	9.05912	8.91333
'10681_at'	'YKL103C'	'LAP4'		10.2998	9.96334	10.1247	9.81334	9.85013	9.93157	9.7318	10.0102	10.3214	9.92239	10.1286	10.2267	10.2667	9.8746	10.1076	10.7182	10.8748	10.51	8.84677	10.2177	10.6515	8.77953	9.3598	9.51425	9.6327	10.26	10.2759	10.2806	10.9348	11.6683	11.6446	9.98576	9.53111	9.5229	9.03678	10.294	10.3761	8.03207	8.73409	10.064	8.21957	11.4015	11.2888	10.7644	10.0027	11.6718
'10682_at'	'YKL102C'	'---'		4.41615	4.31718	3.58515	3.8805	4.55398	3.98097	3.88293	4.07047	3.79216	3.90135	3.71634	3.72658	3.96934	4.1258	4.11208	3.49874	3.92958	3.98948	3.87759	4.00023	3.83853	3.96702	3.71472	3.94502	3.67384	3.93192	3.82234	4.1285	4.10691	3.76377	4.31834	3.66214	3.65745	3.98299	4.16023	3.88441	3.95491	3.87252	4.19232	3.87108	3.65042	3.57977	4.0267	3.65322	4.16589	3.59556
'10683_at'	'YKL101W'	'HSL1'		4.66638	4.74432	4.77579	4.39775	4.63987	4.68466	4.61745	4.93583	4.52125	5.19347	4.93798	5.04593	4.63761	4.79599	4.97685	4.94225	4.74124	4.79508	4.93528	5.32555	4.86392	3.82322	4.6827	4.95936	4.82367	4.48078	4.50164	4.64033	4.68191	4.83455	4.82832	5.06816	4.78196	4.77535	4.73221	5.02809	5.29695	4.84992	4.87374	5.10733	4.70418	5.5352	5.56469	5.1416	4.97484	5.25833
'10684_at'	'YKL100C'	'---'		9.1676	8.96148	8.83442	8.94709	8.80876	8.89686	9.0732	8.90716	9.38435	8.94746	9.35368	9.03845	9.09931	9.03469	9.16568	9.65028	9.76229	9.69193	9.9581	9.66616	9.47896	11.1936	9.67426	9.75782	9.71905	9.41375	8.86386	8.87061	8.55604	9.03548	8.98796	9.60548	8.88612	9.2334	8.91136	9.16275	9.38638	9.11879	9.09115	9.17534	9.48906	9.10385	9.1489	9.38053	9.53903	9.39245
'10685_at'	'YKL099C'	'UTP11'		5.13142	5.14208	5.47172	5.17145	5.19245	5.19745	5.32244	5.26169	5.65911	5.61559	5.56776	5.31923	5.24867	5.54396	5.24643	5.58114	5.57661	5.68259	6.38405	5.88295	5.75422	4.47348	5.53746	5.54183	5.42403	5.36141	5.65595	5.50351	5.45832	5.27595	5.05111	6.1096	6.08039	6.17933	6.10747	5.7172	5.76313	5.93978	5.69797	5.45601	5.62808	5.79803	6.01076	5.08994	5.92507	5.57118
'10686_at'	'YKL098W'	'---'		8.45515	7.53392	7.81832	8.19872	8.0558	7.73694	8.08451	8.17486	7.68585	7.49168	7.69669	7.80691	8.0976	7.87293	7.79337	8.24216	8.39325	8.41915	7.96383	8.41018	8.2402	8.93857	7.78493	8.03674	8.06954	8.44431	7.82478	7.61227	7.64568	7.86664	7.96612	8.72131	8.56794	8.79677	8.35023	8.88468	8.62136	8.65588	8.92016	8.55886	8.66517	8.62326	8.99873	8.03061	8.39795	7.89058
'10687_at'	'YKL097C'	'---'		5.27458	4.85578	5.23812	5.16231	5.81248	5.10211	5.17258	5.17546	4.90552	5.01486	5.0041	5.35979	5.21975	4.87807	5.1378	4.2995	4.82099	4.57714	5.09943	4.64429	4.53659	7.05214	5.0138	5.44215	4.79136	5.05424	5.23807	5.40319	5.43457	4.51156	5.38756	5.12202	4.93353	5.34559	5.19446	5.48385	5.44602	5.43934	5.63247	5.09963	5.15953	4.98025	5.54421	4.57057	5.00734	4.93996
'10688_at'	'YKL097W-A'	'CWP2'		12.5835	12.6662	12.673	12.6276	12.7295	12.1469	12.7421	12.381	10.7336	10.5008	10.4731	12.3638	12.5466	12.9462	12.1971	11.8996	12.0646	12.1338	13.082	13.553	13.4853	12.563	13.4065	13.3994	13.4653	12.5642	10.7145	10.7674	10.7615	12.1917	12.2257	11.5455	11.3926	11.0885	10.8022	13.1302	13.1496	12.8464	12.9396	13.0102	12.518	11.0672	11.7992	13.213	13.2729	13.4116
'10689_at'	'YKL096W'	'CWP1'		10.7645	8.83382	9.06465	8.33807	9.07123	8.43729	7.89898	10.4645	7.89792	8.04244	7.6669	8.42438	8.07165	9.15294	9.6529	8.31237	8.31354	8.34143	8.80265	11.9457	11.8307	8.33917	10.2023	10.5907	10.4274	8.47404	8.84713	8.89442	8.69871	8.57556	8.2465	8.70382	7.60878	7.16247	7.63162	8.1822	8.24574	7.7153	8.28521	7.96111	7.53037	7.85509	7.98312	8.07959	12.0762	8.10055
'10690_at'	'YKL095W'	'YJU2'		4.74483	4.83417	5.72623	5.33217	5.0424	6.07316	5.25041	5.47084	5.45216	5.06495	5.40121	6.1255	5.44547	5.39674	5.53224	3.2305	5.99696	5.3169	5.46484	6.1684	5.63509	5.98908	5.57486	5.92624	5.60807	5.37779	4.54714	4.67678	4.99969	5.36151	5.43106	4.96624	5.34424	5.58457	5.1	6.49405	5.49024	4.12253	5.3276	5.40248	4.71211	4.32646	4.62546	5.90099	6.00624	5.79998
'10691_at'	'YKL094W'	'YJU3'		8.08926	9.0959	8.64022	8.35472	8.95424	8.42611	8.59099	8.57905	9.08756	8.37727	8.8541	8.36648	8.52941	9.31982	8.30663	9.19523	9.03938	9.25907	9.88815	9.72226	9.44415	10.676	9.25659	9.48779	9.2801	9.36461	8.72854	8.51384	8.55617	9.61175	9.28724	9.33182	9.26618	9.49255	9.02511	10.155	9.79155	9.90452	10.0098	9.64046	9.91212	9.20653	9.56856	9.36027	9.43539	9.1015
'10692_at'	'YKL136W'	'---'		5.76858	5.38361	5.97154	5.73706	5.4352	5.60679	5.6209	5.22264	5.75237	5.46926	5.66029	5.518	5.4831	5.20861	5.58076	4.90733	5.60493	5.54861	6.58812	5.88127	5.65608	6.81022	4.9975	5.52775	4.87575	5.08686	5.07765	5.39927	5.59077	5.1489	5.33509	6.46937	6.89906	6.49351	6.20942	6.03598	6.60646	6.50712	6.58738	6.88242	7.48345	6.24597	6.4443	6.12015	6.07611	5.61427
'10693_at'	'YKL135C'	'APL2'		8.10034	8.22233	8.35876	7.88346	7.91133	8.11698	8.29462	7.86135	8.61327	7.93643	8.31083	8.37986	8.2351	7.81768	8.17816	7.95026	8.43822	8.04285	8.90692	8.69691	8.66463	9.23806	8.38422	8.60722	8.42136	7.99627	8.10865	7.64572	7.6948	7.97228	7.94453	8.35065	8.33591	8.06767	8.23522	8.78639	8.68074	8.49636	8.38094	8.69933	8.69322	8.84149	8.66349	8.32881	8.41266	8.64146
'10694_at'	'YKL134C'	'10/1/2006'		5.9888	6.03924	6.63738	6.0956	6.09767	5.99176	6.16335	5.87254	6.43927	5.94552	6.10264	6.21643	6.16103	6.05505	6.16448	6.27399	6.31251	5.97333	6.37164	6.26902	6.17455	6.6779	6.53501	6.62787	6.66326	5.92384	5.56448	5.38998	5.51048	5.81034	5.96836	5.96571	5.86624	5.95336	5.98213	6.04612	5.77888	6.42927	7.13629	5.66247	6.10026	5.70751	5.72651	6.41517	6.15692	6.44243
'10695_at'	'YKL133C'	'---'		4.15032	3.74744	4.27513	3.58616	4.11523	4.00497	3.79778	4.08982	4.10737	4.07786	4.3724	3.81883	4.04794	4.05954	3.87519	4.20747	4.3632	4.28467	5.29453	4.57467	4.20241	7.10263	4.66881	4.50748	4.71936	4.42479	4.0189	4.1074	4.08754	4.32555	4.18006	4.3291	4.10038	3.97672	3.9107	4.65744	4.75279	4.77247	4.66169	4.55377	5.12309	4.68819	4.6279	4.4854	4.29762	4.34736
'10696_at'	'YKL132C'	'RMA1'		7.20744	7.21603	6.73962	6.57762	6.99009	6.46247	7.07837	6.51265	5.65141	5.4499	5.35341	6.79049	7.09086	6.76594	6.43166	5.8769	5.97587	5.6537	5.27589	5.75935	5.32552	5.20216	5.09717	4.87896	5.44316	5.26755	5.89603	5.8119	5.44699	6.01883	5.73045	5.65216	5.55127	5.53809	5.38354	6.94142	6.19334	4.91789	5.0508	5.85585	4.88202	6.80636	6.43127	6.41503	5.38371	6.40636
'10697_at'	'YKL131W'	'---'		4.6191	4.10175	4.27687	4.42022	4.83629	4.71749	4.76727	4.28159	4.00862	4.13497	4.16651	4.05811	4.32214	4.38774	4.06892	4.08312	4.39678	4.54338	4.33179	4.09075	3.89609	5.0339	3.91585	4.41707	4.06583	4.16032	4.03066	4.72562	4.51161	4.32755	4.39819	4.47906	4.26773	4.29787	4.45007	4.22673	4.70908	4.24658	4.66148	4.26051	4.25418	4.33989	4.35061	4.32279	3.99081	4.35397
'10698_at'	'YKL130C'	'SHE2'		8.12592	7.73561	8.05177	8.46286	7.72754	7.93935	8.32252	7.55214	8.35608	7.97532	8.07352	8.11178	8.35078	7.72246	7.73773	8.25656	8.19281	8.19666	8.09555	7.95346	7.95863	7.43927	7.50241	7.1561	7.65701	7.84464	8.30646	8.07344	8.18679	8.11617	7.79026	7.87689	7.91273	7.79381	7.73996	7.80689	7.80154	7.43043	7.67762	7.66243	7.51821	8.23031	7.8837	7.98335	7.95933	8.13653
'10699_at'	'YKL129C'	'MYO3'		7.28745	6.74161	6.88058	7.36539	7.20926	6.90973	7.3811	6.85718	6.58521	6.06596	6.5618	6.96295	7.20396	7.10337	7.15202	7.47091	7.3557	7.18945	6.46293	7.29669	7.4813	7.08687	6.99851	6.75306	7.38116	7.06735	6.22325	6.59951	6.20621	7.14182	7.42007	6.6553	6.25528	6.14987	6.07722	7.00309	6.92818	6.37692	6.83701	6.90182	6.54918	6.98224	6.90564	7.52045	7.54229	7.83383
'10700_at'	'YKL128C'	'PMU1'		9.06222	8.93068	8.86165	9.4826	8.87957	8.65333	9.1654	8.58551	8.61001	8.46725	8.8098	8.89805	9.25509	9.27087	8.49003	8.65665	8.71389	8.76006	8.39737	8.766	8.79658	5.30357	7.54844	7.71121	7.72142	8.38188	9.0186	9.00144	8.81013	8.78169	8.4631	9.14483	9.4347	9.71835	9.37904	9.65884	9.24724	8.93142	9.14815	9.04014	8.25681	8.85715	8.98995	8.72858	8.94279	8.67908
'10701_at'	'YKL127W'	'PGM1'		9.12329	8.14079	8.76225	8.741	8.57776	8.64729	8.69981	8.84318	8.62726	8.43783	8.28773	8.83748	8.65004	8.36428	8.9227	8.51353	8.37381	8.19413	8.28086	8.9397	8.69923	7.36336	8.06886	7.9796	8.17641	7.46416	8.33853	8.32023	8.3266	8.02073	7.96438	8.30635	8.45975	8.64517	8.56082	8.33321	8.46829	8.42876	8.34771	8.20102	7.90104	8.56824	8.52158	8.59055	8.68493	8.65367
'10702_at'	'YKL126W'	'YPK1'		9.44224	8.65034	8.86195	8.92224	9.05548	8.79929	9.09639	9.21266	9.19577	8.99327	9.12261	8.73994	8.955	8.78137	9.21492	9.2146	9.11476	9.18307	9.52161	9.28429	9.16156	9.10659	8.77548	8.80963	8.84877	8.58737	8.58402	8.5453	8.61617	9.36171	8.91323	9.37696	8.94804	8.82008	8.79503	9.59031	9.37834	9.25742	9.18159	9.44076	9.29545	9.64467	9.85188	9.27396	9.33291	9.0245
'10703_at'	'YKL125W'	'RRN3'		7.66905	7.19528	7.67034	7.52727	7.65315	7.76744	7.5567	7.46701	7.73761	7.36567	7.7862	7.72587	7.44972	7.56824	7.50626	7.65611	7.70386	7.72026	8.02154	8.08229	8.35121	7.96784	7.46287	7.40466	7.729	7.27409	7.57001	7.55904	7.17976	7.82645	7.91432	7.81315	7.73101	8.09003	7.73078	8.33189	8.00985	7.83025	7.99122	7.77978	7.8538	7.83015	8.00363	7.89103	8.23771	7.86673
'10704_at'	'YKL124W'	'SSH4'		7.02502	7.3449	7.29313	7.02816	7.52024	7.30728	7.17672	6.98818	7.43242	6.9765	7.12262	7.15168	7.22531	7.50977	7.11826	7.13415	7.36972	7.24356	7.38125	7.36227	7.06954	8.17069	7.50451	7.84916	7.78375	7.06667	6.689	6.71953	6.3585	7.13853	7.09919	6.5548	6.31323	6.58144	6.19544	6.89497	7.01203	6.93605	7.19508	6.86769	7.10426	6.28336	6.45682	7.48435	7.58558	7.1909
'10705_g_at'	'YKL124W'	'SSH4'		5.35649	5.18047	5.90378	4.86179	5.23163	5.5051	5.24638	5.07075	5.14857	5.0858	4.87806	4.82564	4.79301	5.34408	5.4369	5.45333	5.4563	5.53449	5.90715	5.5852	5.48565	6.53656	5.67842	5.75385	6.02976	5.25351	4.52252	4.94242	4.64428	5.15137	5.01229	5.17889	4.7818	4.91019	4.72957	5.12527	5.45667	5.26171	5.40785	5.30102	5.69156	5.02893	5.16289	5.74127	5.65938	5.658
'10706_at'	'YKL123W'	'---'		6.733	6.87662	7.53532	6.08418	6.73961	6.99998	7.18866	7.39648	7.62788	7.02725	7.43172	7.07156	6.67871	7.21636	7.12651	7.14668	7.42846	7.02519	7.26564	7.54406	7.27476	7.91095	7.72855	7.55614	7.56416	6.90855	6.45501	6.51567	5.92631	7.57999	7.39156	6.25962	5.74832	5.57342	5.49407	6.72873	6.83298	7.09397	6.24125	6.8268	7.27206	6.74752	6.78946	7.31615	6.85189	7.13951
'10707_at'	'YKL122C'	'SRP21'		7.40411	7.89002	8.17397	7.82041	7.85239	8.18916	7.96088	8.73734	8.78175	8.36896	8.60353	8.90551	8.50542	8.85516	8.20695	8.78427	8.6391	8.62695	10.0546	9.04538	8.74463	9.11631	8.53271	8.6728	8.92837	8.93795	9.16783	9.17323	9.59149	9.5251	9.27618	9.44263	9.47105	9.70843	9.44281	10.0017	9.86497	9.75786	9.36721	9.87405	9.80272	9.39704	9.70023	7.97372	8.24205	8.84326
'10708_at'	'YKL121W'	'---'		7.71546	7.70041	8.26568	7.30733	7.75127	7.73772	7.55072	7.87955	7.78659	7.54529	7.39595	7.47133	7.77401	7.59554	7.57603	7.54595	7.56665	7.75951	7.43757	7.77675	7.67503	8.45246	7.68947	8.00251	7.95754	7.57025	6.97914	6.75846	6.53826	7.6727	7.49552	7.3458	6.95255	7.01385	6.97247	7.79381	7.53296	7.24505	7.35767	7.16441	7.3697	7.66059	7.88798	8.04821	7.9748	8.04825
'10709_at'	'YKL120W'	'OAC1'		10.5718	10.421	10.8661	10.0351	10.5069	10.7287	10.5024	10.8821	10.8695	10.5886	10.3577	10.5167	10.4443	10.9899	10.5431	10.2032	10.5814	10.3725	10.8818	9.89985	9.62849	7.40003	9.50624	9.65952	9.70355	9.9837	10.9462	11.0648	10.7975	10.0482	9.97459	11.1441	11.309	11.6634	11.527	11.5739	11.187	11.1582	11.3222	11.0829	10.8025	10.4796	10.6176	10.2571	9.67567	10.6192
'10710_at'	'YKL119C'	'VPH2'		6.67188	6.84385	7.41788	7.04182	7.0004	7.0807	7.27812	7.33218	7.77881	7.31462	7.40651	7.08807	7.28576	7.43608	6.85876	7.11119	7.29786	7.29241	8.8917	7.59068	7.24991	7.62808	7.31269	7.62206	7.48989	7.3331	7.3214	7.43208	7.33155	7.41003	7.17012	8.54109	8.53982	8.52196	8.50764	8.84727	8.70711	9.06498	8.78979	8.58154	9.2032	8.1777	8.34169	7.45082	7.63436	7.58234
'10711_at'	'YKL118W'	'---'		4.19584	3.84362	3.88309	3.59365	4.85657	3.94861	3.96109	3.32242	3.65261	3.68543	4.09964	3.65181	4.19742	3.37448	3.8188	3.24359	3.72611	3.79294	3.8259	3.84879	3.57461	3.76662	3.51714	4.01206	3.46532	3.26941	3.59145	4.25679	3.94823	3.60264	3.93282	4.14318	3.8488	4.12709	3.92684	4.07563	3.87984	3.79429	4.28337	3.76371	3.89889	3.64758	3.61903	4.04943	4.37048	3.89691
'10712_at'	'YKL117W'	'SBA1'		10.1524	9.99208	10.5173	9.75993	9.8058	10.423	10.09	10.6265	10.1741	10.1077	9.84363	9.95508	9.8975	10.4918	10.2855	10.1898	10.4314	10.2468	10.7833	11.0876	10.6492	10.9312	10.5538	10.5474	10.613	10.0976	10.4481	10.8543	10.3334	10.3806	10.1208	10.5717	10.3409	10.4165	10.1349	10.8861	10.3949	10.563	10.6033	10.3007	10.3947	10.6796	10.4172	10.4307	10.9749	10.8247
'10713_at'	'YKL116C'	'PRR1'		6.93197	6.83038	7.33551	6.72227	6.33532	6.92658	6.74687	6.69968	6.66151	6.59261	6.81597	6.62154	6.8128	6.90684	6.51835	5.88163	6.44007	6.30482	6.49391	6.47332	6.21811	5.57109	6.19406	6.44209	6.46345	5.87784	6.12756	6.47836	6.5043	6.27829	6.14185	6.41728	6.16708	6.88872	6.24502	6.93375	6.70333	6.31478	6.61026	6.49225	6.29951	6.60403	6.72363	6.72657	6.59743	7.00488
'10714_at'	'YKL159C'	'RCN1'		6.35575	6.29232	5.67076	5.80073	5.89457	5.59085	5.85615	5.83753	5.20912	5.29103	5.10295	5.72047	5.90655	6.13465	5.87117	6.39118	6.23619	5.94435	4.98193	6.6722	6.38664	4.95587	6.11484	6.3795	6.53243	5.77851	5.90725	5.94804	6.03888	5.71275	5.54299	5.72135	5.18278	5.12045	5.32404	5.41266	5.46126	5.78445	6.2099	5.21418	5.72445	5.56406	5.50616	5.98859	6.54966	6.18352
'10715_at'	'YKL158W'	'APE2'		7.76388	6.7089	7.07499	6.99667	7.1397	7.89715	7.26913	7.98495	6.74656	6.78086	6.87038	7.25145	7.72995	6.8288	7.98093	4.23227	7.88421	5.61371	5.8429	7.13918	7.30009	6.95632	7.14255	7.28287	7.3764	7.07221	6.93798	7.29243	7.3397	6.43766	6.88675	6.79289	6.99896	7.19594	6.80052	6.61759	5.76137	5.39459	7.69038	5.53401	5.60326	4.94124	5.19955	6.22882	7.11554	7.14414
'10716_at'	'YKL157W'	'APE2'		9.14209	8.79617	8.89973	8.88452	8.50897	8.86668	9.14754	8.79097	8.7601	8.65493	8.98227	8.88442	8.87166	8.51012	8.97606	9.26943	9.01547	9.13478	8.94141	9.38522	9.25856	9.85332	9.03904	9.19668	9.2136	8.64062	8.33434	8.62283	8.52143	9.32628	9.25193	8.89512	8.7249	8.69021	8.48783	9.84277	9.69254	9.23244	9.14517	9.5703	9.1288	9.52555	9.5084	9.69953	9.33689	9.73543
'10717_at'	'YKL156W'	'RPS27A'		11.6006	11.3518	11.8197	11.8121	11.4247	11.7293	11.9796	11.6265	12.068	11.8985	11.6953	11.8606	11.7134	11.6567	11.6723	11.8943	11.9023	11.8676	11.8437	11.892	11.8989	10.7321	11.3773	11.3976	11.3954	11.5398	11.9542	11.8765	11.8933	11.7798	11.45	11.516	11.882	11.8325	11.6935	11.9189	11.7926	11.7127	11.4141	11.809	11.477	11.8326	11.7882	11.6651	11.8003	11.9737
'10718_at'	'YKL155C'	'RSM22'		5.40514	4.69293	5.333	5.28562	5.33462	5.38176	5.44492	5.47567	5.71852	5.40024	5.30978	5.48749	5.3444	5.35289	5.35752	5.97936	4.82996	5.37039	6.08022	5.76035	5.6168	4.54824	5.37772	5.43918	5.58999	5.11507	5.23236	4.89637	4.52708	5.13356	4.97074	6.312	5.95312	6.08617	5.65885	6.34875	6.14712	6.3567	6.41235	5.87526	6.17639	5.58494	5.789	5.75964	5.56618	5.83049
'10719_at'	'YKL154W'	'SRP102'		6.63125	6.889	7.21193	7.07489	7.2702	6.99226	7.16314	7.31415	7.62007	7.08877	7.52429	7.22443	7.25624	7.17134	6.9442	7.15287	7.19848	7.16565	7.66528	7.35011	7.34821	5.48242	6.78382	6.97825	6.80783	6.68952	7.70038	7.4478	7.81131	6.96892	7.10595	7.18546	7.51778	7.4201	7.49021	7.75744	7.48416	7.26887	7.11967	7.39015	6.86831	7.46566	7.41296	7.38373	7.51562	7.40556
'10720_at'	'YKL153W'	'---'		4.26576	3.65014	4.87662	4.92696	4.2647	4.63811	4.61822	4.58986	4.19766	3.85096	4.16751	3.72355	3.71389	3.79051	4.71245	4.36993	4.66403	4.76375	5.42482	4.11649	3.8233	5.22663	3.91179	4.22997	3.79503	3.82608	3.7474	4.13357	4.37554	3.71295	4.07617	6.19659	6.04121	5.62795	4.84213	4.05792	5.03981	5.09399	4.80456	5.72539	5.96428	4.12475	5.38476	4.6342	4.87917	4.67992
'10721_at'	'YKL152C'	'GPM1'		12.9423	12.6395	13.0034	12.6095	12.7315	12.9001	12.8166	13.0815	12.7895	12.4018	12.4911	12.7797	12.787	12.7592	12.8068	12.5011	12.6723	12.6165	12.0651	12.9937	12.84	12.3917	12.0172	12.1792	12.0923	12.515	12.7401	12.751	12.6713	12.8076	12.6366	12.9082	12.6671	12.6941	12.7147	12.5518	12.5579	12.2476	12.2377	12.4646	12.321	12.3933	12.8554	12.4277	12.8355	12.6696
'10722_at'	'YKL151C'	'---'		8.37091	8.55047	8.53782	8.15323	8.88267	8.50611	8.25748	8.31345	8.21562	7.77362	8.02142	8.24613	8.44783	9.07525	7.98363	8.46197	8.68758	8.64356	8.25748	8.07652	7.91609	10.4057	7.79959	8.13809	7.97676	8.87447	7.54979	7.54038	7.32997	8.85873	8.51181	8.42652	8.36528	8.30997	7.8567	9.32278	8.71782	7.84968	8.13724	8.68053	8.12216	8.75574	8.96695	8.63146	8.01423	8.58744
'10723_at'	'YKL150W'	'MCR1'		8.75891	9.08096	9.56232	8.52044	8.85044	8.9781	9.13075	9.20074	9.03777	8.43088	8.78403	9.28931	9.0853	9.25894	8.78549	9.14504	9.33	9.16639	10.1141	9.50498	9.26826	10.2354	10.015	10.1467	9.94941	9.04	7.94726	7.98023	6.95126	8.50924	8.10152	8.92139	8.31102	8.21726	7.85571	9.84857	9.61623	10.5083	10.3851	9.35187	10.1218	8.06234	8.38399	9.27426	9.40536	9.18843
'10724_at'	'YKL149C'	'DBR1'		6.16162	6.28214	6.46567	6.49091	6.2576	6.43595	6.5245	6.5723	7.25139	6.54613	6.85604	6.37508	6.58639	6.48506	6.11322	6.78958	6.70106	6.79933	8.05752	6.34138	6.45646	8.48553	7.37557	7.74341	7.51757	6.81613	6.42551	6.27296	6.22634	6.43224	6.33299	6.8364	6.56952	6.838	6.58476	6.73653	6.66955	7.13384	7.03055	6.39843	7.41979	6.62727	6.81635	6.46029	6.72687	6.63102
'10725_at'	'YKL148C'	'SDH1'		9.20327	9.2126	9.2877	9.28166	9.08464	9.2516	9.33793	9.17816	9.24796	8.96472	8.94251	9.41964	9.71404	9.67475	9.16793	9.96964	9.93291	9.82737	9.72287	9.427	9.31453	9.30058	10.8645	11.1448	10.9833	9.70425	8.30089	8.5615	8.0215	8.23503	8.00355	9.62772	9.01256	9.04935	8.85728	9.55245	9.43733	11.2166	11.2085	9.30607	11.0673	8.47548	8.65662	9.33791	9.01555	9.60674
'10726_at'	'YKL147C'	'---'		5.83424	5.91978	5.1987	5.86629	5.90757	5.62815	5.47057	5.44214	5.52665	5.31161	5.35123	5.37756	5.2676	5.50091	5.65537	4.74501	5.43197	5.32025	5.04651	5.43403	5.30766	5.3825	4.9506	5.58204	4.90013	5.07002	5.27502	6.23764	6.10314	5.07304	5.43508	5.47018	5.26532	5.74786	6.04601	5.35677	5.95031	5.67309	5.93573	5.75992	5.86222	6.05431	5.85739	5.24078	5.44159	5.26123
'10727_at'	'YKL146W'	'AVT3'		10.0925	9.72311	9.95636	9.54161	9.62451	9.94801	9.64749	9.95634	9.65339	9.64948	9.32515	9.52802	9.74305	10.1659	9.6877	9.66331	10.0249	10.0988	9.46311	10.426	10.1905	11.1635	10.2111	10.4298	10.4952	10.005	9.35211	9.74541	9.1062	9.6262	9.73375	9.9314	9.53093	9.9619	9.5	10.0866	9.95071	10.0343	10.3721	9.6385	10.2441	10.0333	9.8472	9.90741	10.3603	9.95255
'10728_at'	'YKL145W'	'RPT1'		9.93177	9.7825	10.2376	9.75739	9.57699	10.0398	9.85746	10.2964	10.3904	10.1104	9.94319	9.85467	9.69476	10.0939	10.007	10.2463	10.344	10.2223	10.5785	11.1037	10.686	10.5062	10.1168	10.2864	10.1792	9.79782	9.91421	10.128	9.72889	10.137	10.0866	10.5876	10.441	10.684	10.2752	10.9447	10.834	10.4996	10.5134	10.7157	10.4224	10.8305	10.6273	10.6804	11.183	10.6782
'10729_at'	'YKL144C'	'RPC25'		6.3661	6.50831	7.4378	6.86616	5.95341	6.84941	6.91081	6.6554	7.255	7.02204	7.19484	6.80235	6.84264	6.62503	6.48138	6.56252	6.87254	7.01644	7.66944	7.20127	6.7112	4.31254	6.54798	7.02445	6.61611	6.45226	7.03731	7.21467	7.363	6.50385	6.11967	7.14897	7.54126	7.72873	7.72239	7.70278	7.45562	7.36393	7.3084	7.26641	6.86577	7.46688	7.26654	6.7794	7.55633	7.10444
'10730_at'	'YKL143W'	'LTV1'		6.57456	6.723	7.3641	7.07434	6.0775	6.51993	6.66293	6.69805	7.19833	7.17333	6.91955	6.8283	6.66043	6.70879	6.69334	6.63502	7.10645	7.25967	7.55043	6.95745	6.73461	5.25403	6.7302	7.13495	6.43439	6.22033	6.87085	6.90302	6.90593	5.73628	5.90033	7.68374	7.42169	7.99344	7.89496	7.11071	6.99031	7.20053	7.43505	7.03489	7.25346	7.38378	7.13892	6.52383	7.24196	6.78309
'10731_at'	'YKL142W'	'MRP8'		9.57158	9.95618	9.97925	9.09624	10.0811	9.818	9.31882	9.49179	9.70421	9.72511	9.62381	9.84442	9.63614	9.44263	9.70174	10.6329	10.4249	10.6199	10.3315	10.3338	10.0869	11.3661	10.4073	10.5483	10.2327	10.1428	9.87488	9.6221	10.0651	10.7933	10.7079	9.50897	9.55553	9.14654	9.47772	10.1221	10.1553	9.9305	10.1471	9.61754	9.72788	10.1847	9.71079	10.6216	10.02	10.5823
'10732_at'	'YKL141W'	'SDH3'		10.5482	10.2631	10.7859	10.3167	10.5788	10.7017	10.5893	10.4169	10.961	10.7834	10.7417	10.7067	10.4968	10.1584	10.6764	10.8414	11.0047	10.9296	11.7984	10.6455	10.4648	12.2924	11.5458	11.4132	11.6296	10.4247	10.3078	10.193	9.6808	10.5626	10.5252	10.6543	10.4686	10.07	10.1409	11.3993	11.3616	11.5535	11.6906	11.2573	12.0929	10.4415	10.1161	10.7892	10.3047	11.0929
'10733_at'	'YKL140W'	'TGL1'		7.07988	6.97543	7.51081	7.18943	7.05958	7.37885	7.09649	6.99621	7.79507	7.54306	7.59696	7.29694	7.40256	6.87793	7.03794	7.54714	7.64253	7.59947	7.78483	6.97727	6.91982	8.31396	6.8792	7.07486	6.943	6.22698	7.29437	7.23574	7.21942	7.67035	7.75527	7.73641	7.94731	7.63866	7.86863	7.97895	7.95558	7.10668	7.08811	7.85736	7.42367	8.11475	7.94843	7.41291	6.82994	7.74489
'10734_at'	'YKL139W'	'CTK1'		4.88127	5.65297	6.12608	5.80337	5.80014	5.63524	5.88398	5.23195	5.80681	5.65275	5.57876	5.74386	5.64684	5.58072	5.38333	6.32997	5.63945	5.48849	5.61686	6.06941	5.95916	5.68409	5.63501	5.71121	5.64435	4.35761	5.32892	5.2863	5.31529	5.39238	5.50094	5.79704	5.90924	5.72281	5.89685	5.93164	5.94156	6.04706	5.95788	5.81884	6.03728	6.21918	5.90953	5.80906	6.26686	6.18101
'10735_at'	'YKL138C'	'MRPL31'		7.74126	7.68673	8.43787	7.61097	7.8146	7.93369	7.74824	7.7578	7.90124	7.94724	7.84046	8.5151	7.97151	7.60355	7.81928	8.28407	7.65913	7.88194	7.65127	7.04674	6.98739	7.12914	7.63733	7.72222	7.70601	6.71866	8.27839	8.08586	7.27637	7.64314	6.9872	7.6148	7.86322	7.50537	7.72596	7.55721	7.09702	8.94065	8.69012	6.98547	8.482	7.19877	6.83025	7.14144	7.01606	6.5963
'10736_at'	'YKL137W'	'---'		7.04919	7.34489	8.47088	7.78372	7.31031	7.84785	7.63263	7.31707	8.39505	8.15142	8.33303	8.23149	7.94361	7.16759	7.77678	8.28474	7.6651	7.98638	8.77249	7.06428	7.15153	8.1683	7.70551	8.03704	7.72443	7.70404	7.94389	7.9014	7.48294	7.38448	7.00913	8.40556	8.62948	8.58777	8.49516	8.49459	7.97973	8.96677	9.26624	7.97617	8.92863	7.27992	7.62341	7.33655	7.20939	6.81593
'10737_at'	'YKL181W'	'PRS1'		10.9256	10.3896	10.8583	10.5762	10.6424	10.6596	10.6719	10.8009	11.1537	10.5777	10.9089	10.837	10.6022	10.8906	10.4402	10.6758	10.6745	10.477	11.2838	11	10.7666	9.88459	10.7259	10.7174	10.8854	10.3014	10.8389	10.7216	10.3045	9.92884	9.99534	11.3679	11.2428	11.4943	11.1643	11.0068	10.827	11.2466	11.2426	10.6044	10.9505	10.8675	11.1042	10.4292	10.956	10.778
'10738_i_at'	'YKL180W'	'RPL17A'		13.6509	13.2846	13.6278	13.3579	13.3914	13.4825	13.7007	13.6266	13.4827	13.1842	13.1439	13.3565	13.5308	13.4136	13.5132	13.3067	13.4975	13.3676	12.9481	13.5597	13.4265	11.6862	13.3041	13.4229	13.2696	13.2094	13.4254	13.65	13.3716	12.6271	12.7384	13.0753	13.1697	13.4326	13.2209	12.6131	12.8	13.1246	13.3309	12.7429	13.1533	12.8128	12.6135	12.8363	13.4044	13.0212
'10739_f_at'	'YKL180W'	'RPL17A'		12.1556	11.5477	12.2132	11.8557	11.7962	11.9219	12.1413	12.281	12.0196	11.5108	11.6759	11.821	11.9303	11.8786	11.9956	11.7622	11.6409	11.8334	11.493	11.7757	11.7281	10.0724	11.7776	11.8224	11.7262	11.6247	11.8952	12.0459	11.8277	11.2749	11.0523	11.5851	11.5051	11.5822	11.7514	11.3547	11.2613	11.7664	11.6216	11.1834	11.5604	11.252	11.4763	11.5265	11.693	11.5577
'10740_at'	'YKL179C'	'COY1'		7.74049	7.54765	8.258	7.54649	7.72993	7.91829	8.1516	7.87384	8.27946	7.77976	7.98281	7.77689	7.90856	7.89018	7.83828	8.33018	8.12746	8.32918	8.33002	7.8451	7.66079	8.25295	7.94655	7.88198	7.97076	7.89963	7.57167	7.21395	7.13171	7.80108	7.7002	8.38274	8.26703	8.56434	8.15074	8.38309	8.07155	8.2106	8.49101	8.01132	8.18496	8.26836	8.31488	7.85125	7.89735	8.02431
'10741_at'	'YKL178C'	'STE3'		5.88312	3.95467	5.78772	5.35291	4.88184	5.62206	5.50754	5.73691	5.8608	5.83346	5.44488	5.34494	5.51983	3.92177	5.52958	5.90067	5.82382	6.22212	5.73024	4.37971	3.88349	5.83325	5.72633	5.8592	5.9726	5.96053	5.97817	5.72591	5.72651	5.80775	5.63759	5.6473	5.39913	5.5062	5.45587	4.70427	4.59541	5.33323	6.01386	4.36041	5.05232	5.14619	5.21584	4.96937	3.99727	4.87355
'10742_at'	'YKL177W'	'---'		5.52638	4.48085	5.45215	5.47596	4.84008	5.21925	5.22168	4.98051	5.83258	5.60702	5.62259	5.05004	5.23716	4.15353	5.26459	5.4569	5.54894	5.77989	6.76759	4.45256	4.32583	7.50559	5.10254	5.05063	5.17194	5.58332	5.90239	5.77699	5.87123	5.29602	5.41741	5.86584	5.90568	6.17004	6.05231	4.62481	4.72777	5.92198	6.18096	4.88475	5.47716	5.51743	5.7585	4.4235	4.08714	4.67815
'10743_at'	'YKL176C'	'LST4'		7.25406	6.46951	7.18678	6.56755	6.47035	6.92596	7.09909	7.38225	7.62449	7.18578	7.1937	6.75445	7.00508	7.08309	6.89349	6.95262	7.18873	7.01337	7.4002	7.33717	6.85303	7.7464	7.20023	7.33749	7.4262	6.52109	6.28287	6.25534	5.8993	6.20452	6.2066	7.00132	6.48912	6.79208	6.76816	7.17554	7.22515	7.57972	7.44998	7.16725	7.25551	7.10015	6.89134	7.00223	7.10054	6.87951
'10744_at'	'YKL175W'	'ZRT3'		9.0054	8.66665	9.1285	8.66106	8.6878	8.85389	8.81445	9.03776	9.16331	8.85983	8.65105	8.4489	8.75455	9.34188	8.47223	8.70935	9.04069	8.94975	9.12421	9.39571	9.06264	9.3488	9.10329	9.27918	9.26943	8.72159	8.6831	8.74458	8.57047	8.75542	8.73455	8.77879	8.43246	8.60939	8.28875	9.69357	9.3774	9.43897	9.34696	9.18309	9.43952	9.43252	9.18076	9.22611	9.39327	9.05923
'10745_at'	'YKL174C'	'TPO5'		6.48364	6.67238	6.90997	6.52188	6.58943	6.47247	6.59966	6.41894	7.11264	6.81651	6.6498	6.36491	6.59199	7.04911	6.48309	6.58993	6.79531	6.76324	7.70544	6.89573	6.64609	7.08165	6.73589	6.83537	6.78874	6.36138	6.14051	6.50058	6.90874	6.52405	6.54043	6.92133	6.77881	7.21197	6.87373	7.78291	7.49952	7.61624	7.60183	7.60608	7.39891	7.4193	7.31517	7.21917	7.26388	7.16175
'10746_at'	'YKL173W'	'SNU114'		6.4007	6.47923	6.86931	6.24017	6.3667	6.67986	6.1976	6.21146	6.34966	6.26608	6.27171	6.41363	6.20175	6.69277	6.26467	6.51043	6.57713	6.52475	6.57235	6.88119	6.35094	6.42869	6.79254	7.05809	7.04879	6.13001	5.9655	5.94052	5.92787	6.1842	6.26633	6.74129	6.41241	6.81777	6.40218	6.68895	6.55233	6.44505	6.68637	6.48826	6.24284	6.92175	6.60704	6.90355	6.98842	7.35002
'10747_at'	'YKL172W'	'EBP2'		6.71519	7.50279	7.72429	7.53399	6.52374	7.72354	7.45885	7.10028	7.8074	7.65269	7.62205	7.60746	7.43324	7.71	7.24595	7.56798	7.92791	8.09796	8.11918	7.84321	7.36803	5.12742	7.27073	7.45987	7.35882	7.3373	7.72198	7.68404	8.0331	6.86382	6.85699	8.39449	8.20825	8.62172	8.439	8.17202	7.87043	8.0232	8.27376	7.94953	7.81609	8.11187	8.11183	7.24179	7.78412	7.68445
'10748_at'	'YKL171W'	'---'		8.05215	8.13118	8.15736	7.76004	7.87502	8.07757	7.69516	7.35383	8.19088	8.08449	8.06719	7.40231	7.8618	7.50049	7.92009	8.61472	8.7553	8.74576	8.70752	6.77652	7.00268	10.4002	8.30712	8.29418	8.35536	8.41038	7.06965	7.02502	6.88759	7.7711	8.36549	8.31771	7.60956	8.26694	8.15368	7.3341	7.57015	8.67886	8.98629	7.45381	9.25437	7.44628	7.37488	8.27203	7.0511	7.76981
'10749_at'	'YKL170W'	'MRPL38'		7.77178	8.12299	8.51002	8.07541	8.21032	8.46046	7.983	7.70619	8.5435	8.49621	8.30997	8.42715	8.22379	7.75959	8.08164	8.46863	8.33069	8.52306	9.54812	7.50566	7.48119	9.64856	8.22189	8.00393	8.40002	7.94312	8.57351	8.25623	7.87452	8.31595	8.03981	8.75302	9.1055	8.94098	8.89782	9.77296	9.30258	10.0003	10.1612	9.37396	10.0567	8.39394	8.29296	8.34383	7.62553	8.56649
'10750_at'	'YKL169C'	'---'		5.92312	5.62105	6.43745	6.02216	5.74717	6.02172	5.87595	5.85082	6.27005	5.88578	6.08305	5.69817	5.73075	5.30467	6.07077	5.73844	6.0428	5.9971	7.80846	5.6909	5.36907	7.47887	5.29227	5.50088	5.32747	4.82082	5.49693	5.80739	5.97547	5.35038	5.64902	7.38391	7.56527	7.38316	7.36596	6.44516	6.97538	7.41917	7.82501	7.39769	8.47682	6.03563	6.35171	6.03061	5.64785	5.92705
'10751_at'	'YKL168C'	'KKQ8'		6.11407	6.26215	6.79808	6.3264	6.36201	6.19988	6.14939	5.7173	6.409	6.40134	6.16321	6.16937	6.21303	6.03255	5.95967	6.7772	6.14411	6.29127	6.05066	5.95002	6.09486	7.44755	6.15821	6.32144	6.45903	4.6182	5.97118	5.98339	6.0766	6.3734	6.58532	6.19867	6.05093	6.02943	5.8404	6.65536	6.60452	6.15559	6.03005	6.25687	6.15289	6.62226	6.38967	6.55448	6.03934	6.39525
'10752_at'	'YKL167C'	'MRP49'		8.42591	8.78791	9.21066	8.90944	8.96321	8.77702	8.89487	8.46482	9.38481	9.25458	9.24142	9.23851	8.92165	8.81097	8.91127	9.66556	9.20511	9.26652	9.32202	8.61639	8.81958	9.51954	8.55641	8.79539	8.6684	8.04366	9.25208	9.2847	8.95792	8.95873	8.90672	9.13594	9.28071	9.19815	9.18712	9.27337	8.91541	9.77504	10.0679	8.75745	9.59062	8.99984	8.49162	8.69893	8.31986	8.76659
'10753_at'	'YKL166C'	'TPK3'		5.43454	5.56778	6.48575	5.69216	5.18655	6.16198	5.69632	5.71238	6.15912	5.54315	6.01594	6.79777	6.63957	6.18671	5.73848	6.69611	6.15838	6.14215	6.97703	6.2532	6.54079	5.69027	6.09698	6.02923	6.30574	5.28359	6.1643	6.37601	6.65326	5.73219	5.73212	7.35547	7.34863	7.79688	7.68417	7.27975	7.29771	7.20763	6.99449	7.14457	7.39211	7.13864	7.09165	5.767	5.64922	6.22159
'10754_at'	'YKL165C'	'MCD4'		9.33315	10.2544	9.15128	9.36156	9.76906	9.06072	9.44861	8.96153	9.52855	9.56809	9.22187	9.3739	9.71361	10.2489	9.0095	9.08969	9.32233	9.03663	8.92487	8.84986	8.83791	7.32075	8.92659	9.01375	9.0897	8.7661	9.58029	9.40462	9.23157	9.0668	9.11319	9.17528	9.58804	9.50193	9.73517	9.12307	9.32517	9.82946	9.82316	9.20826	9.27157	9.58288	9.23827	9.03265	8.94738	9.15517
'10755_at'	'YKL164C'	'PIR1'		11.245	11.4339	11.336	10.9189	10.9676	10.9845	11.1694	10.968	10.3394	9.80001	10.043	11.2757	11.1323	11.4178	11.2518	10.6839	11.135	10.7159	10.8772	11.3839	11.1494	10.3271	11.0415	11.2031	11.0992	10.5594	10.7241	10.8405	10.8531	10.7313	10.9086	11.1097	11.0503	10.8986	10.9083	11.208	11.4612	10.8349	10.9154	11.2473	10.6432	10.7283	10.8538	11.1401	11.2548	11.2613
'10756_at'	'YKL163W'	'PIR3'		8.54896	10.4529	6.78011	9.16354	10.336	6.7622	9.05624	8.32934	6.20754	6.0999	5.7598	6.34283	9.59639	10.3352	8.24178	7.68161	7.87011	7.42705	7.61437	5.57524	5.48106	7.67211	5.94048	6.622	6.69383	8.39485	6.92844	6.55821	6.78325	6.79774	6.8634	7.9371	6.97608	6.49109	7.06388	6.58834	6.37872	6.18779	6.99875	5.99752	5.96352	6.77161	7.25523	5.95183	5.3809	6.47655
'10757_at'	'YKL162C'	'---'		5.04525	4.88057	5.73554	5.26471	4.83391	5.23497	5.41564	5.14848	5.28555	5.12591	5.1138	5.31912	5.16062	4.94012	5.29008	5.83381	5.2711	5.09146	6.06102	5.42896	5.34695	7.09724	5.82956	5.88746	6.04035	5.71624	4.82529	4.25338	4.19604	5.72635	5.54364	5.02174	4.17543	4.33745	4.30723	5.05245	5.01739	5.32687	5.18235	4.97559	5.89107	5.24952	5.00429	5.98691	5.19256	6.01837
'10758_at'	'YKL161C'	'---'		5.66905	6.93519	5.10804	5.23655	6.59357	4.87082	5.1216	5.87317	5.71554	5.50596	5.66842	4.9856	5.24175	6.67311	5.47297	6.20018	5.91843	5.63585	5.99112	5.20911	4.99777	5.58192	4.9024	4.99383	5.10565	5.36057	5.43831	5.24427	5.37003	4.99795	5.11568	5.30425	4.86928	4.70876	4.90905	4.60675	4.56647	4.86718	4.99451	4.70574	4.59855	5.49424	5.47934	4.75701	5.13821	4.62378
'10759_at'	'YKL160W'	'ELF1'		10.3306	10.1225	10.4376	10.3759	9.84839	10.4269	10.5814	10.2267	10.5612	10.4416	10.3507	10.4436	10.282	10.0573	10.4034	10.3913	10.6074	10.3261	10.9564	10.0042	10.229	11.0494	10.1546	9.98254	10.5099	10.4159	10.4896	10.3794	10.1736	10.1392	9.90037	10.3179	10.0109	9.96755	9.83099	10.1715	9.76443	10.4425	10.462	9.82884	10.6507	10.682	10.2201	9.9798	10.0085	10.1057
'10760_at'	'YKL206C'	'ADD66'		7.48549	7.85395	8.23617	7.63547	8.03409	7.72053	7.69619	7.33597	7.38107	7.50815	7.41546	7.7233	7.65666	7.73397	7.4993	8.32377	7.8358	8.05964	7.24174	8.03304	7.63042	7.91962	7.31914	7.30918	7.41511	7.05028	7.6858	7.43375	8.04454	7.56949	7.45981	7.71964	8.02296	8.27295	8.24561	7.93685	7.90499	8.12202	8.35499	7.73917	7.89246	8.42391	8.14911	7.7583	7.58691	8.02532
'10761_at'	'YKL205W'	'LOS1'		7.21815	7.36389	7.86702	7.15159	7.16607	7.28609	7.38903	7.17107	7.68509	7.21014	7.57955	7.35184	7.21038	7.26433	7.23659	7.37901	7.24875	7.46163	7.04384	7.2486	7.13568	6.60954	7.16841	7.08526	7.15272	5.97676	7.18653	7.00855	7.07497	6.62584	6.73765	7.20156	7.32816	7.41877	7.37788	7.16295	7.08956	7.00441	7.32506	6.75739	6.81922	7.39733	6.97202	7.24976	7.1803	7.41261
'10762_at'	'YKL204W'	'EAP1'		9.17439	9.123	9.02102	8.87908	9.23011	9.02709	8.82148	8.70001	8.25288	8.24652	8.07077	8.58313	8.8029	8.70567	9.10086	9.38929	9.18952	8.96415	7.02201	9.17787	9.13833	8.67834	8.44218	8.87309	8.78409	7.65468	8.381	8.70547	8.75184	8.23549	8.72793	8.92896	8.79566	8.81754	8.74119	8.38334	8.70304	8.61505	9.06187	8.54951	8.57491	8.3481	8.46915	8.85216	8.81728	9.3264
'10763_at'	'YKL203C'	'TOR2'		7.35107	6.80978	7.45109	7.28438	7.28616	7.3727	7.32388	6.74555	7.88564	7.51736	7.58719	7.31586	7.24687	6.59147	7.18741	8.16108	7.57111	7.55254	6.62234	7.29652	7.55886	7.3586	7.43369	7.85954	7.8546	5.48749	6.90057	6.731	6.87904	7.83518	7.58537	6.73277	6.75251	6.628	6.62106	7.55036	7.69353	7.10205	7.26172	7.37961	7.26714	7.68024	7.29318	7.92298	7.83819	8.24176
'10764_at'	'YKL202W'	'---'		4.72229	4.61616	5.23287	4.94693	5.07515	4.74732	4.72529	4.69139	4.57975	4.96079	4.55765	4.39256	4.75278	4.86263	4.43335	4.02692	4.4858	4.4023	5.26195	4.60735	4.75452	5.31793	4.27169	4.58252	4.33511	4.09513	4.77007	4.77286	4.87707	4.20654	4.66649	5.11191	5.20383	5.27031	5.1983	5.13496	5.96072	5.78765	5.39557	6.04121	6.17477	4.93082	5.04883	4.56105	4.92201	5.28244
'10765_at'	'YKL197C'	'PEX1'		6.11701	6.41075	6.06794	5.91631	6.58109	6.05371	5.391	5.60033	6.16854	6.15052	6.23492	5.72219	5.94812	5.94213	5.84252	6.06669	6.6473	6.18775	5.71731	6.93485	6.84323	6.88533	6.92382	7.16693	7.1249	6.12474	5.91606	6.18681	5.93466	6.26497	6.73389	5.83103	5.45091	5.5958	5.51326	5.45475	5.35414	5.54052	5.88518	4.96993	5.45355	5.6935	5.6161	6.73155	6.33878	7.23297
'10766_at'	'YKL196C'	'YKT6'		9.40521	10.0096	9.62495	9.58449	9.85851	9.71194	9.90088	9.5051	10.4998	10.2205	10.3011	9.58066	9.57337	9.68942	9.73038	10.4719	10.2516	10.1997	10.9076	10.6249	10.4628	11.4809	10.145	10.3015	10.1434	10.35	10.4019	10.4141	10.2459	10.2982	10.2759	10.087	10.3486	10.3655	10.4461	10.4624	10.3127	10.3937	10.314	10.1185	10.4465	10.4622	10.2715	9.86735	10.3966	10.4392
'10767_at'	'YKL195W'	'MIA40'		6.98972	8.31089	8.54581	8.16552	8.00673	8.60332	8.35075	7.83223	8.83055	8.43057	8.59795	8.60948	8.26737	8.0247	8.14361	8.90542	8.7554	8.55264	9.12793	8.34405	8.18988	9.27586	8.52357	8.63198	8.41952	8.65811	8.45158	8.58553	7.64021	7.51313	7.83927	9.38753	9.2981	9.35462	9.22298	9.03685	8.75012	9.64157	9.83383	8.76027	9.5678	8.17078	8.20396	8.05866	8.25665	8.48729
'10768_at'	'YKL194C'	'MST1'		6.59779	6.52171	6.98929	6.293	6.67512	6.92178	6.52573	6.59208	6.3424	6.64776	6.56345	6.97244	6.51281	6.45567	6.70751	6.22184	6.50649	6.12176	6.16395	6.23961	6.1038	4.11677	6.23447	6.29487	6.21856	5.99322	6.72718	6.63922	5.65259	5.49982	5.55642	6.86606	6.41469	6.77368	6.38732	6.19089	6.04669	6.71871	7.18972	5.86572	6.89428	5.92988	5.79896	6.18211	6.07193	6.43606
'10769_at'	'YKL193C'	'SDS22'		7.06262	6.91777	7.56485	7.40043	6.9639	7.25606	7.4314	6.78666	7.33979	7.38753	6.64692	7.2132	7.33679	7.21545	6.77335	7.28171	7.27641	7.22995	7.44067	7.19146	7.04878	9.22964	7.71076	7.64845	7.7924	7.01734	7.04516	6.73084	6.6427	7.09799	7.23769	7.28352	7.10095	6.93829	7.18259	6.55118	7.03817	7.17199	6.63341	6.95737	7.38768	7.07872	6.83734	7.62684	7.02518	7.80455
'10770_at'	'YKL192C'	'ACP1'		11.1004	10.44	10.9113	10.6558	9.99653	10.8095	10.4351	10.4558	10.1446	10.3786	9.65978	10.9211	10.5483	10.5579	10.5517	10.6716	10.5645	10.4394	9.62997	10.3399	10.4063	10.3725	10.477	10.5758	10.5356	10.4879	10.4627	10.5465	10.3422	10.3467	10.2376	9.90545	9.93065	10.0467	9.89538	9.89735	9.65227	10.4547	10.6686	9.513	10.2481	10.0358	9.77821	10.1199	10.1083	10.3656
'10771_at'	'YKL191W'	'DPH2'		9.07317	9.07553	8.81082	8.56173	8.73007	8.54893	8.54553	8.52505	8.04717	7.82003	7.75087	8.46575	8.46959	8.70869	8.77596	8.6875	8.52415	8.56479	7.35827	9.04771	8.93226	7.48104	8.65404	8.98771	8.85887	8.10671	8.50845	8.42637	8.15063	7.6633	7.80126	8.49693	8.37704	8.57592	8.43216	8.348	8.34101	8.78648	8.70973	8.22147	8.64749	8.51281	8.5152	8.46761	9.00942	8.75892
'10772_at'	'YKL190W'	'CNB1'		8.05201	8.18261	8.51924	8.06511	8.33484	8.47659	8.31542	8.223	7.85302	7.60959	7.41785	8.38194	8.56063	8.4449	8.03308	8.02667	8.31825	8.04714	8.26585	8.50003	8.29188	8.26342	8.23522	8.35611	8.12001	8.08869	8.18449	8.07562	7.89976	8.42754	8.13902	8.47146	8.82055	8.69074	8.84897	9.10379	8.68587	8.6968	8.55947	8.41542	8.56522	8.28837	8.16716	7.96277	8.49844	8.10771
'10773_at'	'YKL190W'	'CNB1'		8.55874	8.45532	8.83293	8.53532	8.3076	8.5617	8.7005	8.46231	7.70566	8.01758	7.69875	8.54908	8.64475	8.41372	8.58216	8.6521	8.52582	8.37974	8.60038	9.00906	8.80976	8.50029	8.52983	8.30186	8.59408	8.5068	8.72416	8.771	8.43882	8.75032	8.51801	8.88336	8.89971	8.72887	8.5335	9.42322	8.98378	9.30259	9.05903	8.82612	8.98137	8.9274	8.96481	8.67382	8.73906	8.79225
'10774_at'	'YKL189W'	'HYM1'		7.44095	6.85284	7.70872	7.41301	6.65101	7.76698	7.42192	7.361	7.31683	7.1629	7.13607	7.62809	7.35418	6.6653	7.50527	8.04333	7.65631	7.25554	7.88147	7.14555	7.28675	8.8342	7.28647	7.04784	7.54998	7.53522	7.03389	7.04722	7.12878	7.86764	8.01367	7.69248	7.36023	7.43742	7.1584	7.93399	8.1373	7.71031	7.49805	7.97337	7.59553	7.55601	7.53509	7.71986	7.1797	7.77234
'10775_at'	'YKL188C'	'PXA2'		4.44909	4.94648	4.29951	4.27028	5.0474	4.09582	4.23589	4.1368	4.9801	4.73624	4.96971	4.16345	4.26548	4.72184	4.68005	5.522	5.66355	5.33504	7.0752	5.38114	5.19333	7.67202	6.61429	6.86347	6.96274	5.38143	3.99657	4.0543	3.76422	4.56156	4.90596	5.16491	4.63449	4.58566	4.21044	5.59091	5.4528	6.21503	5.90847	5.35533	7.13605	4.90416	5.15185	5.37393	5.17609	5.16611
'10776_at'	'YKL187C'	'---'		6.01381	5.41652	5.1911	5.09345	5.34479	5.51076	5.20265	5.62646	5.90399	6.10457	5.61594	5.41858	5.24567	4.79811	5.77744	7.00548	7.14617	6.98242	8.64304	4.98145	4.84567	10.6258	9.90909	9.76599	10.0284	7.63168	5.43984	5.66025	5.13627	5.44291	5.62104	5.92455	5.36177	5.17426	4.94461	4.90746	5.02403	4.88564	5.18677	4.92901	5.64081	5.51523	5.47492	5.24876	4.81082	5.40903
'10777_at'	'YKL186C'	'MTR2'		7.75455	7.61628	8.0505	8.47353	7.83427	7.98623	8.10179	7.3447	8.19339	7.95802	8.33535	8.52355	8.47395	8.37788	7.69963	8.59816	8.22962	8.38307	8.01761	8.46093	8.59534	8.49255	7.73069	7.88723	7.8763	8.09709	8.33804	8.18308	8.48966	8.09056	7.9811	7.84432	8.70396	8.24892	8.27579	8.67832	7.97681	7.6228	8.13871	7.73791	7.32587	8.25866	8.44398	8.09971	8.3996	8.28434
'10778_at'	'YKL185W'	'ASH1'		9.98468	9.84726	9.68357	9.47121	9.67058	9.75465	9.40979	9.61589	9.52858	9.42989	9.65589	9.72568	9.4101	9.65831	9.88005	10.0247	10.0423	10.237	9.79254	9.20216	9.14359	8.83631	9.52074	9.848	9.8035	9.91006	9.2834	9.28046	9.43161	10.1604	10.0148	9.75509	9.29589	9.342	9.16432	9.93575	9.59768	9.12983	9.60943	9.49515	9.37572	9.1931	9.4065	9.95606	9.1899	10.2644
'10779_at'	'YKL184W'	'SPE1'		8.26725	7.976	7.7888	7.19173	8.19805	7.88937	6.89778	7.84852	8.30233	8.29311	7.94202	7.75493	7.11032	8.23245	7.91603	8.93663	9.2476	9.06974	6.81136	9.24531	9.06775	7.62819	8.49853	8.59582	8.59207	8.2143	7.61396	7.89583	7.26963	7.28533	7.7128	7.36502	7.24946	7.23192	7.13181	7.44262	7.58437	7.92865	8.43407	7.33215	7.54544	7.46688	7.16352	8.56391	9.09083	8.91883
'10780_at'	'YKL183W'	'LOT5'		8.07824	7.20465	7.60665	7.90091	7.0563	7.8001	7.33112	7.58624	7.74461	7.39054	7.3789	7.81685	7.85846	7.55445	7.68755	6.55863	7.88441	7.44247	6.33697	8.09136	7.85177	6.58128	6.76532	6.94806	6.70087	7.31279	7.87193	7.79431	7.66774	7.07865	7.13491	8.61868	8.71242	8.53137	8.29782	7.67478	7.45284	7.31009	7.48111	7.36776	7.52058	7.93764	8.48464	7.34097	7.40617	7.54307
'10781_at'	'YKL182W'	'FAS1'		10.5692	10.2986	10.2108	10.0125	10.6046	10.0974	10.1051	10.4144	10.3174	9.60891	10.1238	10.0965	10.0996	10.2248	10.3765	10.5095	10.4938	10.3227	10.7766	9.82588	9.7945	9.46999	11.2327	11.2132	11.294	10.1935	9.77602	10.0076	9.82711	10.7047	10.613	9.93239	9.6054	9.62646	9.43694	10.4234	10.4671	10.1717	10.3249	10.3848	10.1284	10.395	10.7634	10.5907	9.81676	10.5667
'10782_at'	'SNR128'	'---'		7.30757	6.21773	6.32797	7.05348	6.38315	6.04468	6.64028	6.76785	7.31886	7.73404	6.78556	6.49874	6.76423	6.14578	6.41471	6.39068	6.55875	6.27497	5.85108	5.14316	5.63159	6.34649	5.30403	5.91595	5.66231	6.58675	7.58541	7.60799	6.97656	8.56677	8.05127	6.93466	7.22463	7.48409	7.47419	5.83129	6.19897	6.87321	7.01655	6.15879	7.085	7.40996	7.32549	5.79202	5.5367	5.14382
'10783_at'	'SNR190'	'---'		3.23039	3.461	3.88698	3.15664	3.24027	3.36599	3.22103	3.4216	2.89621	3.47617	3.25206	3.28278	3.02112	3.08241	3.36242	3.11296	3.13629	2.97499	3.14865	3.30049	2.92215	3.34291	2.99348	3.46193	3.04398	2.98909	2.83826	3.44409	3.27206	3.08407	3.18934	3.29709	3.19187	3.26929	3.38275	3.1317	3.09925	3.25597	3.28794	3.18053	3.23857	2.87477	3.14031	3.35562	3.31594	3.06175
'10784_at'	'SNR37'	'---'		3.6565	3.22731	3.81891	3.36461	3.51635	3.60881	3.07075	3.5497	3.52124	3.25486	3.44372	3.35655	3.32895	3.2137	3.15028	3.26627	3.1634	3.17997	3.71267	3.45212	3.1626	3.37093	2.88161	3.31605	3.16795	3.22981	3.21776	3.3727	3.2219	3.65631	3.42903	3.47592	3.85609	3.93648	3.99259	3.79606	3.66577	3.90267	3.66752	3.64433	3.90125	3.80027	3.73156	3.45051	3.46314	3.29011
'10785_at'	'SNR60'	'---'		4.05489	3.46407	3.7252	3.5441	3.54942	3.65419	3.62917	4.00736	3.87511	3.78009	3.41003	3.89354	3.65489	3.17452	3.94559	3.10669	3.26013	2.99747	2.78903	3.36305	3.54082	3.20694	2.84897	3.15111	2.68422	3.28583	3.38828	3.35231	3.63117	3.99765	3.82978	3.21327	3.06201	3.23837	3.48702	3.20595	3.28119	3.1096	3.20656	3.23948	3.57662	3.37275	3.08063	3.53566	3.70264	3.13114
'10786_i_at'	'CEN10'	'---'		3.0078	2.7114	3.04503	2.99611	2.6124	3.45383	2.45549	3.34472	2.86763	2.92421	2.4033	2.26685	2.59981	2.56361	3.11597	2.48084	3.29963	2.84128	2.9737	3.09379	2.40517	3.32478	2.36838	3.56576	2.6021	2.75071	2.64418	2.47097	3.63516	2.56754	2.45253	3.56748	2.65728	2.80951	2.34551	2.72701	2.93744	2.62635	2.6078	2.93422	2.86439	2.46177	2.59972	2.43096	2.56855	3.47491
'10787_at'	'SNR3'	'---'		3.89137	3.49212	3.77802	3.66881	4.16404	3.94216	3.41663	3.87671	4.20094	4.2497	4.36485	3.84526	3.68384	3.71194	3.66471	3.68249	3.70891	3.52403	3.95412	3.7574	3.95404	3.45252	3.36449	3.7092	3.65222	3.39615	3.57445	4.01117	4.59162	4.64231	4.44452	3.82389	3.43984	3.4992	3.5679	3.2351	3.19202	3.99318	3.67558	3.34742	4.63869	4.15073	3.84011	4.14701	3.97492	4.14259
'10788_at'	'NC_001142'	'---'		3.18057	3.03418	3.15351	3.14177	3.56857	3.3625	3.23412	3.24829	3.41169	3.27788	3.18818	3.16151	3.13622	3.25584	3.2422	2.83826	3.17036	3.01677	3.20789	3.05594	3.01512	3.52728	2.89546	3.36074	3.16063	2.88792	2.84737	3.01142	3.64085	3.02648	3.45604	3.43202	3.15966	2.94879	3.31398	3.14667	3.04182	3.0974	3.21855	3.03021	3.08606	2.95406	3.28136	3.10712	3.49783	3.04973
'10789_f_at'	'YKL224C'	'---'		7.98041	8.82168	7.18755	7.17988	8.929	7.61557	6.66243	7.38433	9.01164	8.26746	8.86405	7.35082	7.2994	8.33302	7.50266	7.96585	7.92613	8.26942	7.28166	5.81279	5.78964	8.05039	6.31118	6.42314	6.3667	7.67987	7.43599	7.71654	7.57527	8.20382	7.62909	7.85991	7.17251	7.03727	7.35968	6.56664	6.36986	6.42054	6.91967	6.26173	6.41936	8.70912	8.82525	6.05043	5.95545	6.42679
'10790_at'	'YKL222C'	'---'		5.06911	4.28172	5.17799	4.4424	3.88579	4.90433	4.86296	4.91595	4.69557	4.77563	4.98865	5.23568	4.85917	4.12448	4.93619	4.81507	5.29473	5.20807	5.65865	5.09228	4.65133	6.62007	4.87069	5.22749	5.21079	4.84386	4.48387	4.57856	4.24252	4.76059	4.8657	5.41486	5.30059	5.47632	5.05928	5.06533	5.24684	5.21207	5.18764	5.14871	4.96447	5.80878	5.51798	5.15597	4.91236	4.91722
'10791_at'	'YKL221W'	'MCH2'		5.31834	5.2595	4.88882	5.05439	5.32166	5.33924	4.16635	5.37139	5.30272	5.66887	5.40432	5.38474	4.8635	4.93767	5.29956	5.51496	5.26153	5.8359	5.45058	4.39737	4.2868	6.96347	4.92398	5.40298	5.21659	5.73678	5.12001	5.2646	5.20977	5.30283	5.56668	5.4122	4.72679	4.87302	4.87992	4.8682	4.82604	5.09205	5.40255	4.67883	4.76466	5.00018	4.9925	4.69557	4.70388	4.99592
'10792_at'	'YKL220C'	'FRE2'		5.20043	5.56212	5.21723	5.24603	5.6671	5.25094	5.03781	5.32683	5.24226	5.1719	5.35583	5.10351	5.29219	5.75008	5.1364	5.55284	4.75809	5.43676	5.53025	5.72269	5.53088	6.67172	5.32905	5.55433	5.56022	5.3983	5.03469	5.07595	5.05623	5.0886	5.51737	5.27131	5.0069	5.43223	5.15616	5.7766	5.80604	5.77321	6.01384	5.51327	5.55748	5.73212	5.62103	5.68161	5.45896	5.77043
'10793_at'	'YKL219W'	'COS9'		7.21868	6.98542	6.98196	6.80506	7.11433	6.87132	7.06981	7.0784	6.49653	6.01434	6.65295	6.84678	7.03037	6.90139	6.78079	6.31897	6.53915	6.69029	7.33804	6.42859	6.18261	6.97827	6.59101	6.77342	6.75093	5.96485	7.13943	6.97034	6.57198	6.42531	6.54746	7.15361	7.21791	7.33176	7.00122	7.46033	6.98396	7.21555	7.16481	6.93197	7.45373	7.10177	7.24256	6.73004	6.20496	6.42452
'10794_at'	'YKL218C'	'SRY1'		8.40394	8.34125	8.14716	6.86991	8.54341	7.9515	6.87185	8.29465	8.19208	7.74031	7.91876	8.01634	7.12128	8.60738	8.14908	7.76026	8.16683	8.03832	7.89185	9.77468	9.68998	8.6476	7.59941	7.99797	7.77731	7.54755	8.37526	8.5093	9.38301	8.7275	8.58778	8.64857	8.55955	8.69635	8.09356	9.84593	9.20522	8.11622	8.98994	8.98416	7.44155	9.53157	9.72775	9.59737	9.64689	9.60385
'10795_at'	'YKL217W'	'JEN1'		7.1685	7.62856	6.96586	6.19526	7.97843	6.84225	5.91062	6.99256	7.45172	7.18258	7.01177	7.28398	6.32133	7.80682	6.93417	7.52025	7.78569	7.57465	11.6641	4.70878	4.51908	11.8913	11.5192	11.5472	11.5848	7.95322	5.34661	5.40615	4.41108	6.41203	6.03988	7.47343	7.32836	7.37814	6.91893	6.84247	6.40134	10.9308	10.5414	6.59171	11.484	5.66999	6.02419	5.85759	4.88308	5.65785
'10796_at'	'YKL216W'	'URA1'		8.70094	8.78889	9.72211	8.8229	9.34862	9.19044	9.14049	9.04914	9.5544	8.66748	9.08802	9.57782	9.19796	9.48388	8.55852	9.04871	9.01985	9.25321	9.47098	9.05763	8.82528	7.72098	9.05886	8.90431	8.92322	8.50573	9.29914	9.06987	8.4853	8.31483	7.95917	9.52087	9.71046	9.96252	9.80773	9.66711	9.27526	10.0487	10.1943	9.0729	9.56615	9.05452	8.76015	8.75232	9.05997	8.81383
'10797_at'	'YKL215C'	'---'		7.43681	6.74087	7.73229	6.96708	7.20968	7.42839	7.10002	7.55292	7.27212	6.89669	7.08101	7.3121	7.00862	7.17062	7.24197	7.29833	7.59289	7.54341	7.27785	7.86444	7.91385	7.63662	7.57565	7.81932	7.73675	6.94237	6.70857	6.9465	6.86712	7.41644	7.4047	7.30996	7.10119	7.52743	7.36404	7.46888	7.55787	7.22095	7.65112	7.35893	7.36729	7.52359	7.66604	7.94631	7.87551	8.00089
'10798_at'	'YKL214C'	'YRA2'		8.74	8.39288	8.97456	8.42644	8.4832	8.87849	8.66691	9.0854	8.76252	8.25816	8.37799	8.44193	8.61414	8.78386	8.62759	8.55974	8.56264	8.7516	8.30116	8.91695	8.74014	8.15763	8.80705	9.02062	8.97377	8.42545	8.6864	8.76793	8.91941	8.81351	8.60099	7.96178	7.59373	7.52584	7.49365	7.99083	7.99812	7.82303	8.10482	7.86913	8.18784	8.17708	8.07154	8.82145	8.62286	8.64306
'10799_at'	'YKL213C'	'DOA1'		8.62788	9.09193	9.20981	8.70113	9.20368	8.87379	8.97639	8.95253	9.30105	8.60696	8.7998	8.66083	8.87203	9.42259	8.59857	8.91093	9.05213	8.93662	8.90587	9.03077	8.8963	8.21698	8.57096	8.61343	8.58687	8.30619	8.10602	8.23864	8.1669	8.53625	8.45173	8.91437	8.74373	8.8468	8.52221	9.03975	8.83195	8.5522	8.72482	8.63069	8.3168	9.34246	9.06433	8.98162	8.92455	9.1058
'10800_at'	'YKL212W'	'SAC1'		8.6336	7.96876	8.72285	7.85624	8.12054	8.63497	8.24172	9.07811	9.67336	9.08024	9.22316	9.48516	9.3324	9.17032	8.59341	8.92472	9.06467	9.36566	8.83306	8.80148	8.34737	5.86821	8.2792	8.52343	8.58211	9.42974	9.38085	9.58241	9.23717	9.3939	8.69623	9.97071	9.54853	9.62616	9.55922	9.49511	9.30557	9.02881	9.21112	9.0501	9.2421	9.35846	9.42675	7.26934	7.74585	8.94421
'10801_at'	'YKL211C'	'TRP3'		8.17267	8.55048	8.48102	7.55883	8.60629	7.92652	8.0673	8.32181	8.3059	7.78513	7.6832	7.75073	7.87004	9.25854	8.02067	7.87261	8.0064	7.82267	8.22911	8.38845	8.14998	6.26202	7.82024	7.68977	7.78458	7.23247	8.13206	8.49606	8.04787	7.44476	7.18366	8.92278	8.55562	8.78601	8.57152	8.41288	8.30568	8.57483	8.46552	8.20338	8.33435	8.50714	8.63719	8.07963	8.38441	7.83297
'10802_at'	'YKL210W'	'UBA1'		9.62544	9.42314	9.60312	8.85463	8.99846	9.45152	9.14931	9.6948	9.82615	9.32221	9.3355	9.09495	9.06611	9.56215	9.51808	9.87164	9.87224	9.78397	10.0828	10.5211	10.1819	10.3306	9.87122	9.88602	9.91721	9.1451	8.5346	9.24481	8.84426	9.40569	9.37442	10.1284	9.69652	9.72226	9.57518	9.90485	9.88725	9.8475	9.62593	9.80797	9.60946	10.2712	9.98687	10.0496	10.4594	9.90039
'10803_at'	'YKL209C'	'STE6'		8.05796	7.19989	8.70192	7.06843	7.02622	8.11004	7.60124	8.17659	8.2977	7.90862	7.72297	8.30789	7.74905	7.68567	7.98414	8.36453	8.42639	8.63992	6.93602	8.05662	7.90363	5.64901	7.67542	7.71994	7.85394	8.16375	7.40385	7.82811	7.91096	8.35011	8.12597	8.05765	7.96274	8.15779	7.89754	9.00636	8.81734	7.85725	8.13133	8.63445	6.92997	8.55144	8.35714	8.76926	8.10444	8.80839
'10804_at'	'YKL208W'	'CBT1'		7.62462	7.6521	8.5997	7.93833	7.10398	8.33431	8.08364	7.886	8.16081	8.26644	7.9428	8.0394	8.08275	7.83743	8.05957	7.97474	8.38798	8.21277	8.75857	7.69775	7.51173	7.85154	7.9564	8.17098	7.95856	8.18916	7.88176	8.09478	8.11423	7.80689	7.82749	8.41598	8.30489	8.65154	8.19693	8.21382	7.83568	8.71919	8.94529	7.94756	8.91504	7.79312	7.86705	7.90593	8.04451	7.82281
'10805_at'	'YKL207W'	'---'		9.25717	9.07653	9.66436	9.03916	8.55749	9.40768	8.89555	9.00013	9.10576	9.05172	8.9	8.94726	9.0316	9.09242	8.87397	8.20834	9.22136	9.32136	8.95516	9.22185	8.93694	9.52954	9.1753	9.47834	8.97167	9.08138	9.37147	9.50753	9.93639	9.22447	9.16281	9.61777	9.41413	9.89552	9.35388	9.8161	9.29427	9.02714	9.32343	9.38714	9.41536	9.28589	9.62569	9.62307	9.46611	9.51382
'10806_at'	'NC_001142'	'---'		3.2703	3.55517	3.71208	3.40654	3.73841	3.32473	3.227	3.10319	3.2272	3.33226	3.43275	3.16078	3.17308	3.43003	3.58469	3.11473	3.60569	3.10039	3.07049	3.14674	2.97216	3.46827	3.03972	4.08852	2.98363	3.19709	3.14392	3.36586	3.54917	3.04134	3.71235	3.00046	3.14373	3.11702	3.39395	3.12297	3.03992	2.98217	3.10836	2.947	3.0799	3.00769	2.86799	3.47585	3.22219	3.5514
'10807_at'	'NC_001142'	'---'		5.0856	5.47963	5.09739	5.04969	5.59023	4.91918	4.66561	4.7891	4.37869	4.85992	4.13726	4.67073	4.93589	5.1716	4.79758	4.4459	4.66676	4.63569	4.92654	5.39999	5.36365	6.13245	4.32562	5.19013	4.26112	5.00355	4.96465	5.21352	5.37952	5.39952	5.48628	5.14196	4.59613	5.08204	4.84132	4.95624	5.35014	5.26562	5.42225	5.29779	5.52086	5.80191	5.9462	4.23792	5.51594	4.28092
'10808_at'	'NC_001142'	'---'		4.53591	4.04539	4.57211	5.30717	4.40857	4.22747	4.8764	4.60748	4.50636	4.3545	4.0436	4.43657	5.12124	3.78797	5.13046	4.07942	4.73703	4.43394	4.33481	4.07116	3.48828	3.70698	3.89079	4.47703	3.51207	4.29465	4.61064	4.76038	5.19686	4.04795	4.59262	4.74126	4.91547	5.05795	5.07795	4.12517	4.6874	5.25333	4.8484	4.70007	5.13119	4.15216	4.15437	3.89738	3.7903	3.65008
'10809_g_at'	'NC_001142'	'---'		5.57956	4.77401	5.6246	7.10394	4.75922	5.46241	7.21441	5.84356	6.44263	6.09871	5.79395	5.326	7.02245	4.58473	5.51712	5.85451	6.21191	6.32967	6.59698	4.04448	3.74694	4.3818	4.6894	5.07484	4.56847	5.86548	6.50432	6.25496	6.67902	5.76621	5.65319	6.82543	7.017	6.87315	6.78744	5.50257	5.7642	6.89256	6.70978	5.92238	7.29225	5.4719	5.63121	4.30101	3.83823	4.37629
'10810_i_at'	'NC_001142'	'---'		4.73997	4.28448	4.93163	5.84642	4.60293	4.92103	6.56268	4.6918	5.34194	5.2172	5.5087	4.62669	6.09794	3.76216	4.51391	5.30135	5.33156	5.45393	5.22465	4.02509	3.63151	3.44603	4.04933	4.29376	3.93388	5.00084	5.61714	5.65549	5.81509	5.04116	4.96579	5.42156	5.38668	5.53665	5.41924	4.76271	4.7636	5.97132	5.36868	4.80534	6.30591	4.95002	4.8508	4.04071	4.3886	4.26081
'10811_at'	'NC_001142'	'---'		5.70828	5.44079	6.05864	5.94113	5.64662	5.78196	5.86786	5.57124	6.11907	5.85271	5.9738	5.66638	5.6529	5.40802	5.24902	6.10799	5.88888	6.08492	6.47063	6.11461	5.72886	7.62985	5.63695	6.10853	5.78737	5.77025	5.20473	5.22962	5.18089	5.26526	5.76712	6.24276	6.00646	6.27647	6.08115	5.89171	5.91548	5.69773	5.89872	5.66524	6.20671	6.6768	6.33913	5.88985	6.19571	5.68883
'10812_s_at'	'NC_001142'	'---'		4.86122	4.78122	5.16431	4.55827	4.69346	4.48356	4.82709	4.95256	4.33191	4.26979	3.82911	4.80875	4.84629	5.23009	4.77885	3.98658	3.72931	3.91179	4.58417	3.59116	3.33758	4.31478	4.56813	4.64992	4.51247	3.41701	4.3161	4.22975	4.48949	4.65754	4.51857	4.95914	5.08113	5.17648	5.35078	5.02416	4.59386	5.2891	4.88332	4.73176	5.13461	5.67577	5.34855	4.42798	3.86973	4.60782
'10813_s_at'	'NC_001142'	'---'		7.17565	6.68015	6.47372	7.01234	6.86239	6.63622	6.87324	7.23247	7.10876	6.94194	6.68914	6.23815	7.26859	6.69943	6.89391	6.67135	6.97417	6.96103	7.40744	6.56648	6.19386	7.77506	7.04618	7.45022	7.05388	7.26225	7.49918	7.82046	7.66155	7.19029	7.46381	7.68108	7.3346	7.39757	7.53017	7.15468	7.06348	7.95443	8.38888	7.07824	7.03001	7.9504	7.88093	7.02127	6.40684	6.97534
'10814_s_at'	'NC_001142'	'---'		7.70953	7.78926	7.84461	7.35425	7.40892	7.71401	7.30102	7.70222	8.47711	7.86886	7.73909	7.25955	7.22383	7.68346	7.7185	7.88974	7.96969	7.76847	9.2083	7.38956	7.00493	9.17106	8.27691	8.11924	8.11582	7.67579	6.8587	7.48423	7.70479	7.06105	7.48848	8.20526	8.2751	8.64374	8.51977	8.17347	8.42109	8.91618	9.39883	8.36836	8.53874	8.32707	7.908	8.18444	7.40983	8.20822
'10815_at'	'NC_001142'	'---'		4.60991	5.54579	5.07712	4.76524	4.93062	4.41126	4.19748	4.29755	4.1964	4.62138	4.15076	4.02795	4.47132	4.63525	4.45719	3.85965	4.21553	4.54002	4.02684	3.95517	4.00001	4.28472	3.88234	4.49368	4.00156	4.04045	4.23347	4.81728	4.9517	4.25459	4.38553	4.74414	4.66645	4.77632	4.87041	4.70991	4.4537	4.8946	4.77304	4.49216	4.41636	4.23425	4.54017	3.89008	3.89074	4.18871
'10816_at'	'NC_001142'	'---'		3.19645	4.42729	3.69066	3.3479	3.55133	3.30017	3.05705	3.02286	3.13774	3.23475	3.08265	2.96182	3.17822	2.74257	3.29489	2.71583	3.32232	3.4334	2.71358	2.98168	2.78303	2.84985	2.75518	3.6555	2.81719	2.79328	2.98432	3.23738	3.30358	2.88473	2.99984	3.16081	2.78721	3.50191	3.38711	3.0135	3.01584	2.89448	3.01869	3.27242	3.02667	3.12101	2.99666	2.84301	3.21879	3.46687
'10817_at'	'NC_001142'	'---'		6.69643	6.83138	7.03291	7.0687	6.99822	6.68305	7.00279	6.42895	6.22673	6.52326	6.22378	6.25071	6.99858	6.54307	6.66541	6.47939	7.01633	6.78727	6.66494	6.05273	5.90325	7.16714	5.94987	6.50276	5.67798	6.02426	6.20484	6.14502	6.64397	6.49014	6.98425	7.07446	6.66275	7.20322	6.97496	6.56857	7.52196	7.57793	7.26058	7.72124	7.91515	7.2514	7.12442	7.06829	6.05498	6.63385
'10818_at'	'NC_001142'	'---'		5.44855	5.45868	6.34473	5.38236	5.40364	5.57659	5.64532	5.15325	5.91552	5.59637	5.43457	5.49572	5.44277	5.28612	5.47821	5.63904	5.8631	5.80642	5.13591	5.24267	4.72421	5.56578	4.89104	4.87089	4.88281	4.43815	4.71652	4.95554	5.47192	4.66896	5.09189	5.29621	5.82389	6.03837	6.1658	5.48254	5.71899	5.56278	5.88177	5.65974	5.47675	5.5214	5.2422	5.23756	4.91179	5.23235
'10819_at'	'NC_001142'	'---'		5.88057	5.99258	6.46432	6.44381	5.95135	6.10344	6.3204	5.93344	6.58596	6.32244	6.25927	6.358	6.37497	5.8294	5.72501	6.60936	6.43959	6.51402	7.87921	6.50039	6.23229	8.73286	6.51889	6.56075	6.7934	4.98468	6.43188	6.2373	6.1582	6.77777	6.35165	7.035	7.32608	7.27287	7.42294	7.97934	8.03469	8.19194	7.80049	8.03587	8.31413	8.44799	7.87157	6.64109	6.606	6.61758
'10820_at'	'NC_001142'	'---'		7.62159	8.16207	8.02548	8.20869	8.28473	7.88261	8.12025	7.37848	8.99675	8.52172	8.65383	7.7077	8.16982	7.56673	7.5488	8.19338	8.07607	8.01733	8.9529	7.6557	7.78248	8.68746	7.74639	7.90339	7.9164	6.10435	7.76574	7.85306	7.61443	7.4384	7.42794	8.28216	7.86727	7.88315	7.95997	7.80944	8.30516	8.70629	8.17609	8.47204	9.19426	8.63708	8.30131	7.88715	7.84741	8.15209
'10821_g_at'	'NC_001142'	'---'		3.99501	4.12409	4.83	4.72878	4.27484	4.22038	4.13176	4.11838	4.34985	4.33104	4.40174	3.99016	4.31817	3.87439	4.03206	3.77591	4.02234	4.12422	4.37141	3.84631	4.08953	4.437	3.90373	4.09154	4.09049	3.4339	3.96699	4.07708	4.28529	3.76975	3.89875	3.9369	3.75723	3.8448	3.77236	3.9854	4.21453	4.52715	4.1204	3.92495	4.77392	4.30833	3.83322	4.29421	4.14202	4.12856
'10822_at'	'NC_001142'	'---'		3.02579	2.77438	3.48702	3.31856	2.80393	2.82282	2.84462	3.08058	3.27379	2.98918	2.90685	3.01979	2.93117	3.19098	2.86786	2.58803	2.70538	2.70133	2.82556	2.69009	2.80139	2.8762	2.69153	3.17184	2.63619	2.56325	2.68031	2.78816	3.3902	2.63832	2.6314	2.64361	2.56682	2.42286	2.54739	2.42992	2.79892	2.57917	2.54226	2.56174	2.65768	2.52891	2.50368	2.79125	3.18432	3.72267
'10823_at'	'NC_001142'	'---'		6.81237	6.80126	6.98873	6.90672	6.72207	6.79722	6.65294	6.62257	6.53389	6.57527	6.47662	6.60531	6.63456	6.2311	6.62912	5.99259	6.93281	6.63583	6.53712	7.05023	6.83518	7.51819	6.37823	6.67417	6.53133	6.24542	6.34491	6.92835	6.86257	6.36033	6.61149	6.88036	6.7457	6.67858	6.9742	6.87021	6.92726	6.43181	6.52655	6.71165	6.51025	7.41054	7.13401	6.78098	6.60742	6.81189
'10824_at'	'NC_001142'	'---'		4.72861	4.84432	5.27648	4.95409	5.24476	4.84474	4.1815	4.57347	4.41813	4.48849	4.19989	4.72323	4.93188	4.48778	4.25211	3.85836	4.67115	4.50972	3.72032	3.59627	3.83697	4.08162	4.19775	4.93188	4.24215	3.97679	4.76915	5.26421	5.06125	4.00052	4.15484	4.03998	3.96052	4.02962	4.37631	4.29111	4.41633	4.34151	4.50818	4.23935	4.17876	4.05182	4.0933	4.05498	4.42756	4.08484
'10825_at'	'NC_001142'	'---'		4.89474	4.69627	5.47219	5.21017	5.23474	4.92832	4.82461	4.56588	5.04283	5.21049	4.69557	4.84331	4.98447	4.65014	4.92365	4.60471	5.06208	4.97083	5.73367	4.36699	4.35366	5.27948	4.32416	4.74318	4.23466	4.41277	4.35015	4.70139	5.3483	4.20096	4.7018	5.3889	6.37925	5.92983	5.62562	4.8201	5.14122	5.05454	5.327	5.02432	5.67024	4.92724	5.15294	4.67422	4.90249	4.56591
'10826_at'	'NC_001142'	'---'		3.15013	3.11948	4.06881	3.29881	3.1376	3.08875	3.2507	3.51566	2.95258	3.54773	2.83046	3.15449	3.02347	3.04201	3.02949	3.04248	3.09256	2.97731	3.51496	3.00958	2.9324	3.07798	2.69408	2.96652	3.0139	3.18366	2.84331	2.94178	3.01504	2.99859	3.03412	3.0803	2.90791	2.82924	2.80356	2.95435	3.22662	2.96688	2.94161	3.21242	3.18162	3.20255	2.98965	2.97809	3.11532	2.80593
'10827_s_at'	'NC_001142'	'---'		6.5493	6.47353	6.41795	6.61389	6.48607	6.26219	6.49058	6.17066	6.47519	6.56567	6.16213	6.08712	6.36732	6.02137	6.30443	6.64133	6.62728	6.28855	7.01025	6.1069	6.16952	7.02967	6.49923	6.86977	6.59468	6.57847	5.98931	5.98928	6.3616	6.52215	6.78105	6.40543	6.25606	6.45272	6.25204	6.89217	7.01017	7.3563	6.98329	7.104	7.75201	6.86911	6.64704	6.46966	6.10299	6.45582
'10828_at'	'NC_001142'	'---'		4.68577	5.08952	5.35443	4.60696	5.739	4.57747	4.28263	4.66918	4.64488	4.94928	5.14567	4.36731	4.94768	4.47772	4.74907	4.46128	4.95843	5.2418	4.86669	4.39275	4.05429	6.34686	4.05512	5.3214	3.78374	4.4409	4.32342	4.90565	4.59755	4.52299	5.08265	5.40852	4.75006	5.0483	5.02175	4.33751	4.88339	5.23785	5.14876	4.98949	5.3964	5.06648	5.03428	4.3241	4.68882	4.38984
'10829_at'	'NC_001142'	'---'		4.40453	4.15355	4.97661	3.92148	3.81488	4.1321	4.00733	3.99915	3.74957	3.46516	3.76119	3.42625	4.10248	3.74634	4.06469	3.78328	4.03179	4.13181	3.45217	3.59643	3.75099	4.79491	3.37143	3.55315	3.17141	3.46065	3.73724	3.68774	3.34009	2.95208	3.37038	3.84259	3.54797	4.26729	4.33775	3.76403	4.06528	3.993	4.29344	4.14182	4.33019	4.07018	4.0539	3.39134	3.76623	3.38832
'10830_at'	'NC_001142'	'---'		6.07351	5.9542	6.38202	6.19284	6.12695	6.07553	5.69244	6.01996	5.61416	5.6469	5.52805	5.81187	6.09285	5.78034	6.12011	5.33242	5.5755	5.77257	5.34805	5.37328	5.19637	6.29717	5.04804	5.27528	5.03984	5.12425	5.97068	6.34368	6.08814	5.74957	5.4442	6.22677	5.997	6.25953	6.41631	5.7342	6.17997	5.74339	6.12945	6.10736	6.12453	6.3867	6.16626	5.50183	5.42038	5.57179
'10831_s_at'	'NC_001142'	'---'		5.70947	5.64863	6.19119	5.98636	5.84925	6.12289	5.96454	5.83763	4.59266	5.07675	4.78899	5.71357	6.17277	5.4831	5.88438	4.43223	5.16006	5.23733	5.79883	4.88272	4.852	6.9936	4.92188	5.24339	5.18477	4.34815	5.70251	5.88131	5.56381	5.18559	5.89943	6.81647	6.57965	7.13729	7.13117	5.98101	6.64385	6.80165	7.07231	6.55278	7.33725	6.8094	6.55757	5.19472	4.81169	5.47375
'10832_s_at'	'NC_001142'	'---'		5.65707	5.51925	5.64184	6.10982	5.50144	5.35838	5.9067	5.26088	5.50221	5.29882	5.47698	5.3025	5.65769	5.44136	5.30992	5.85234	5.24256	5.19125	4.75605	5.14608	5.27701	5.76675	4.84217	4.89092	4.95194	4.00295	4.79442	4.74102	5.01395	5.67497	6.26024	4.90086	5.15036	5.20905	5.46658	5.81656	6.29586	5.12164	5.44168	6.191	5.35818	6.08687	5.76152	5.87987	5.33314	5.87733
'10833_at'	'NC_001142'	'QCR8'		3.3631	2.82118	4.0896	3.17438	3.0422	3.29937	2.94082	2.96803	2.79586	3.40883	3.02945	3.32977	3.02515	3.06782	3.16257	2.56186	2.73491	2.94579	2.8982	3.2214	3.17672	3.00432	2.59724	2.75437	2.71296	2.59363	2.71746	3.11167	3.82278	2.65543	3.34946	2.99193	2.74161	2.88259	2.98067	2.50616	2.91325	2.78715	2.73349	2.63149	2.77976	2.7934	2.74402	2.9132	3.05233	3.23765
'10834_at'	'NC_001142'	'---'		4.47171	4.38719	4.70087	4.47656	5.01172	4.21916	4.2945	4.54209	3.7894	3.98301	4.01126	4.04071	3.55903	3.40798	5.08127	3.53718	3.71681	3.55796	5.41814	3.31962	3.62703	4.082	3.44614	3.5907	3.43509	3.18784	3.80622	4.01684	5.0379	3.72967	3.43655	5.49335	5.56351	5.17198	5.34806	4.28202	5.60678	5.80712	4.00899	6.09351	6.06926	4.00757	4.98638	4.21523	4.18986	3.80167
'10835_at'	'NC_001142'	'---'		3.94517	3.8899	4.6835	4.31185	4.28219	4.38141	4.0008	3.71426	4.04874	4.32904	4.24764	3.96718	4.1508	3.71613	3.9222	4.20593	3.74958	3.94649	4.6995	4.40317	4.49069	4.36434	3.72752	3.9167	3.82419	4.00227	4.04421	4.14553	4.34681	4.15275	4.07705	4.84169	4.7734	4.88494	4.96744	5.17408	5.71486	4.9067	4.69167	5.6799	5.21051	5.224	5.51033	4.63238	4.60599	4.86704
'10836_at'	'NC_001142'	'---'		11.6591	11.2963	11.1064	10.8228	10.9456	10.9934	11.0765	11.4311	11.6789	11.6573	11.4719	10.9167	11.0266	11.1713	11.5261	12.0536	12.046	11.7253	9.88064	11.3618	11.2928	8.97505	10.6496	10.922	10.9254	11.6876	11.2869	11.2564	10.5334	11.8788	12.0896	11.8954	11.3774	11.3947	11.435	11.7003	12.0816	11.294	11.054	12.125	11.6167	11.9715	12.1802	11.6024	10.7455	11.856
'10837_at'	'NC_001142'	'---'		4.35243	3.32718	5.09618	3.36603	4.25997	3.93296	3.70103	3.52279	3.39277	3.78643	3.54849	3.66808	3.72823	3.21517	3.8195	4.10696	4.2149	4.00164	3.21951	3.62143	3.83287	3.94752	3.301	3.68746	3.33636	3.55804	3.38604	3.94742	4.03142	3.37988	4.24873	3.44812	3.56957	3.52716	3.85499	3.6598	3.89942	3.70771	3.76044	3.95744	4.07851	3.82617	3.90998	3.31204	3.56964	3.25574
'10838_at'	'NC_001142'	'VTC4'		8.77368	9.48422	8.94709	8.40494	9.26616	8.63528	8.62433	8.49901	8.61089	8.81401	8.36091	8.91139	8.54853	8.95248	8.59406	8.66952	9.01302	8.49183	8.89435	9.62248	9.76871	9.56447	9.00551	9.11508	9.14844	8.71646	8.45487	8.42898	8.57759	9.52635	9.3467	8.92016	8.69446	9.01911	9.01556	9.98968	10.2739	9.23247	9.21315	10.0826	9.29343	9.78931	9.80899	9.87306	9.55708	10.2459
'10839_at'	'NC_001142'	'---'		5.26618	4.97315	5.88939	5.0518	5.28318	5.28779	5.04823	5.60065	5.18403	5.43481	5.08111	5.2815	5.41163	5.3217	5.30354	5.35651	5.57798	5.19493	5.46524	5.3591	5.13131	6.24315	5.29052	5.03714	5.04088	5.17615	5.50451	5.71191	5.00284	5.02553	5.0087	5.3631	5.66031	5.70808	5.47768	5.07958	5.22673	4.96607	4.81841	5.23113	4.99669	5.32191	5.55708	5.03254	4.60147	5.03773
'10840_at'	'NC_001142'	'---'		5.31758	5.14436	5.76793	5.37291	6.14762	5.45945	4.97368	5.26031	5.22634	4.75816	4.9171	4.90153	5.24206	4.86289	5.33962	4.49086	5.17059	5.13408	4.7518	4.59969	4.68156	5.37972	4.52693	4.982	4.34525	4.97455	4.78288	5.37136	5.40544	4.72691	5.29868	4.9488	4.75245	4.81764	5.10501	4.61221	5.13997	5.16261	5.32444	4.86885	5.32627	4.86037	5.14101	4.59907	4.53496	4.60697
'10841_at'	'NC_001142'	'---'		5.37344	4.65419	5.70704	4.81333	4.75884	4.94221	4.71334	4.80668	4.48558	4.79363	4.16041	4.68571	4.99196	4.48066	5.03387	4.34193	4.50921	4.45436	4.88969	4.56931	4.51399	5.2907	4.43323	4.58312	4.46061	4.38794	4.38409	4.63173	5.07989	4.27292	4.77717	4.94898	5.32677	5.3617	5.28554	4.77424	5.02043	5.02233	5.03597	5.05519	5.37299	5.06554	5.10459	4.20206	4.28648	4.43666
'10842_at'	'NC_001142'	'---'		8.59653	8.69288	9.054	9.5182	8.42485	8.97219	9.42912	8.44551	8.74579	8.86717	8.57927	9.13599	9.42317	8.51053	8.61414	9.10328	8.95012	8.8815	9.95679	8.81797	8.63562	10.6362	8.87056	8.97307	8.67719	9.01203	8.98847	8.77377	8.93005	8.56669	8.59003	9.13327	9.89967	9.88802	9.81234	9.74717	9.43324	9.96658	10.1678	9.55904	10.0004	9.86044	9.66465	8.64351	8.48128	8.5879
'10843_at'	'NC_001142'	'---'		3.64672	3.38878	3.78474	3.45665	3.79973	3.2858	3.38802	3.25261	3.4172	3.36088	3.42504	3.35428	3.60172	3.40918	3.41663	3.04544	3.63859	3.27302	3.59322	3.24917	3.43996	5.79525	3.54484	4.02673	3.17184	3.81005	3.00404	3.24106	3.61454	3.51049	4.11043	2.90778	3.17101	2.92285	2.92241	3.67085	3.22873	3.07716	3.36537	3.22488	3.22163	3.09648	3.47682	4.0076	3.26262	3.84469
'10844_at'	'NC_001142'	'---'		3.46214	3.34941	3.87532	3.81669	4.10156	3.69615	3.81901	3.52708	3.80601	3.40639	3.68128	3.51073	3.62994	3.42692	3.60869	3.30396	3.67756	3.43453	3.82905	3.7022	3.78954	3.83337	3.50155	3.63065	3.49058	3.70445	3.53917	3.1698	3.72435	3.3323	3.78682	3.54854	3.6093	3.92237	3.75431	3.81364	3.75256	3.53098	3.71917	3.75025	3.88988	3.25741	3.55417	3.68912	3.72979	3.74649
'10845_at'	'NC_001142'	'---'		4.32948	3.89244	4.18134	3.93401	4.38448	4.04087	3.92749	4.10337	4.25371	4.51374	4.0756	4.00171	4.51234	3.98726	4.2524	3.97442	4.22056	4.16488	4.47471	3.92519	4.05683	4.66647	3.99357	4.12163	3.91146	4.37669	3.91008	3.89117	4.47081	4.22089	4.46484	3.90763	3.82416	3.91668	3.92262	3.87148	3.97557	3.55733	4.14542	3.72362	3.9937	4.33571	4.36593	4.04397	4.22561	3.84847
'10846_at'	'NC_001142'	'---'		5.10907	4.35328	4.60861	4.7129	5.00286	4.6536	4.90409	4.78044	4.42426	4.47437	4.25882	4.62452	4.94306	4.66725	4.6943	4.50511	4.63825	4.59524	5.09324	4.36162	4.72424	5.40769	4.69423	5.22649	4.73708	4.70729	4.92407	5.14622	5.16869	4.55814	4.85855	5.03506	4.72636	4.94513	5.04363	4.812	4.91092	5.94337	5.52753	4.88128	5.75482	4.82503	4.98729	4.75662	4.30926	4.33885
'10847_at'	'NC_001142'	'---'		6.19674	5.59974	6.15837	6.35452	6.40698	6.08802	5.46724	5.81867	5.74998	5.84646	5.46725	5.92004	6.42829	5.77589	5.83112	5.08951	5.38662	5.933	5.49978	5.228	5.23158	5.68973	5.64886	6.24573	5.23493	6.02334	6.06895	6.4008	6.50318	5.56451	5.98046	5.98943	5.64085	5.95741	5.9784	5.61141	5.92539	5.71939	6.13132	6.01937	6.2614	5.77243	5.95525	4.93695	5.71213	5.47869
'10848_at'	'NC_001142'	'---'		7.20468	6.17889	6.61656	6.99779	6.68059	6.97439	6.37569	6.4232	5.95928	6.65709	5.846	6.37975	7.12578	6.59916	6.41286	5.98083	5.95154	6.38373	7.23306	5.69592	5.77314	7.1132	6.20836	6.91545	6.33059	6.2432	6.8896	6.95001	6.82439	6.50687	5.9418	6.81838	6.88431	6.89466	7.10625	6.89295	6.73288	7.65672	7.80333	6.5393	7.15425	6.96735	7.29283	5.91157	6.09944	6.06951
'10849_at'	'NC_001142'	'---'		5.29305	4.99141	5.39198	5.57566	5.72186	5.82921	4.65473	5.1858	4.99399	5.13551	5.05157	4.94873	5.25914	5.22523	5.30833	4.92447	4.87101	5.09338	4.95312	4.78335	4.54167	5.88176	4.89124	5.30081	4.97777	5.20475	5.17019	5.50111	5.25032	4.73983	5.19762	4.80784	4.75429	5.02453	4.87152	4.58183	5.01889	5.29367	5.74925	4.62253	5.55372	4.82647	4.99385	4.64558	4.98258	4.59249
'10850_at'	'NC_001142'	'---'		4.51253	3.79685	4.2009	4.29716	3.98594	4.38052	3.83929	4.58471	3.85464	4.10822	3.94641	4.03638	4.03453	3.39103	4.7249	3.95062	3.99048	4.24649	4.89148	3.55731	3.21603	5.08768	3.73188	4.09797	3.73153	4.11527	4.17958	4.15787	4.18285	4.25818	4.6773	4.46882	4.15022	4.05461	4.00217	4.20526	4.62574	4.36657	4.36792	4.88537	4.5592	4.15199	4.58775	3.79969	3.45399	3.93955
'10851_at'	'YJR149W'	'---'		5.89306	6.38075	6.43027	6.47578	6.15777	6.2298	6.51811	5.83077	6.5061	6.13565	6.38242	6.50777	6.56287	6.22408	6.11759	6.86081	7.11547	6.88025	5.47549	6.37001	6.12518	6.94705	6.44991	6.31488	6.15849	6.41061	5.67073	5.53324	5.62428	6.2293	6.34193	6.20583	6.00089	5.95906	5.8946	6.02276	5.91541	6.35176	6.79094	5.6183	5.81888	6.40814	6.15635	6.59073	5.79988	6.64722
'10852_at'	'YJR150C'	'DAN1'		12.4978	12.2393	12.3718	12.0622	11.7375	12.592	12.0871	12.4483	12.6814	12.6206	12.1371	12.4097	12.5176	12.0285	12.467	12.1735	12.8599	12.689	4.68168	4.15153	3.89847	5.29202	3.95491	4.30711	4.02239	12.4444	12.6017	12.6369	12.5886	12.9468	12.928	13.0713	12.7714	12.6519	12.852	3.77337	4.40229	4.18322	4.35079	4.01565	4.11562	12.65	12.8226	4.02843	4.01196	4.29044
'10853_at'	'YJR151C'	'DAN4'		10.3101	10.0029	11.155	8.91807	9.75167	11.6017	8.85678	10.0831	10.2926	9.32333	9.84221	10.7621	9.18865	9.76259	10.2156	9.84727	9.52244	9.78446	7.63212	7.22612	7.06891	9.28048	7.52873	7.75795	7.96664	8.98983	8.32683	8.6191	8.32267	10.3823	10.0556	9.27803	9.34043	9.03195	9.80808	7.55361	7.56763	8.08504	8.28419	7.32357	7.89856	10.3309	10.2988	7.44755	6.82773	7.68468
'10854_at'	'YJR152W'	'DAL5'		6.57604	6.73103	6.93099	6.69471	6.90759	6.77468	6.57521	6.60339	7.33837	7.02686	6.9979	6.94667	6.81983	6.89067	6.67135	7.76053	7.69813	7.49865	7.13493	7.14612	6.8831	8.19533	6.82975	6.68494	7.22058	7.4796	6.73633	6.45568	11.4471	12.2595	12.2186	7.21386	7.22783	7.42288	7.50327	12.0549	12.2601	7.71921	8.06979	12.1283	7.05104	11.946	11.8613	12.4377	6.5691	12.5809
'10855_at'	'YJR153W'	'PGU1'		5.8248	3.93177	7.32375	4.57619	4.40963	6.83883	4.57826	5.50895	4.56874	4.50892	4.47916	7.67855	4.70077	3.85658	6.50069	4.10823	4.58226	4.37563	3.85608	4.35638	3.89415	3.95046	3.87809	4.18524	3.40382	4.13068	4.15348	4.14012	4.41198	4.34982	4.74396	4.10768	4.14045	3.98157	3.87011	4.00355	4.07516	3.66773	3.98099	3.85181	3.75684	4.7785	4.89823	4.61117	4.21448	4.67903
'10856_at'	'YJR154W'	'---'		4.92688	5.23953	5.26575	5.38354	6.24819	5.67614	5.39812	5.11968	5.00995	4.7989	5.08508	5.32088	5.43465	5.42283	5.0724	3.81688	5.63358	4.70173	4.84577	5.50166	5.14979	4.69892	4.72355	5.10372	5.19939	5.3127	4.67789	5.02677	5.15643	4.53181	4.64091	4.81255	5.08901	4.86521	5.01787	5.83596	5.08239	4.36349	5.86427	4.86	4.64316	4.48021	4.20017	4.7471	5.15496	5.09439
'10857_at'	'YJR155W'	'AAD10'		6.51089	6.76611	6.36826	6.70472	6.7106	6.18037	6.79774	6.19563	6.46721	5.74021	6.26245	6.56686	6.68365	6.81665	6.1677	7.01773	6.57405	6.61051	8.09153	6.35163	6.02674	9.79536	6.19195	6.0352	6.56526	7.05286	6.04108	6.17969	6.09222	7.03326	7.02672	7.69561	7.42145	7.38022	6.98404	7.81638	7.92455	7.51973	7.63316	7.96232	7.49356	8.50807	8.39833	6.63115	5.9731	6.43021
'10858_s_at'	'YJR156C'	'THI13 /// THI5 /// THI11 /// THI12'		7.5846	6.43038	6.88337	7.0137	6.88818	6.55436	6.96434	7.13235	7.58926	7.4683	7.37485	6.53901	7.06943	6.60067	7.02208	8.22687	8.40926	8.17872	8.74173	5.87838	5.65093	10.1186	8.00835	7.91338	8.09831	8.61367	7.87299	8.06621	7.6064	7.83927	7.89183	8.15195	7.15493	7.49406	6.97826	6.3414	6.45942	8.14019	8.32227	6.37161	7.8736	7.78795	7.85369	6.34266	5.74906	6.20067
'10859_at'	'YJR157W'	'---'		4.65003	3.56867	4.46934	4.46634	4.36678	4.36284	4.30238	4.39063	4.39307	4.55701	4.44405	4.23588	4.24059	3.91089	4.20315	5.10514	5.02125	5.06842	5.04042	4.10201	3.78508	4.7479	4.03576	4.58636	4.27449	5.12132	4.38147	4.6599	4.459	5.01618	5.01962	5.29733	4.01838	4.10143	3.93379	4.1323	4.41067	4.86844	4.55786	4.46341	5.08035	4.97424	4.84944	4.24431	3.94086	4.11024
'10860_s_at'	'YJR158W'	'HXT15 /// HXT13 /// HXT16 /// HXT17'		6.157	5.525	5.78366	7.44457	5.75819	6.28334	7.75751	5.94551	7.89095	7.74774	8.00507	6.47311	7.38434	5.77354	6.20626	8.20209	8.33703	8.21463	5.24269	5.17816	5.07961	5.88165	5.14027	5.28345	4.8601	8.72787	5.32731	5.58793	5.23785	5.56748	6.52263	7.26364	6.51573	6.44982	5.74549	4.94405	4.8828	5.22813	5.88422	4.70688	5.45587	5.12459	5.11471	5.2527	5.55654	5.00361
'10861_s_at'	'YJR159W'	'SOR2 /// SOR1'		7.10187	6.63357	6.60441	7.17572	6.82075	7.08745	7.437	7.08623	7.2814	7.42181	7.28176	6.96882	7.53898	7.04074	6.78644	6.90226	7.02534	7.00385	7.96625	6.63451	6.69017	7.68391	7.18393	7.26385	7.31639	7.3063	7.4995	7.27527	7.26371	7.44425	6.93969	7.22242	7.39808	7.48652	7.12083	7.3185	7.34792	7.69025	7.92098	6.97538	6.95312	7.48916	7.78948	7.25693	6.83825	7.29757
'10862_s_at'	'YJR160C'	'MPH2 /// MPH3'		6.07997	5.72271	5.558	5.99773	5.89556	5.82541	5.83217	5.73519	5.44339	5.3741	5.62022	5.55409	5.92829	5.78368	5.87597	5.79308	6.14953	5.84712	6.30364	6.009	5.76499	6.52566	6.43297	6.53	6.2341	6.32351	5.72854	5.80665	5.63955	5.75575	6.09943	5.87133	5.65989	5.85916	5.32045	6.44707	6.37052	6.44376	6.52701	6.09412	6.7477	5.67701	5.88467	6.34245	5.91668	6.05312
'10863_i_at'	'YJL136w-a'	'---'		6.56027	6.2087	5.7978	6.43775	6.7892	6.41706	5.76043	6.11216	5.57082	6.01162	5.61211	6.1209	6.3326	6.20953	5.70672	4.98845	5.71855	5.82274	5.89803	5.5812	5.4089	6.18191	5.59894	6.34181	5.487	5.82832	6.4017	6.50038	6.24258	5.57967	5.93554	6.16921	6.13602	6.06852	5.93539	6.20658	6.51446	6.33142	6.70919	6.61854	6.42557	6.36576	5.90047	5.27729	5.8652	5.35066
'10864_r_at'	'YJL136w-a'	'---'		6.45963	6.36287	6.05312	6.2526	6.96237	6.41351	5.85896	6.20697	5.79327	5.98038	5.78472	5.89635	6.37264	6.13801	6.45327	5.08993	5.72825	5.80052	5.69085	5.70067	5.65068	6.51897	6.58208	7.45137	6.22301	5.95529	6.19507	6.50249	6.60305	5.60445	6.04056	5.80731	5.27927	5.88382	5.85913	5.57702	6.26127	6.39987	6.47632	6.0873	6.27207	5.41268	5.5911	5.33806	5.82578	5.24364
'10865_at'	'YJR025c-a'	'---'		7.96271	6.93256	8.41724	7.77961	7.21499	8.00213	8.08727	7.96799	8.38242	7.85108	7.77657	8.32127	8.07894	7.21624	7.80394	8.32027	8.08677	7.91002	8.6335	4.94546	5.0054	5.90919	7.01151	6.96715	7.16342	8.45673	8.31527	8.25972	7.83463	8.43165	8.06958	8.49517	8.95315	9.07783	8.92314	7.39265	7.34496	8.7328	8.5623	7.53679	8.86622	8.17241	8.42345	5.60594	4.8895	5.73366
'10866_at'	'YJR135w-a'	'TIM8'		8.00149	7.26555	8.23276	7.54057	7.7132	7.9716	7.87959	8.17555	8.27024	8.05389	8.10802	8.22606	7.98269	7.97971	7.79344	7.78115	7.58159	7.97929	8.60025	7.42706	7.5279	8.69579	8.05669	8.10909	7.89691	7.85711	8.42854	8.50674	7.99427	7.75316	7.47986	8.06955	7.78412	7.97687	7.96149	8.04379	7.88394	8.94488	8.53157	7.81675	8.65646	7.60861	7.7	7.50989	7.37546	7.67952
'10867_s_at'	'YJR092W'	'BUD4'		7.45281	7.5334	8.32159	6.99047	7.82801	8.16393	7.88665	8.14273	8.27663	7.77231	7.80422	7.77198	7.84007	7.79869	7.93714	8.13881	8.29486	8.16314	7.18711	8.21994	8.07445	4.88295	7.49185	7.82521	7.84319	7.5292	7.82465	7.64506	7.58009	7.33612	7.27523	7.74691	7.36402	7.57146	7.03825	7.8904	7.80931	7.11424	7.4547	7.62404	7.27993	8.03026	7.75772	8.06913	8.56446	8.27052
'10868_at'	'NC_001142'	'---'		12.806	12.7144	13.0966	12.5116	12.6796	13.0227	12.8942	12.9243	13.1905	12.7921	12.6312	12.6274	12.8374	12.92	12.8005	13.29	13.3711	13.2048	11.5065	12.1755	12.1875	9.59989	12.4195	12.7969	12.6176	13.2529	12.1684	12.4529	12.0551	12.8871	12.8485	13.013	12.8476	12.8938	12.7062	12.8957	12.8822	13.102	13.1471	12.8269	12.6897	12.6516	12.8816	12.5667	12.2252	12.597
'10869_at'	'NC_001142'	'---'		8.84976	8.36591	9.36014	8.91518	8.40304	9.10064	9.44175	9.19135	9.98938	9.41386	9.34703	8.88045	9.26675	9.00425	8.74454	9.36461	9.25972	9.5313	10.1277	9.17885	8.80558	10.1494	9.02687	9.10128	9.12198	9.49366	9.19914	9.38235	9.1602	8.89331	8.64662	9.78245	9.90793	10.0201	9.81746	9.57473	9.24275	10.3778	10.2975	9.18813	10.1024	9.87543	10.1101	8.73262	8.80257	8.86975
'10870_i_at'	'NC_001142'	'---'		3.94514	4.99396	3.32494	3.35263	4.41803	3.12851	4.30652	2.85529	3.73359	3.50427	3.94036	3.62131	4.11785	3.12678	4.52883	3.1969	3.05169	3.95352	2.95968	3.53282	3.24812	3.00631	3.27672	4.29394	3.22102	3.11346	3.14922	3.474	5.23039	3.10062	3.2143	2.82596	3.58312	3.86138	3.46642	2.9943	2.96829	3.35238	3.26475	3.54853	3.104	2.88482	2.94295	4.29121	3.57114	2.95028
'10871_s_at'	'NC_001142'	'---'		5.50221	5.54297	5.76045	5.91662	5.99639	5.88229	5.28144	5.90434	5.49003	5.68622	5.44777	5.3764	5.91132	5.47102	5.68107	4.45927	5.15595	5.24692	5.56162	5.01575	5.04342	5.034	5.10379	5.39665	5.02277	5.83909	5.78328	5.90681	6.07294	5.51543	5.43552	6.02722	5.55701	6.03328	6.19057	5.975	6.12341	6.98195	6.03182	6.15939	6.58674	5.03236	5.18713	5.96214	6.21597	5.18126
'10872_at'	'NC_001142'	'---'		6.31978	6.28841	6.18449	6.02781	5.97725	6.27746	5.99015	6.30263	6.16131	6.16024	5.93416	6.1097	6.60658	5.96716	5.85615	4.80285	5.44399	5.53088	5.58181	5.68869	5.5706	5.54117	5.70931	6.22917	5.47843	5.6109	6.17336	6.89069	6.99926	5.66765	5.8317	6.06412	5.81053	6.09434	6.40185	6.07675	6.20709	6.11703	6.16287	6.01475	5.77249	6.01399	6.20436	5.91554	5.9213	5.8584
'10873_at'	'NC_001142'	'---'		5.21126	5.26865	5.22465	5.26032	5.69363	5.06283	5.26649	4.80772	4.91741	4.86683	4.8832	4.94762	5.40835	4.89323	5.19862	4.29836	4.70102	4.76835	4.10416	4.33391	4.42297	4.47177	4.80071	5.73049	4.35886	4.68524	4.96724	5.59813	5.63794	4.76196	5.68977	4.99305	4.91587	5.22874	5.34231	4.63692	4.96181	4.95668	5.17072	4.89301	4.61649	5.03736	4.89662	4.70752	4.96251	4.47629
'10874_at'	'NC_001142'	'---'		10.6767	10.3566	10.9428	10.1247	10.0161	10.8948	10.4294	10.6285	10.6133	10.3372	10.0435	10.5584	10.4499	10.8574	10.4553	10.1527	10.6639	10.7192	10.4471	9.84171	9.50286	9.85469	10.0506	10.0663	10.3661	10.4275	10.2643	10.6276	9.88486	9.858	9.73752	10.6543	10.587	10.826	10.3615	10.6944	10.4682	11.0913	11.2687	10.3405	10.9807	10.4981	10.4056	10.102	9.96048	9.96049
'10875_at'	'YJR127C'	'RSF2'		8.71956	8.40146	7.91005	7.89501	8.54959	7.89753	8.02389	8.5987	7.64153	7.28359	7.55146	7.70356	8.01419	8.28834	8.50615	8.40368	8.19952	8.1318	6.80213	8.33184	8.4083	6.70402	7.87036	7.95731	8.03041	7.9316	7.4645	7.65034	7.47326	8.99361	9.02102	7.6781	7.21424	7.22782	6.74139	8.53284	8.80504	6.72883	7.23912	8.66551	6.77852	8.47473	8.55398	9.79167	8.468	9.42345
'10876_at'	'YJR128W'	'---'		4.61624	4.7861	4.57186	5.00019	4.79971	4.72579	4.44952	4.06624	3.97656	4.39736	4.21053	4.10202	4.47694	4.44643	4.39089	3.79945	4.61362	4.27037	3.91461	4.03142	3.72225	4.67609	4.13352	4.62098	4.0782	4.2529	4.16214	4.65237	4.44217	3.91017	4.31592	3.88114	3.57645	4.28998	3.86109	3.75411	3.75429	4.1047	4.35798	3.62134	4.04843	3.63349	3.8547	4.05395	4.48529	3.91892
'10877_at'	'YJR129C'	'---'		7.72521	7.20661	7.64359	7.77022	7.5519	7.48677	7.59524	7.44648	7.49031	7.10969	7.3532	7.34229	7.66217	7.3827	7.59133	5.61943	7.55516	6.73457	6.9438	6.85209	7.76075	6.33167	8.03256	7.89459	8.1789	7.94861	7.32881	7.49675	7.49079	7.42429	7.83149	7.21022	6.64168	6.92143	6.61483	6.28766	6.23978	7.35122	7.36917	6.20834	7.416	6.20577	6.87341	7.81116	8.24314	7.82139
'10878_at'	'YJR130C'	'STR2'		6.9869	6.90156	7.1688	6.48217	7.55626	6.86093	6.71526	7.02885	7.86898	7.17245	7.06336	6.96231	6.71165	7.56864	7.04251	7.21635	7.33719	7.34924	8.47621	7.66986	7.12256	8.76086	7.594	7.67281	7.75187	6.8645	6.58999	6.66607	6.18282	6.83933	6.73307	7.92976	7.5533	8.04502	7.55857	7.8474	7.64291	7.86869	7.79566	7.602	7.93719	7.59268	7.71215	7.49431	7.24474	7.53764
'10879_at'	'YJR131W'	'MNS1'		5.79076	4.68258	5.57211	4.74333	4.83483	5.32512	4.99315	5.57526	5.69827	5.25269	5.50056	5.08088	5.19043	5.14819	5.17846	5.21988	5.62142	5.53849	5.16806	5.65695	5.02113	4.34216	5.38847	5.70439	5.47074	5.08832	5.37531	5.6548	5.4131	4.75051	4.92	5.333	5.2107	5.30441	5.08996	4.9586	4.56508	4.52378	4.74685	4.59264	4.2369	5.60126	5.6683	5.79087	5.45961	5.37062
'10880_at'	'YJR132W'	'NMD5'		6.72072	6.56263	7.24081	6.42374	6.59176	6.59168	6.69658	6.80571	7.49582	6.71296	6.66112	6.72336	6.92069	7.15369	6.39862	7.36448	7.31144	7.34346	6.7067	7.06132	6.56832	5.59648	7.05715	7.32236	7.2654	6.46927	6.33425	6.28389	6.28705	6.12248	6.40697	6.90162	6.68429	7.26292	6.91024	6.74201	6.72012	6.51541	6.86825	6.67164	6.73697	6.98377	6.82602	7.0974	7.09626	6.95489
'10881_at'	'YJR133W'	'XPT1'		10.3958	9.82662	10.7675	9.89345	10.032	10.5063	10.0258	10.5912	10.6427	10.3522	10.0182	10.2314	10.0356	10.4462	10.1558	10.1161	9.90228	10.3191	11.0219	9.86759	9.57676	9.72797	10.3558	10.5774	10.4745	10.1076	10.2801	10.2642	10.0759	10.2087	9.75867	10.4567	10.573	10.715	10.5431	10.9645	10.7914	11.0368	11.0084	10.59	11.1357	10.4371	10.0678	10.4436	9.8489	10.6164
'10882_at'	'YJR134C'	'SGM1'		5.14421	5.98672	6.19805	5.89324	5.60016	5.65733	5.80325	5.57648	5.92538	5.66705	5.67979	5.83249	5.94426	6.00719	5.4834	5.82422	5.97626	6.23789	5.72446	6.07936	5.74387	5.33179	5.67395	5.79931	5.97632	5.42271	5.39965	5.48008	5.58954	5.46481	5.29139	5.65832	5.6546	5.66177	5.76563	6.17582	5.84783	5.71793	5.69936	5.828	5.75601	5.94332	5.59226	6.01754	6.21936	6.14232
'10883_at'	'YJR135C'	'MCM22'		3.98153	4.51995	4.21426	4.10717	4.54057	3.90531	4.16015	3.88012	4.79312	4.35302	4.75634	4.30494	4.15553	4.05972	4.16156	4.29012	4.12055	4.04212	5.43808	4.40761	4.24544	5.33325	4.20144	4.28599	4.3591	4.39757	4.03799	4.22472	4.61963	4.03432	4.03232	4.50972	4.67411	4.70144	4.51785	4.63083	4.22693	4.73705	4.80877	4.35912	4.36614	4.34868	4.37988	4.3577	4.3894	4.22796
'10884_at'	'YJR136C'	'---'		5.34445	5.71401	6.0625	5.86433	6.00768	5.70699	5.72922	5.51111	6.32198	5.87281	6.03719	5.71193	6.15429	6.11837	5.38071	5.87128	5.84048	5.66116	7.0963	5.50314	4.77328	6.7406	5.83276	5.91047	6.08372	5.7385	5.315	5.64593	5.90765	5.92682	5.72591	6.09054	6.11101	6.48256	6.34311	6.94262	6.62381	6.75416	6.59145	6.53719	6.76132	6.29659	6.21759	6.06019	5.42545	6.03901
'10885_at'	'YJR137C'	'ECM17'		11.0162	10.6541	11.2335	10.3182	9.97987	11.0804	10.6804	10.8976	10.8382	10.4241	10.5432	10.8545	10.5012	10.8998	10.7936	10.3712	10.6955	10.5521	10.2765	11.8151	11.5778	8.21276	10.5236	10.4333	10.8249	10.1722	10.0982	10.5542	10.2772	10.3444	10.2752	10.7807	10.5018	10.9302	10.6972	11.3457	11.1628	10.939	11.0291	11.0494	10.8098	11.233	10.9903	10.8517	11.8791	10.9619
'10886_at'	'YJR138W'	'IML1'		6.26612	6.49734	6.91402	6.36919	6.59375	6.70058	6.58649	6.1538	6.80861	6.6727	6.69914	6.45551	6.35509	6.60408	6.56811	6.71778	6.89983	6.93905	6.19816	7.55298	7.14762	6.31947	6.60907	6.7781	6.64098	5.96688	6.0135	6.18224	6.3192	6.76517	7.07066	6.68482	5.83828	6.33329	6.34708	6.98397	7.34161	6.26541	6.30125	7.08123	6.1601	7.16146	7.2924	7.64726	7.5072	7.52113
'10887_at'	'YJR139C'	'HOM6'		11.7203	11.7092	11.8981	11.3253	11.427	11.7972	11.4345	11.5708	11.7705	11.6081	11.4839	11.4395	11.546	11.6564	11.4522	11.4862	11.8404	11.8489	11.7491	12.3812	12.1587	11.7559	11.4944	11.5578	11.1547	11.2551	11.7619	11.9406	12.055	11.2113	11.2866	12.237	11.8333	12.208	11.9581	12.4841	12.2928	12.2167	12.1735	12.1989	12.0707	12.2723	12.1745	11.9525	12.4842	11.901
'10888_at'	'YJR140C'	'HIR3'		7.28806	7.41774	7.62352	7.31024	7.40931	7.51817	7.29673	7.00695	7.6475	7.45376	7.30295	7.23313	7.00423	7.38122	7.39849	7.83925	7.85919	7.83144	7.07129	7.62027	7.63115	7.44465	7.50681	7.45303	7.48691	6.41828	6.82704	6.87555	6.33311	7.30425	7.77288	7.43459	7.21536	7.53685	7.43293	7.45989	7.77319	7.61203	8.04502	7.6072	7.70666	7.93376	7.44337	7.76485	7.4554	7.73821
'10889_at'	'YJR141W'	'---'		5.14624	5.38377	6.06449	5.26641	5.35832	5.62346	5.62583	5.11762	5.52338	5.70527	5.46203	5.55342	5.3927	5.15088	5.22264	5.61874	5.21454	5.60143	6.58774	5.58366	5.14799	7.28701	4.97824	5.13164	5.13355	4.51184	5.46911	5.5584	5.44233	5.55322	5.30316	5.8729	6.35848	6.24229	6.24965	6.05816	6.11192	6.0651	5.88475	6.21507	6.26011	6.20407	5.84791	5.56811	5.50029	5.38758
'10890_at'	'YJR142W'	'---'		5.77207	5.82154	6.41926	6.35257	5.94279	6.08969	6.14423	5.85566	6.70835	6.4792	6.37279	6.0265	6.07681	5.9459	5.80768	6.59177	6.27795	6.17864	6.62395	6.01043	6.11958	6.64174	5.76658	5.63003	5.97575	4.66599	6.18676	6.00196	6.22863	5.80591	6.19182	6.071	6.31969	5.89091	6.24194	5.89147	5.93032	6.07782	5.98558	5.66852	6.09924	6.21051	5.99732	5.79743	5.6398	6.1471
'10891_at'	'YJR143C'	'PMT4'		10.5299	10.2028	10.294	10.1978	10.473	9.88837	10.1129	10.028	10.4441	10.2775	10.2523	10.2602	10.2644	9.77327	10.1718	9.35805	9.85595	9.83699	9.7259	9.60117	9.76251	8.24579	9.15675	9.55317	9.32069	7.86495	10.2815	10.2382	10.2599	9.76125	9.74228	10.3644	10.2779	10.613	10.772	10.608	10.5981	10.0585	10.3943	10.3268	9.87314	10.6934	10.3064	9.82299	9.77628	10.1633
'10892_at'	'YJR144W'	'MGM101'		7.3368	7.36281	8.03991	7.31765	7.18881	8.04019	7.47784	7.29967	8.05945	7.7799	7.67492	7.90817	7.26198	7.3114	7.39161	8.15913	8.10201	7.92764	8.69547	8.70071	8.57067	8.10851	8.66466	8.88829	8.719	5.68095	7.58398	7.95128	7.44423	7.80348	7.73093	7.99146	7.89772	7.9814	7.80421	8.85583	8.55352	8.61586	8.69957	8.40131	8.31377	8.07919	7.90141	8.21126	8.46418	8.51996
'10893_s_at'	'YJR145C'	'RPS4B /// RPS4A'		12.1431	12.3226	12.1426	12.0596	12.1768	12.3735	12.3616	11.9901	12.036	12.144	12.0477	12.1612	12.2773	11.9025	12.2205	12.3415	12.1996	11.9964	11.7946	12.1507	12.141	10.3092	12.1641	12.2476	11.916	11.7293	12.3938	12.427	12.285	11.8802	11.7672	12.2237	12.3694	12.2506	12.4643	12.0721	12.0285	12.2085	12.0396	11.9872	12.1024	12.0246	12.0321	11.7703	12.0103	12.2826
'10894_at'	'YJR146W'	'---'		4.9534	5.27741	5.28654	4.92146	5.34356	4.62532	4.56547	4.94176	4.41099	4.74817	4.26137	4.3977	5.3427	5.24527	4.51359	4.23239	4.43026	4.66919	3.92229	4.77439	4.92077	4.30491	4.22404	4.54293	4.2767	4.26016	4.27146	5.04823	5.18062	4.16632	4.73469	4.74707	4.76096	5.15416	5.01259	4.236	4.3075	4.09713	4.27046	4.0591	4.24678	3.76704	4.18351	4.35845	4.74644	4.3762
'10895_at'	'YJR147W'	'HMS2'		7.79711	8.94657	7.99605	8.6762	8.8357	7.75222	8.47478	7.2945	7.03866	7.03355	6.85946	7.33389	8.6071	8.65195	7.08627	7.03251	8.06914	7.77286	5.66816	8.95199	8.63642	6.10238	6.76764	7.29138	6.82285	7.2446	7.91777	8.29973	8.52996	7.34554	8.10964	8.05768	8.19206	8.45013	8.45259	7.23033	7.58297	6.07749	6.29388	7.2235	6.38449	7.35499	7.7321	7.32556	8.19496	7.8961
'10896_at'	'YJR148W'	'BAT2'		9.63273	10.8839	9.33662	7.31982	10.6096	9.1409	7.17472	9.51485	9.20609	9.50195	9.17506	9.3487	7.24881	10.6561	9.57288	9.90594	9.91334	9.35606	8.93267	8.26425	8.20716	10.3306	9.12831	9.41389	9.28146	9.27565	9.64877	9.48806	9.43067	8.93352	8.7947	10.2337	9.04613	9.19773	8.86584	8.92485	8.92085	9.27741	8.96465	8.83752	9.20227	9.90962	9.71868	9.43098	7.99255	9.66598
'10897_at'	'YJR104C'	'SOD1'		11.7275	11.4574	11.7515	11.0382	11.0243	11.4474	11.2533	11.6175	11.4047	11.2425	11.0901	11.2635	11.1782	11.9932	11.4387	11.2833	11.6088	11.5913	11.5523	11.5362	11.4233	11.868	11.6914	11.6538	11.8563	11.4532	11.164	11.3467	11.0456	11.3295	11.1916	11.3532	11.1868	11.2199	11.0825	12.0598	11.8173	11.7084	11.9418	11.6924	11.7999	11.4484	11.413	11.9021	11.4725	11.7331
'10898_at'	'YJR105W'	'ADO1'		11.8094	11.4826	11.8314	11.4476	10.6307	11.5396	11.6501	11.5944	11.4003	11.3197	11.0032	11.2894	11.4108	11.7006	11.3551	10.5959	11.5821	11.5356	11.9885	11.6787	11.4058	9.37722	11.7375	11.8311	11.7719	10.9593	11.5552	11.7188	11.9269	11.1959	11.0728	12.2697	11.8389	12.1924	11.8997	12.5496	12.2749	12.1496	12.1506	12.1123	12.0702	11.9147	12.0892	11.8861	11.9072	11.7803
'10899_at'	'YJR106W'	'ECM27'		5.97255	5.94101	5.9547	5.18685	6.258	5.84127	5.66023	5.59588	5.31669	5.42878	5.46356	5.30346	5.70968	5.69807	5.83779	5.25329	6.59103	6.23245	4.68919	5.77022	5.7129	6.8492	5.58285	5.72271	5.68688	4.87891	5.13998	5.24774	5.23807	5.24241	5.95295	5.21169	4.79393	5.36952	5.81831	5.30889	5.46128	5.24264	6.05479	5.31305	5.33636	5.44138	5.21982	5.68968	5.48415	5.90144
'10900_at'	'YJR107W'	'---'		7.93162	8.17027	7.90711	7.85172	8.32696	7.32965	7.86731	7.60035	8.22695	7.9095	7.79396	7.41252	7.87027	7.87036	7.65618	8.27792	7.97197	8.14155	8.2198	8.31902	8.04727	9.3512	8.05673	8.04124	8.17928	7.09831	7.63523	7.05208	7.69146	8.11133	8.30207	7.91131	8.03828	7.99554	7.99271	8.459	8.72854	8.53779	8.87813	8.53158	8.75325	8.91334	8.39716	8.44606	8.03911	8.10982
'10901_at'	'YJR108W'	'ABM1'		3.29531	3.24303	4.02366	3.50448	2.96506	3.05366	3.45497	3.15577	3.20797	3.1159	3.18777	3.3089	3.82624	3.24094	3.41599	3.63887	3.28706	3.70811	3.53951	3.06864	3.03069	3.97195	3.08982	3.08352	3.1951	3.07715	2.87598	3.45083	3.17433	3.05447	3.18226	3.07662	4.05701	3.93131	3.97513	3.45651	3.51918	3.46186	3.66451	3.41902	3.73567	3.49646	3.52271	3.28229	3.09325	3.01508
'10902_at'	'YJR109C'	'CPA2'		8.72232	9.61119	8.7609	8.53593	9.74065	8.91425	8.59503	8.45961	9.30411	9.1902	9.02467	8.84396	8.68346	9.38113	8.59843	9.93163	9.59346	9.24633	8.51521	8.34824	8.22138	8.62755	8.79799	9.04984	8.89199	7.53024	8.87531	8.71161	8.56123	8.77278	8.69188	9.1529	8.55976	8.61957	8.60176	8.08513	8.14729	7.74171	7.96697	8.18454	7.80778	9.23036	8.67329	8.10676	7.78834	8.73722
'10903_at'	'YJR110W'	'YMR1'		6.15735	6.41649	6.77007	6.56639	6.68811	6.32218	6.55396	6.08339	6.72329	6.6902	6.73915	6.39659	6.53524	6.43571	6.56481	6.08	6.34186	6.12879	6.10663	5.94365	6.10899	6.32093	5.61579	5.9271	6.08023	4.26102	5.95021	5.81662	5.95426	6.20237	6.28982	6.23186	6.34696	6.45897	6.50593	6.55186	6.84979	6.17335	6.36234	6.7317	6.35328	7.16893	6.50414	6.69153	5.66033	6.39581
'10904_at'	'YJR111C'	'---'		6.40957	7.29681	6.60536	6.42775	7.62598	5.93409	6.31086	6.01229	6.58649	6.21465	6.15604	6.30469	6.48214	7.1006	6.29199	6.76844	6.96576	6.33591	6.09091	6.45018	6.36743	5.76796	6.03788	6.39209	6.36098	4.80372	6.60869	6.8108	6.26088	6.04732	5.90023	6.54006	6.35052	6.81695	6.70545	6.35344	6.5266	6.45001	6.48252	6.4167	6.50096	7.01801	6.77605	5.84147	6.022	6.55898
'10905_at'	'YJR112W'	'NNF1'		7.53968	7.60265	8.30875	7.83074	7.66443	8.17927	7.44207	7.4266	7.51432	7.75282	7.67566	8.03779	7.83573	7.66459	7.90603	8.18653	8.0443	7.83254	7.19101	7.7389	7.8478	6.4307	7.31169	7.79311	7.54473	7.71746	7.97943	8.04691	8.09023	8.00356	8.25751	8.37929	8.66321	8.44133	8.63286	8.89271	8.80363	8.16884	8.31476	8.86989	8.12764	8.70933	8.70377	8.079	7.87549	8.49127
'10906_at'	'YJR113C'	'RSM7'		9.73446	10.0253	10.1991	10.0006	10.0345	10.264	10.0302	9.48545	9.8418	9.79665	9.69403	10.0985	10.1809	9.66262	9.74073	10.0062	10.2016	9.88418	9.73887	9.53105	9.48395	9.97048	9.83502	10.2405	9.88196	10.218	9.76146	9.73391	9.21121	9.55113	9.59423	10.4336	10.6896	10.5584	10.6059	10.3782	10.108	11.1041	11.5148	10.1303	11.322	9.35152	9.80602	9.77477	9.73488	10.0289
'10907_at'	'YJR114W'	'---'		6.44167	6.24978	6.707	6.45383	6.56085	6.31142	6.36488	6.16471	6.15431	6.09191	5.92435	5.97956	6.3865	5.89346	5.98322	5.58669	6.23398	6.03816	6.42099	5.72094	5.74956	7.62798	5.59318	6.21468	5.61284	5.81311	6.00453	6.44384	6.45473	5.54688	6.07599	6.91882	7.14194	7.11435	7.13495	6.05747	6.37598	6.66722	6.87649	6.21147	7.42901	5.96541	6.01977	5.69769	5.81664	5.75821
'10908_at'	'YJR115W'	'---'		7.82182	7.58322	8.19171	8.63581	7.48231	8.25213	8.48381	7.47668	6.89612	7.71877	6.63993	7.64817	8.55633	7.2791	7.67268	8.01208	7.54534	7.64874	7.77412	5.5885	5.82655	11.9056	7.00617	7.22891	7.35942	8.7122	6.91987	6.95696	6.76662	7.73341	8.03928	7.72526	8.55381	8.54888	8.29817	7.14372	7.1868	6.93731	7.37783	7.05519	9.26507	8.00271	8.36144	6.92065	5.70598	6.71209
'10909_at'	'YJR116W'	'---'		8.94677	9.93891	9.30612	9.39273	9.5943	9.35162	9.32662	8.64592	9.427	9.25908	8.69318	9.16266	9.70635	9.77573	8.83426	9.57722	9.7365	9.73948	7.51331	7.00989	6.99019	8.66145	7.74582	8.04545	7.96208	9.42732	10.0342	9.8753	9.65345	9.99138	9.99097	10.2579	10.3459	10.1903	10.2026	7.94321	7.74849	7.50648	7.63033	7.634	7.66132	10.1555	10.079	7.33108	6.86687	7.4758
'10910_at'	'YJR117W'	'STE24'		9.3769	9.57984	9.35551	9.33845	8.93676	9.15572	9.65948	9.30597	9.05978	9.02346	8.45298	9.16543	9.46872	9.37223	9.48671	9.57009	9.42674	9.24438	8.85636	9.46163	9.33263	11.0536	9.45651	9.61049	9.54907	8.85819	9.43725	9.32465	9.32815	9.09963	9.15062	8.83869	8.63706	8.63343	8.70072	8.66851	8.91332	9.31468	9.22125	8.86632	9.31822	9.53816	9.22002	9.32711	9.21653	9.25342
'10911_at'	'YJR118C'	'ILM1'		7.35915	7.63441	8.46274	7.53389	7.2075	7.98411	7.94542	7.87215	8.58244	7.62357	8.01786	8.56237	7.80876	7.50811	7.99028	8.45891	8.1554	8.02444	7.85428	7.71396	7.44912	7.25627	7.36089	7.34039	7.3687	7.65123	8.45421	8.05329	8.35487	7.82868	7.53081	7.86521	8.36551	8.24665	8.4739	7.82728	7.77509	7.68979	7.12761	7.68084	7.5705	7.79556	7.3176	7.26542	7.22386	7.19449
'10912_at'	'YJR119C'	'---'		4.4648	4.51296	4.99938	4.24614	5.00777	4.59714	4.38291	4.23945	4.71269	4.37038	4.54497	4.33882	4.37759	4.63277	4.30525	4.98524	5.07093	4.84577	5.53874	4.85081	4.62095	4.9266	4.77007	5.12547	5.26034	4.47863	4.34989	4.02034	4.10764	4.89094	4.86822	4.52738	4.22306	4.46376	4.34436	5.11972	5.04804	4.82987	4.30597	4.93817	4.89632	5.24197	4.87039	5.02024	4.5755	4.96878
'10913_at'	'YJR120W'	'---'		5.18302	4.61787	5.025	4.79965	4.81959	4.89791	4.45529	4.8273	4.63475	4.32371	4.35566	4.59943	5.11886	4.60997	4.8427	4.11554	4.93833	4.63707	4.43609	4.37429	4.4615	4.76998	4.31646	5.10492	4.27532	4.36028	4.46024	4.92665	4.93409	4.25221	4.36946	4.57104	3.98781	4.34852	4.70777	4.37444	4.70777	5.16763	4.87616	4.55342	4.91317	4.65379	4.40161	4.41043	4.19033	4.13723
'10914_at'	'YJR121W'	'ATP2'		10.4952	10.1607	10.4776	10.2837	9.8811	10.2621	10.4945	10.1074	10.2965	10.1222	10.1301	10.6029	10.5428	9.98184	10.3373	10.7961	10.8228	10.6842	10.0017	10.8487	10.795	9.78091	11.2286	11.0964	11.1491	9.95093	9.34566	9.289	8.13528	9.00217	8.99531	10.2103	9.70138	9.72575	9.18071	9.64695	9.68122	10.372	10.6241	9.32452	9.82257	9.12509	9.18416	10.3659	10.5885	10.663
'10915_at'	'YJR122W'	'CAF17'		6.68122	6.91855	6.69346	5.96638	6.93751	6.78742	6.13128	6.48877	6.59902	6.24811	6.36991	6.67962	6.22558	6.74578	6.74839	6.31082	6.77808	6.32037	7.15987	6.66322	6.8643	6.73587	6.8039	6.65429	7.01943	6.38018	6.57121	6.59624	5.732	5.93552	6.02754	6.98063	6.98487	7.03155	6.81508	6.59918	6.32359	7.52392	7.51077	6.25228	7.88299	6.08478	6.216	6.39104	6.87208	6.47477
'10916_at'	'YJR123W'	'RPS5'		11.5673	11.3922	11.4381	11.4549	11.4605	11.3183	11.5095	11.3498	11.1359	11.0596	11.1361	11.2566	11.3921	11.3942	11.4226	11.0424	11.2958	11.3237	11.2722	11.4227	11.4561	9.505	11.3527	11.3651	11.3804	11.1777	11.5038	11.6393	11.6114	11.1141	10.5844	11.5194	11.5961	11.5921	11.6258	11.4993	11.326	11.5832	11.4399	11.3356	11.4826	11.3345	11.5516	11.2456	11.3661	10.6345
'10917_at'	'YJR124C'	'---'		7.7805	7.57802	7.87443	7.97069	7.81246	7.815	8.02886	7.8186	7.72262	7.79302	7.73109	7.7975	7.86728	7.78819	7.95947	7.87383	7.7388	7.76463	6.96495	7.20826	7.13348	5.26375	6.79974	6.8294	6.96472	7.13221	8.32852	8.18026	8.12001	7.14136	7.34603	7.9463	7.93646	8.20318	8.02621	7.10291	6.95402	7.07597	7.20633	6.82743	7.11224	7.68052	7.57925	7.04825	7.33815	7.37476
'10918_at'	'YJR125C'	'ENT3'		8.64436	8.12615	8.57395	8.45311	8.09238	8.39085	8.60742	8.33977	8.50393	8.29085	8.16438	8.44329	8.45359	8.39216	8.59866	9.02995	8.73924	8.77743	8.65767	9.12852	9.03038	9.14402	8.63792	8.78805	8.6762	8.25538	8.27486	8.17284	8.16738	8.52174	8.2955	8.49585	8.49291	8.44506	8.0802	9.02892	8.55666	8.65653	8.4678	8.59751	8.83056	8.83147	8.83585	8.9527	8.99808	8.74094
'10919_at'	'YJR126C'	'VPS70'		9.01096	8.19335	8.96263	8.6443	8.38699	8.84264	8.78444	8.99699	8.90924	8.82299	8.6368	8.87275	8.6883	8.52576	8.76385	8.74554	8.77362	8.71168	7.9416	8.47114	8.55164	9.06077	8.3995	8.51153	8.58426	8.65921	8.46925	8.47119	8.32455	8.80945	8.91391	8.3056	7.91013	8.01299	7.50962	8.27452	8.24087	7.78205	7.77549	8.03812	8.18297	8.6428	8.43161	8.89275	8.44711	8.68073
'10920_at'	'YJR079W'	'---'		4.1114	3.67478	4.37899	3.79019	4.00443	3.86361	4.11016	3.69889	3.64803	3.99034	4.09514	3.80701	3.90455	3.72762	4.16432	3.36023	4.12177	3.93429	3.91685	3.82685	3.5579	3.68624	3.71458	3.60365	3.37832	3.67519	3.55268	4.08289	4.02679	3.37002	3.83393	4.18385	4.33	4.34005	3.91644	3.55569	3.81795	3.76056	4.33853	3.36733	4.44743	3.33046	3.47344	4.07588	3.76962	3.71076
'10921_at'	'YJR082C'	'EAF6'		5.97198	6.53039	7.00186	6.55531	5.93806	6.48264	6.58283	6.48779	6.42477	6.71514	6.39193	6.46169	6.44108	6.32591	6.26089	6.70884	6.71525	6.6992	7.08423	6.80863	6.34864	7.716	6.47623	6.52622	6.60131	6.70602	6.67176	6.46228	6.63836	6.79599	6.60904	6.16485	6.53293	6.28685	6.6145	6.75182	6.31897	6.57407	6.33912	6.37276	6.5544	6.89652	6.4686	6.46021	6.51529	6.37402
'10922_at'	'YJR083C'	'ACF4'		6.10009	6.09062	6.64365	6.3459	6.00676	6.07397	6.33403	6.06176	6.10038	6.10284	5.4961	6.16699	6.45024	5.91128	6.14732	6.46541	6.60022	6.5408	6.50683	6.59528	6.39825	7.60169	6.15155	6.50769	6.35528	6.13531	6.25229	6.19755	6.61997	6.32044	6.32537	6.02212	6.35732	6.13232	6.36534	6.97314	6.59398	6.23463	6.1547	6.77323	6.588	6.79626	6.45539	6.67776	6.23998	6.68365
'10923_at'	'YJR084W'	'CSN12'		6.67649	6.50127	6.89721	7.07565	6.78335	6.94079	6.8318	6.52977	6.83388	6.77902	6.2833	6.9727	7.03441	6.54183	6.72694	7.01585	7.10384	7.10999	6.81491	7.05926	7.01076	6.93546	6.28138	6.56058	6.67049	6.62552	6.91991	6.64007	6.92631	6.78947	6.9464	7.05232	7.51277	7.53496	7.60202	7.53905	7.43083	7.20767	7.11588	7.27977	7.24146	7.36121	7.45693	7.25828	7.13862	7.31346
'10924_at'	'YJR085C'	'---'		11.3025	11.3584	11.5161	11.5139	11.2379	11.501	11.5115	11.3199	11.5738	11.138	11.2025	11.6237	11.4113	11.3754	11.3126	11.5901	11.7145	11.5277	12.4904	11.715	11.6641	13.2073	11.8827	11.8718	11.9754	11.7383	11.3155	11.1217	10.963	11.6847	11.5722	11.6947	11.6809	11.5315	11.5164	12.1036	11.8639	12.3317	12.2388	11.8232	12.4424	11.9142	11.8947	11.5138	11.5899	11.6664
'10925_at'	'YJR086W'	'STE18'		6.95721	6.85842	8.21504	7.3645	6.58769	7.96868	7.66171	7.63526	7.98318	7.71687	7.43503	8.39899	7.72223	6.98706	7.31646	8.08637	7.89918	7.54501	8.15661	7.51781	7.38505	8.34333	7.54561	7.42531	7.62711	7.91132	7.73355	7.66372	8.13257	8.18786	7.99392	7.42388	8.01518	7.51341	7.97513	7.85374	7.78051	7.94933	7.54908	7.64363	7.82425	8.0879	8.20062	7.51925	7.19694	7.78133
'10926_at'	'YJR087W'	'---'		4.10234	3.87405	4.3337	4.2498	4.1698	4.50426	4.5609	4.06366	4.10679	3.47363	4.095	4.00184	4.16323	3.67727	3.5756	4.42361	4.34999	3.97725	4.84082	4.39348	3.96564	6.57269	3.72017	3.79656	3.6133	4.58772	3.76529	4.17291	4.17355	4.15078	4.51046	4.9448	4.58024	4.96407	4.74162	4.44998	4.87266	5.19831	4.80654	4.95599	5.63073	4.32783	4.73719	3.97327	4.03966	4.14735
'10927_at'	'YJR088C'	'---'		5.98238	6.64912	6.5203	6.16538	6.49338	6.14276	6.40374	6.21891	6.65875	6.31224	6.50391	6.5695	6.39986	6.72177	5.88393	6.4911	6.60916	6.41734	6.97873	7.29499	7.11428	6.59149	6.5819	6.47814	6.70033	6.08196	6.38282	6.32751	6.50524	6.34802	6.42033	6.63272	6.76745	6.36161	6.42795	6.58213	6.6523	6.8699	6.86873	6.35762	6.63815	6.8279	6.59555	6.80623	7.15108	6.83595
'10928_at'	'YJR089W'	'BIR1'		6.05564	6.41813	6.05094	5.97322	6.15385	5.8295	6.18749	5.63843	6.13396	5.85462	6.27843	5.93877	5.88918	5.86274	5.7434	6.63552	6.24285	6.42507	6.70732	6.93091	6.65661	6.0596	6.28269	6.37068	6.49469	5.90691	5.71638	5.53736	5.20876	6.09168	6.18475	6.06827	5.62059	5.85873	5.8673	6.26865	6.28156	6.41297	6.39251	6.22761	6.3826	6.15856	5.91977	6.74833	6.7538	6.99101
[truncated: 8,406 more rows]
[truncated: 124 more columns]
